# Supplementary material for: Cul3 regulates cytoskeleton protein homeostasis and cell migration during a critical window of brain development
Source: Nat Commun. 2021 May 24;12:3058. doi: 10.1038/s41467-021-23123-x (PMC8144225; doi:10.1038/s41467-021-23123-x)
Supplement: Supplementary file 4 — Supplementary Data 1 [file 41467_2021_23123_MOESM4_ESM.xlsx]

## Sheet: Sheet1
assay (subjects)	output	results presented in	genotype, n= number of subjects used	session/measurement/ experimental details	Normality test results (Shapiro-Wilk, GraphPad prism)	Mean and Standard deviation, or analysis of variance	Statistical test	comparison between	post-hoc test	statistic value	p value	significant at the 0.05 level	# of stars *P<0.05; **P<0.01; ***P<0.001
Western blot Cul3 (C57BL6J adult wildtypes)	Cul3 level	Supplementary Figure 1b, right panel	Cul3+/+, n= 3	Cortex	n= too small to assess normality	M= 1.00, SD= 0.29	unpaired two-tailed t test, Excel	Cul3+/+ vs Cul3+/-			0.049	yes	*
			Cul3+/-, n= 3		n= too small to assess normality	M= 0.63, SD= 0.06
			Cul3+/+, n= 3	Hippocampus	n= too small to assess normality	M= 1.00, SD= 0.12	unpaired two-tailed t test, Excel	Cul3+/+ vs Cul3+/-			0.002	yes	**
			Cul3+/-, n= 3		n= too small to assess normality	M= 0.50, SD= 0.04
			Cul3+/+, n= 3	Cerebellum	n= too small to assess normality	M= 1.12, SD= 0.20	unpaired two-tailed t test, Excel	Cul3+/+ vs Cul3+/-			0.004	yes	***
			Cul3+/-, n= 3		n= too small to assess normality	M= 0.52, SD= 0.04
Body weight (males)	gram	Supplementary Figure 1c	Cul3+/+, n= 6	P0	n= too small to assess normality	M= 1.57, SD= 0.24	unpaired two-tailed t test, Excel	Cul3+/+ vs. Cul3+/-			0.044	yes	*
			Cul3+/-, n= 5		n= too small to assess normality	M= 1.29, SD= 0.13
			Cul3+/+, n= 5	P6	n= too small to assess normality	M= 3.41, SD= 0.31	unpaired two-tailed t test, Excel				0.012	yes	*
			Cul3+/-, n= 5		n= too small to assess normality	M= 2.91, SD= 0.15
			Cul3+/+, n= 8	10 weeks	p= 0.31, cannot reject normality	M= 25.22, SD= 1.48	unpaired two-tailed t test, Excel				0.0003	yes	***
			Cul3+/-, n= 8		p= 0.42, cannot reject normality	M= 22.34, SD= 0.9
			Cul3+/+, n= 7	> 4 month	p= 0.24, cannot reject normality	M= 26.81, SD= 1.64	unpaired two-tailed t test, Excel				0.209	no	n.s.
			Cul3+/-, n= 7		p= 0.56, cannot reject normality	M= 25.61, SD= 1.73
brain/body weight (males)	ratio normalized on wt	Supplementary Figure 1d	Cul3+/+, n= 6	P0	n= too small to assess normality	M= 1.00, SD= 0.07	unpaired two-tailed t test, Excel	Cul3+/+ vs. Cul3+/-			0.689	no	n.s.
			Cul3+/-, n= 5		n= too small to assess normality	M= 1.06, SD= 0.13
			Cul3+/+, n= 7	> 4 month	p= 0.38, cannot reject normality	M= 1.00, SD= 0.07	unpaired two-tailed t test, Excel				0.372	no	n.s.
			Cul3+/-, n= 7		p= 0.49, cannot reject normality	M= 0.96, SD= 0.07
hindlimb clasping (females and males)	Score	Figure 1a	Cul3+/+, n= 25		p= 0.01, reject normality	M= 0.57, SD= 0.5	two-tailed Mann-Whitney U test, GraphPad Prism 6	Cul3+/+ vs. Cul3+/-			< 0.0001	yes	***
			Cul3+/-, n= 25		p= 0.06, cannot reject normality	M= 2.01, SD= 0.67
Gait analysis (males and females)	length (cm)	Figure 1c, top	Cul3+/+, n= 19	sway	p= 0.75, cannot reject normality	M= 2.4, SD= 0.24	unpaired two-tailed t test, Excel	Cul3+/+ vs Cul3+/-			0.0004	yes	***
			Cul3+/-, n= 19		p= 0.59, cannot reject normality	M= 2.74, SD= 0.29
		Figure 1c, bottom	Cul3+/+, n= 19	stance	p= 0.15, cannot reject normality	M= 4.26, SD= 0.3	unpaired two-tailed t test, Excel				0.03	yes	*
			Cul3+/-, n= 19		p= 0.74, cannot reject normality	M= 4.51, SD= 0.38
		Supplementary Figure 2a, left	Cul3+/+, n= 19	paw distance	p= 0.28, cannot reject normality	M= 0.54, SD= 0.25	unpaired two-tailed t test, Excel				0.001	yes	***
			Cul3+/-, n= 19		p= 0.63, cannot reject normality	M= 0.83, SD= 0.25
		Supplementary Figure 2a, right	Cul3+/+, n= 19	stride	p= 0.2, cannot reject normality	M= 7.03, SD= 0.55	unpaired two-tailed t test, Excel				0.81	no	n.s.
			Cul3+/-, n= 19		p= 0.38, cannot reject normality	M= 6.99, SD= 0.47
Rotarod (males and females)	Sum of daily latencies (sec)	Figure 1d	Cul3+/+, n= 30	day 1 (trial 1+2+3)	p= 0.79, cannot reject normality	M= 468.0, SD 132.5	Two-way ANOVA, GraphPad Prism 6	Overall ANOVA: genotype	Sidak's multiple comparisons test	F(1,58)= 15.2	0.0003	yes	***
			Cul3+/-, n= 30		p= 0.32, cannot reject normality	M=393.0 , SD= 137.0
			Cul3+/+, n= 30	day 2 (trial 4+5+6)	p= 0.51, cannot reject normality	M= 609.9, SD= 120.3		Overall ANOVA: day		F(2,116)= 48.61	< 0.0001	yes	***
			Cul3+/-, n= 30		p= 0.39, cannot reject normality	M= 489.7, SD= 132.8
			Cul3+/+, n= 30	day 3 (trial 7+8+9)	p= 0.36, cannot reject normality	M= 660.7, SD= 143.2		Overall ANOVA: interaction		F(2, 116)= 1.546	0.217	no	n.s.
			Cul3+/-, n= 30		p= 0.31, cannot reject normality	M= 528.3, SD= 131.0
								Cul3+/+ vs. Cul3+/- day 1			0.087	no	n.s.
								Cul3+/+ vs. Cul3+/- day 2			0.0018	no	**
								Cul3+/+ vs. Cul3+/- day 3			0.0005	yes	***
	Initial coordination	Figure 1d'	Cul3+/+, n= 30	final rpm, trial 1	p= 0.32, cannot reject normality	M=21.47, SD= 7.03	unpaired two-tailed t test, GraphPad Prism 6	Cul3+/+ vs Cul3+/-		t= 2.368 df=58	0.021	yes	*
			Cul3+/-, n= 30		p= 0.21, cannot reject normality	M= 17.70, SD 5.154
Rotarod (by sex)	Initial coordination	Supplementary Figure 2b, left	Cul3+/+, n= 15	final rpm, trial 1	p=0.88, cannot reject normality	M= 21.40, SD= 6.92	unpaired two-tailed t test, GraphPad Prism 6	Cul3+/+ vs Cul3+/-		t= 1.24, df= 28	0.23	no	n.s.
			Cul3+/-, n= 15		p= 0.19, cannot reject normality	M= 18.47, SD= 6.01
	Initial coordination	Supplementary Figure 2b, right	Cul3+/+, n= 15	final rpm, trial 1	p= 0.06, cannot reject normality	M= 21.53, SD= 7.37	unpaired two-tailed t test, GraphPad Prism 6	Cul3+/+ vs Cul3+/-		t= 2.09, df= 28	0.04	yes	*
			Cul3+/-, n= 15		p= 0.36, cannot reject normality	M= 16.93, SD= 4.2
Open field (males and females)	Total distance (m)	Supplementary Figure 2c, left	Cul3+/+, n= 25		p= 0.62, cannot reject normality	M=106.7, SD= 19.3	unpaired two-tailed t test, GraphPad Prism 6	Cul3+/+ vs. Cul3+/-		t= 0.16, df= 48	0.872	no	n.s.
			Cul3+/-, n= 25		p= 0.19 , cannot reject normality	M= 105.5, SD= 30.4
	Velocity (cm/sec)	Supplementary Figure 2c, right	Cul3+/+, n= 25		p= 0.63 , cannot reject normality	M= 5.93, SD= 1.07	unpaired two-tailed t test, GraphPad Prism 6	Cul3+/+ vs. Cul3+/-		t= 0.15, df= 48	0.878	no	n.s.
			Cul3+/-, n= 25		p= 0.19, cannot reject normality	M= 5.87, SD= 1.69
Elevated plus maze (males and females)	ratio time spent on open/ open+ closed	Supplementary Figure 2d	Cul3+/+, n= 34		p= 0.17 , cannot reject normality	M= 0.28, SD= 0.18	unpaired two-tailed t test, GraphPad Prism 6	Cul3+/+ vs. Cul3+/-		t= 0.24, df= 66	0.22	no	n.s.
			Cul3+/-, n= 34		p= 0.67, cannot reject normality	M= 0.34, SD= 0.16
three chamber sociability and social novelty (males and females)	sociability	Figure 1e (middle)	Cul3+/+, n= 24	interaction with mouse 1	p=0.63, cannot reject normality	At 0.5 level, significantly different in terms of variance: F(3,92)=5.06; p=0.0026	One-way ANOVA, GraphPad Prism 6	Cul3+/+ mouse vs. Cul3+/+ object	Sidak's multiple comparisons test	F(3,92)= 65.04	< 0.0001	yes	***
				interaction with object	p=0.18, rcannot reject normality
				interaction with mouse 1	p=0.38, cannot reject normality			Cul3+/- mouse vs. Cul3+/- object			< 0.0001	yes	***
			Cul3+/-, n= 24	interaction with object	p=0.017, reject normality
	social preference index	Figure 1e (right)		Cul3+/+ social pref ind.	p=0.62, cannot reject normality	M= 74.11, SD= 10.56	two-tailed Mann-Whitney U test, GraphPad Prism 6	Cul3+/+ vs. Cul3+/- social preference			0.308	no	n.s.
				Cul3+/- social pref ind.	p= 0.005. reject normality	M= 70.18, SD= 10.97
	social novelty	Figure 1f (middle)	Cul3+/+, n= 24	interaction with familiar mouse 1	p< 0.0001, reject normality	At 0.5 level, not significantly different in terms of variance: F(3,92)=0.82; p=0.48	One-way ANOVA, GraphPad Prism 6	Cul3+/+ mouse 1 vs. Cul3+/+ mouse 2	Sidak's multiple comparisons test	F(3,92)= 8,61	< 0.0001	yes	***
				interaction with novel mouse 2	p= 0.0002, reject normality
				interaction with familiar mouse 1	p= 0.45, cannot reject normality			Cul3+/- mouse 1 vs. Cul3+/- mouse 2			0.184	no	n.s.
			Cul3+/-, n= 24	interaction with novel mouse 2	p=0.88, cannot reject normality
	social novelty index	Figure 1f (right)		Cul3+/+ social novelty ind.	p=0.2, cannot reject normality	M= 64.14, SD= 12.89	unpaired two-tailed t test, GraphPad Prism 6	Cul3+/+ vs. Cul3+/- social novelty			0.01	yes	*
				Cul3+/- social novelty ind.	p=0.28, cannot reject normality	M= 32.92, SD= 11.35
Olfaction habituation and dishabituation test (males and females)	sniffing times (sec)	Figure 1g also see Supp. Table 2	Cul3+/+, n= 24		cannot reject normality	populations assumed to have similar variances	Two-way ANOVA, Graphpad Prism 6	Overall ANOVA: genotype	Sidak's multiple comparisons test	F(1,46)= 10.07	0.0027	yes	**
								Overall ANOVA: odor		F(14,644)= 44.11	< 0.0001	yes	***
			Cul3+/-, n= 24		cannot reject normality			Overall ANOVA: interaction		F(14,644)= 1.63	0.065	no	n.s.
										NOTE: for all multiple comparison details please refer to the corresponding ODHD Supplementary Table 2
contextual fear conditioning (males and females)	% freezing	Figure 1h	Cul3+/+, n= 26	memory retention	p= 0.19, cannot reject normality	M= 42.1, SD= 18.67	Two-way ANOVA, Graphpad Prism 6	Overall ANOVA: genotype	Sidak's multiple comparisons test	F(1, 100) = 2.60	0.11	no	n.s.
			Cul3+/+, n= 26	memory extinction	p= 0.02, reject normality	M=10.48, SD= 8.79		Overall ANOVA: session		F(1, 100) = 55.67	< 0.0001	yes	***
			Cul3+/-, n= 26	memory retention	p= 0.37, cannot reject normality	M= 39.32, SD= 20.42		Overall ANOVA: interaction		F(1,100) = 6.18	0.015	yes	*
			Cul3+/-, n= 26	memory extinction	p=0.3, cannot reject normality	M= 23.50, SD= 14.33		Cul3+/+ retention vs. Cul3+/+ extinction			< 0.0001	yes	***
								Cul3+/- retention vs. Cul3+/- extinction			0.0039	yes	**
								Cul3+/+ retention vs. Cul3+/- retention			0.99	no	n.s.
								Cul3+/+ extinction vs. Cul3+/- extinction			0.027	yes	*
Cul3 level (tamoxifen induction)	Cul3 level	Figure 2c	Vahicle, n= 14	Cul3 level normalized to Gapdh and vehicle control av. (representative graph)	p= 0.0001, reject normality	M= 1.0, SD= 0.139	unpaired two-tailed t test, Excel	Cul3+/fl Cag-CreER vehicle vs. Tamoxifen			< 0.0001	yes	***
			Tamoxifen, n= 14		p= 0.1278, cannot reject normality	M= 0.59, SD= 0.12
hindlimb clasping (tamoxifen induction)	Score	Figure 2d	Cul3+/fl CreER wt + TM, n= 13		p= 0.003, reject normality	M= 0.33, SD= 0.3	Kuskal-Wallis test, GraphPad Prism 6	Cul3+/fl CreER wt + TM vs. Cul3+/fl CreER het + V	Dunn’s multiple correction test		0.8091	no	n.s.
			Cul3+/fl CreER het + V, n= 22		p< 0.0001, reject normality	M= 0.27, SD= 0.4		Cul3+/fl CreER wt + TM vs. Cul3+/fl CreER het + TM			> 0,9999	no	n.s.
			Cul3+/fl CreER het + TM, n= 24		p= 0.0002, reject normality	M= 0.40, SD= 0.4		Cul3+/fl CreER het + V vs. Cul3+/fl CreER het + TM			0.3727	no	n.s.
Rotarod (tamoxifen induction)	Sum of daily latencies (sec)	Figure 2e	Cul3+/fl CreER wt + TM, n= 13	day 1 (trial 1+2+3)	p= 0.68, cannot reject normality	M= 449.6, SD 139.9	Two-way ANOVA, GraphPad Prism 6	Overall ANOVA: genotype + treatment (condition)	Sidak's multiple comparisons test	F(2,36)= 2.9	0.069	no	n.s.
			Cul3+/fl CreER het + V, n= 9		p= 0.04, reject normality	M=548.4, SD= 88.95
			Cul3+/fl CreER het + TM, n= 14		p= 0.04, cannot reject normality	M=455.9, SD= 133.3
			Cul3+/fl CreER wt + TM, n= 13	day 2 (trial 4+5+6)	p= 0.59, cannot reject normality	M= 578.4, SD= 137.1		Overall ANOVA: day		F(2,72)= 35.8	< 0.0001	yes	***
			Cul3+/fl CreER het + V, n= 9		p= 0.63, cannot reject normality	M= 652.0, SD= 113.8
			Cul3+/fl CreER het + TM, n= 14		p= 0.74, cannot reject normality	M= 516.1, SD= 112.3
			Cul3+/fl CreER wt + TM, n= 13	day 3 (trial 7+8+9)	p= 0.24, cannot reject normality	M= 656.1, SD= 115.3		Overall ANOVA: interaction		F(4,72)=3.12	0.02	yes	*
			Cul3+/fl CreER het + V, n= 9		p= 0.29, cannot reject normality	M= 673.4, SD= 134.9
			Cul3+/fl CreER het + TM, n= 14		p= 0.65, cannot reject normality	M= 536.0, SD= 131.5
								Day 1: Cul3+/fl CreER wt + TM vs. Cul3+/fl CreER het + TM			0.9988	no	n.s.
								Day 1: Cul3+/fl CreER het + V vs. Cul3+/fl CreER het + TM			0.24	no	n.s.
								Day 2: Cul3+/fl CreER wt + TM vs. Cul3+/fl CreER het + TM			0.44	no	n.s.
								Day 2: Cul3+/fl CreER het + V vs. Cul3+/fl CreER het + TM			0.13	no	n.s.
								Day 3: Cul3+/fl CreER wt + TM vs. Cul3+/fl CreER het + TM			0.031	yes	*
								Day 3: Cul3+/fl CreER het + V vs. Cul3+/fl CreER het + TM			0.035	yes	*
	Initial coordination	Figure 2e'	Cul3+/fl CreER wt + TM, n= 13	final rpm, trial 1	p= 0.099, cannot reject normality	M=18.77, SD=6.15	One-way ANOVA, GraphPad Prism 6	Cul3+/fl CreER wt + TM vs. Cul3+/fl CreER het + TM	Sidak's multiple comparisons test	F(2,36)= 2.12	0.75	no	n.s.
			Cul3+/fl CreER het + V, n= 9		p= 0.56, cannot reject normality	M= 25.11, SD= 5,2		Cul3+/fl CreER het + V vs. Cul3+/fl CreER het + TM			0.21	no	n.s.
			Cul3+/fl CreER het + TM, n= 14		p= 0.49, cannot reject normality	M= 20.71, SD 5.2
Gait analysis (tamoxifen induction)	length (cm)	Supplementary Figure 2g, top left	Vahicle, n= 10	stride	p= 0.87 cannot reject normality	M= 6.95, SD= 0.61	unpaired two-tailed t-test, Excel	Cul3+/fl Cag-CreER vehicle vs. Tamoxifen			0.19	no	n.s.
			Tamoxifen, n= 10		p= 0.94, cannot reject normality	M= 6.61, SD= 0.45
		Supplementary Figure 2g, top right	Vahicle, n= 10	stance	p= 0.16 cannot reject normality	M= 4.13, SD= 0.54	unpaired two-tailed t-test, Excel				0.63	no	n.s.
			Tamoxifen, n= 10		p= 0.36, cannot reject normality	M= 4.27, SD= 0.48
		Supplementary Figure 2g, bottom right	Vahicle, n= 10	paw distance	p= 0.17, cannot reject normality	M= 0.71, SD= 0.28	unpaired two-tailed t-test, Excel				0.53	no	n.s.
			Tamoxifen, n= 10		p= 0.14, cannot reject normality	M= 0.64, SD= 0.22
		Supplementary Figure 2g, bottom left	Vahicle, n= 10	sway	p= 0.37, cannot reject normality	M= 2.76, SD= 0.18	unpaired two-tailed t-test, Excel				0.86	no	n.s.
			Tamoxifen, n= 10		p= 0.28, cannot reject normality	M= 2.70, SD= 0.23
Rotarod (tamoxifen induction)	Initial coordination	Supplementary Figure 2h, left	Cul3+/fl CreER wt + TM, n= 6	final rpm, trial 1	p= 0.30, cannot reject normality	M= 19.17, SD= 7.14	One-way ANOVA, GraphPad Prism 6	Cul3+/fl CreER wt + TM vs. Cul3+/fl CreER het + TM	Sidak's multiple comparisons test	F(2,16)= 1.73	0.15	no	n.s.
			Cul3+/fl CreER het + V, n= 6		p= 0.56, cannot reject normality	M= 25.5, SD= 6.38		Cul3+/fl CreER het + V vs. Cul3+/fl CreER het + TM			0.55	no	n.s.
			Cul3+/fl CreER het + TM, n= 7		p= 0.73, cannot reject normality	M= 22.43, SD= 3.69
	Initial coordination	Supplementary Figure 2h, left	Cul3+/fl CreER wt + TM, n= 7	final rpm, trial 1	p= 0.92, cannot reject normality	M= 18.43, SD= 5.74	One-way ANOVA, GraphPad Prism 6	Cul3+/fl CreER wt + TM vs. Cul3+/fl CreER het + TM	Sidak's multiple comparisons test	F(2,14)= 0.40	0.62	no	n.s.
			Cul3+/fl CreER het + V, n= 4		p= 0.27, cannot reject normality	M= 21.75, SD= 5.44		Cul3+/fl CreER het + V vs. Cul3+/fl CreER het + TM			0.89	no	n.s.
			Cul3+/fl CreER het + TM, n= 6		p= 0.80, cannot reject normality	M= 19.83, SD= 6.43
Three chamber sociability and social novelty (tamoxifen induction)	sociability	Figure 2f (left)	Cul3+/fl CreER wt + TM, n= 13	interaction with mouse 1	p= 0.22 cannot reject normality	At 0.5 level, significantly different in terms of variance: F(8,144)= 8.17; p < 0.0001	One-way ANOVA, GraphPad Prism 6	Cul3+/fl Cag-CreER wt + TMmouse vs. Cul3+/fl Cag-CreER wt + TMobject	Sidak's multiple comparisons test	F(8,144)= 26.45	< 0.0001	yes	***
				interaction with object	p= 0.04, reject normality
			Cul3+/fl CreER het + V, n= 18	interaction with mouse 1	p= 0.01 reject normality			Cul3+/fl Cag-CreER + Vehicle mouse vs. Cul3+/fl Cag-CreER + Vehicle object			< 0.0001	yes	***
				interaction with object	p= 0.35, cannot reject normality
			Cul3+/fl CreER het + TM, n= 20	interaction with mouse 1	p= 0.32, cannot reject normality			Cul3+/fl Cag-CreER + TM mouse vs. Cul3+/fl Cag-CreER + TM object			< 0.0001	yes	***
				interaction with object	p= 0.06, cannot reject normality
	social preference index	Figure 2f (right)	Cul3+/fl CreER wt + TM, n= 13	Cul3+/fl CreER wt + TM social pref ind.	p= 0.92 cannot reject normality	At 0.5 level, not significantly different in terms of variance: F(2,48)= 8.17; p = 0.82	One-way ANOVA, GraphPad Prism 6	Cul3+/fl CreER wt + TM vs. Cul3+/fl CreER het + TM	Sidak's multiple comparisons test	F(2,48)= 1.58	0.43	no	n.s.
			Cul3+/fl CreER het + V, n= 18	Cul3+/fl CreER het + V social pref ind.	p= 0.49 cannot reject normality			Cul3+/fl CreER het + V vs. Cul3+/fl CreER het + TM			0.31	no	n.s.
			Cul3+/fl CreER het + TM, n= 20	Cul3+/fl CreER het + TM social pref ind.	p= 0.38, cannot reject normality
	social novelty	Figure 2g (left)	Cul3+/fl CreER wt + TM, n= 13	interaction with mouse 1	p= 0.24 cannot reject normality	At 0.5 level, significantly different in terms of variance: F(8,144)= 4.76; p < 0.0001	One-way ANOVA, GraphPad Prism 6	Cul3+/fl Cag-CreER wt + TM mouse 1 vs. Cul3+/fl Cag-CreER wt + TM mo use 2	Sidak's multiple comparisons test	F(8,144)= 9.332	0.0030	yes	**
				interaction with mouse 2	p= 0.45, cannot reject normality
			Cul3+/fl CreER het + V, n= 18	interaction with mouse 1	p= 0.68, cannot reject normality			Cul3+/fl Cag-CreER + Vehicle mouse 1 vs. Cul3+/fl Cag-CreER + Vehicle mo use 2			0.0023	yes	**
				interaction with mouse 2	p= 0.18, cannot reject normality
			Cul3+/fl CreER het + TM, n= 20	interaction with mouse 1	p= 0.08, cannot reject normality			Cul3+/fl Cag-CreER + TM mouse 1 vs. Cul3+/fl Cag-CreER + TM mo use 2			0.0017	yes	**
				interaction with mouse 2	p= 0.09, cannot reject normality
	social novelty index	Figure 2g (right)	Cul3+/fl CreER wt + TM, n= 13	Cul3+/fl CreER wt + TM social nov. ind.	p= 0.1 cannot reject normality	At 0.5 level, not significantly different in terms of variance: F(2,48)= 0.21; p = 0.81	One-way ANOVA, GraphPad Prism 6	Cul3+/fl CreER wt + TM vs. Cul3+/fl CreER het + TM	Sidak's multiple comparisons test	F(2,48)= 0.71	0.88	no	n.s.
			Cul3+/fl CreER het + V, n= 18	Cul3+/fl CreER het + V social nov. ind.	p= 0.26 cannot reject normality			Cul3+/fl CreER het + V vs. Cul3+/fl CreER het + TM			0.57	no	n.s.
			Cul3+/fl CreER het + TM, n= 20	Cul3+/fl CreER het + TM social nov. ind.	p= 0.43, cannot reject normality
Olfaction habituation and dishabituation test (tamoxifen induction)	sniffing times (sec)	Figure 2h also see Supp. Table 2	Cul3+/fl CreER wt + TM, n= 13		cannot reject normality	populations assumed to have similar variances	Two-way ANOVA, Graphpad Prism 6	Overall ANOVA: genotype + treatment (condition)	Sidak's multiple comparisons test	F(2,28)= 0.26	0.76	no	n.s.
								Overall ANOVA: odor		F(18,224)= 44.17	< 0.0001	yes	***
			Cul3+/fl CreER het + V, n= 8		cannot reject normality			Overall ANOVA: interaction		F(16,224)= 0.42	0.98	no	n.s.
			Cul3+/fl CreER het + TM, n= 10		cannot reject normality
										NOTE: for all multiple compairison details please refer to the corresponding ODHD Supplementary Table 2
contextual fear conditioning (tamoxifen induction)	% freezing	Figure 2i	Cul3+/fl CreER wt + TM, n= 13	memory retention	p= 0.27, cannot reject normality	M= 58,98, SD= 15.47	Two-way ANOVA, Graphpad Prism 6	Overall ANOVA: genotype + treatment (condition)	Sidak's multiple comparisons test	F(2, 28) = 0.73	0.49	no	n.s.
				memory extinction	p= 0.79, cannot reject normality	M=23.93, SD= 15.28		Overall ANOVA: session		F(1, 28) = 100.8	< 0.0001	yes	***
			Cul3+/fl CreER het + V, n= 8	memory retention	p= 0.61, cannot reject normality	M= 54,17, SD= 23.89		Overall ANOVA: interaction		F(2,28) = 1.64	0.21	no	n.s.
				memory extinction	p=0.29, cannot reject normality	M= 18.75, SD= 9.82		Retention: Cul3+/fl CreER wt + TM vs. Cul3+/fl CreER het + TM			0.2	no	n.s.
			Cul3+/fl CreER het + TM, n= 10	memory retention	p=0.46, cannot reject normality	M= 46.11, SD= 22.78		Retention: Cul3+/fl CreER het + V vs. Cul3+/fl CreER het + TM			0.67	no	n.s.
				memory extinction	p=0.04, reject normality	M= 22.78, SD= 20.02		Extinction: Cul3+/fl CreER wt + TM vs. Cul3+/fl CreER het + TM			0.99	no	n.s.
								Extinction: Cul3+/fl CreER het + V vs. Cul3+/fl CreER het + TM			0.94	no	n.s.
Adult gross brain morphology by Nissl stainings (males)	coronal brain sections of somatosensory cortex and hippocampus	Supplementary Figure 4a	Cul3+/+, n= 3	thickness of cortex (cm)	n= too small to assess normality	M= 0.824, SD= 0.09	unpaired two-tailed t test, Excel	Cul3+/+ vs. Cul3+/-			0.56	no	n.s.
			Cul3+/-, n= 3		n= too small to assess normality	M=0.781, SD= 0.06
			Cul3+/+, n= 3	thickness of corpus callosum (cm)	n= too small to assess normality	M= 0.391, SD= 0.07		Cul3+/+ vs Cul3+/-			0.83	no	n.s.
			Cul3+/-, n= 3		n= too small to assess normality	M= 0.381, SD= 0.04
			Cul3+/+, n= 3	thickness of oriens layer (cm)	n= too small to assess normality	M= 0.124; SD= 0.001		Cul3+/+ vs Cul3+/-			0.63	no	n.s.
			Cul3+/-, n= 3		n= too small to assess normality	M= 0.129, SD= 0.02
			Cul3+/+, n= 3	length of pyramidal layer (cm)	n= too small to assess normality	M= 3.959, SD= 0.35		Cul3+/+ vs Cul3+/-			0.65	no	n.s.
			Cul3+/-, n= 3		n= too small to assess normality	M= 3.798, SD= 0.45
			Cul3+/+, n= 3	thickness of radial layer (cm)	n= too small to assess normality	M= 0.203, SD= 0.02		Cul3+/+ vs Cul3+/-			0.79	no	n.s.
			Cul3+/-, n= 3		n= too small to assess normality	M= 0.206; SD= 0.01
			Cul3+/+, n= 3	thickness of molecular layer (cm)	n= too small to assess normality	M= 0.157; SD= 0.02		Cul3+/+ vs Cul3+/-			0.46	no	n.s.
			Cul3+/-, n= 3		n= too small to assess normality	M= 0.165; SD= 0.004
			Cul3+/+, n= 3	length of dentate gyrus (cm)	n= too small to assess normality	M=2.34, SD= 0.20		Cul3+/+ vs Cul3+/-			0.64	no	n.s.
			Cul3+/-, n= 3		n= too small to assess normality	M= 2.23, SD= 0.32
			Cul3+/+, n= 3	area of ventricles (cm^2)	n= too small to assess normality	M= 0.142, SD= 0.08		Cul3+/+ vs Cul3+/-			0.47	no	n.s.
			Cul3+/-, n= 3		n= too small to assess normality	M= 0.098, SD= 0.05
	sagittal brain sections	Supplementary Figure 4e'-e'''	Cul3+/+, n= 4	cortical length (cm)	n= too small to assess normality	M= 6.68, SD= 0.46	unpaired two-tailed t test, Excel	Cul3+/+ vs Cul3+/-			0.68	no	n.s.
			Cul3+/-, n= 4		n= too small to assess normality	M= 6.56, SD= 0.23
			Cul3+/+, n= 4	cortical thickness (cm)	n= too small to assess normality	M= 0.87, SD= 0.11		Cul3+/+ vs Cul3+/-			0.19	no	n.s.
			Cul3+/-, n= 4		n= too small to assess normality	M= 0.77, SD= 0.06
			Cul3+/+, n= 4	cerebellar area (cm^")	n= too small to assess normality	M= 4.15, SD= 0.66		Cul3+/+ vs Cul3+/-			0.32	no	n.s.
			Cul3+/-, n= 4		n= too small to assess normality	M= 3.76, SD= 0.32
Adult Cux1/Ctip2 layering (adult males)	layer thickness	Figure 3b	Cul3+/+, n= 3	Cux1 upper layers	n= too small to assess normality	M= 401.4, SD= 10.92	Two-way ANOVA, Graphpad Prism 8	Overall ANOVA: genotype	Sidak's multiple comparisons test	F(1,8)= 29.68	0.0006	yes	***
			Cul3+/-, n= 3		n= too small to assess normality	M= 371.9, SD= 20.72		Overall ANOVA: layer		F(1,8)= 867.0	< 0.0001	yes	***
			Cul3+/+, n= 3	Ctip2 lower layers	n= too small to assess normality	M= 629.6, SD= 7.84		Overall ANOVA: interaction		F(1,8)= 2.11	0.18	no	n.s.
			Cul3+/-, n= 3		n= too small to assess normality	M= 578.6, SD= 6.64		Cul3+/+ Cux1 vs. Cul3+/- Cux1			0.044	yes	*
								Cul3+/+ Ctip2 vs. Cul3+/- Ctip2			0.0024	yes	**
P0 Cux1/Ctip2 layering	layer thickness	Figure 3d	Cul3+/+, n= 6	Cux1 upper layers	n= too small to assess normality	M= 116.6, SD= 9.0	Two-way ANOVA, Graphpad Prism 6	Overall ANOVA: genotype	Sidak's multiple comparisons test	F(1,20)= 6.526	0.019	yes	*
			Cul3+/-, n= 6		n= too small to assess normality	M=94,5, SD= 10		Overall ANOVA: layer		F(1,20)= 216.9	< 0.0001	yes	***
			Cul3+/+, n= 6	Ctip2 lower layers	n= too small to assess normality	M= 285.8, SD= 45.0		Overall ANOVA: interaction		F(1,20)= 0.31	0.58	no	n.s.
			Cul3+/-, n= 6		n= too small to assess normality	M= 251.4, SD= 26.0		Cul3+/+ Cux1 vs. Cul3+/- Cux1			0.002	yes	**
								Cul3+/+ Ctip2 vs. Cul3+/- Ctip2			0.07	no	n.s.
P0, Cux1+ and Ctip2+ cell distribution in cortical columns	relative numbers of Cux1 and Ctip2 positive cells per cortical bin, normalized on the total number of Cux1+ and Ctip2+ cells in the respective cortical column (%)	Figure 3e	Cul3+/+, n=3	Cux1 - bin 1	n= too small to assess normality	populations assumed to have similar variances	Two-way ANOVA, Graphpad Prism 6	Overall ANOVA: genotype	Sidak's multiple comparisons test	F(1,4)= 0.999	0.37	no	n.s.
				Cux1 - bin 2	n= too small to assess normality			Overall ANOVA: bins		F(9,36)= 209.2	< 0.0001	yes	***
				Cux1 - bin 3	n= too small to assess normality			Overall ANOVA: interaction		F(9,36)= 12.97	< 0.0001	yes	***
				Cux1 - bin 4	n= too small to assess normality			Cux1- Cul3+/+ vs Cul3+/-; bin 1			0.999	no	n.s.
				Cux1 - bin 5	n= too small to assess normality			Cux1- Cul3+/+ vs Cul3+/-; bin 2			< 0.0001	yes	***
			Cul3+/-, n= 3	Cux1 - bin 6	n= too small to assess normality			Cux1- Cul3+/+ vs Cul3+/-; bin 3			0.0015	yes	**
				Cux1 - bin 7	n= too small to assess normality			Cux1- Cul3+/+ vs Cul3+/-; bin 4			0.0094	yes	**
				Cux1 - bin 8	n= too small to assess normality			Cux1- Cul3+/+ vs Cul3+/-; bin 5			0.250	no	n.s.
				Cux1 - bin 9	n= too small to assess normality			Cux1- Cul3+/+ vs Cul3+/-; bin 6			0.333	no	n.s.
				Cux1 - bin 10	n= too small to assess normality			Cux1- Cul3+/+ vs Cul3+/-; bin 7			0.322	no	n.s.
								Cux1- Cul3+/+ vs Cul3+/-; bin 8			0.171	no	n.s.
								Cux1- Cul3+/+ vs Cul3+/-; bin 9			0.265	no	n.s.
								Cux1- Cul3+/+ vs Cul3+/-; bin 10			0.311	no	n.s.
			Cul3+/+, n=3	Ctip2 - bin 1	n= too small to assess normality	populations assumed to have similar variances	Two-way ANOVA, Graphpad Prism 6	Overall ANOVA: genotype	Sidak's multiple comparisons test	F(1,4)= 0.945	0.386	no	n.s.
				Ctip2 - bin 2	n= too small to assess normality			Overall ANOVA: bins		F(9,36)= 58.76	< 0.0001	yes	***
				Ctip2 - bin 3	n= too small to assess normality			Overall ANOVA: interaction		F(9,36)= 3.095	0.0074	yes	**
				Ctip2 - bin 4	n= too small to assess normality			Ctip2- Cul3+/+ vs Cul3+/-; bin 1			0.998	no	n.s.
				Ctip2 - bin 5	n= too small to assess normality			Ctip2- Cul3+/+ vs Cul3+/-; bin 2			0.989	no	n.s.
			Cul3+/-, n= 3	Ctip2 - bin 6	n= too small to assess normality			Ctip2- Cul3+/+ vs Cul3+/-; bin 3			0.99	no	n.s.
				Ctip2 - bin 7	n= too small to assess normality			Ctip2- Cul3+/+ vs Cul3+/-; bin 4			0.023	yes	*
				Ctip2 - bin 8	n= too small to assess normality			Ctip2- Cul3+/+ vs Cul3+/-; bin 5			0.94	no	n.s.
				Ctip2 - bin 9	n= too small to assess normality			Ctip2- Cul3+/+ vs Cul3+/-; bin 6			0.725	no	n.s.
				Ctip2 - bin 10	n= too small to assess normality			Ctip2- Cul3+/+ vs Cul3+/-; bin 7			0.887	no	n.s.
								Ctip2- Cul3+/+ vs Cul3+/-; bin 8			0.029	yes	*
								Ctip2- Cul3+/+ vs Cul3+/-; bin 9			0.729	no	n.s.
								Ctip2- Cul3+/+ vs Cul3+/-; bin 10			0.999	no	n.s.
Western blot Cul3 (E16.5 embryos)	Cul3 level	Supplementary Fig. 5a (right)	Cul3+/fl, n= 3		n= too small to assess normality	At 0.5 level, not significantly different in terms of variance: F(2,6)=1.482; p=0.30	One-way ANOVA, GraphPad Prism 6	Cul3+/fl vs. Cul3+/fl Emx1-Cre	Sidak's multiple comparisons test	F(2,6)= 75.59	0.0062	yes	**
			Cul3+/fl Emx1-Cre, n= 3		n= too small to assess normality			Cul3+/fl vs. Cul3fl/fl Emx1-Cre			< 0.0001	yes	***
			Cul3fl/fl Emx1-Cre, n= 3		n= too small to assess normality			Cul3+/fl Emx1-Cre vs. Cul3fl/fl Emx1-Cre			0.0012	yes	**
Cortical thickness (P0 pups)	Coronal brain sections	Supplementary Fig. 5c	Cul3+/fl, n= 3		n= too small to assess normality	At 0.5 level, not significantly different in terms of variance: F(2,6)=1.106; p=0.40	One-way ANOVA, GraphPad Prism 6	Cul3+/fl vs. Cul3+/fl Emx1-Cre	Sidak's multiple comparisons test	F(2,6)= 37.83	0.469	no	n.s.
			Cul3+/fl Emx1-Cre, n= 3		n= too small to assess normality			Cul3+/fl vs. Cul3fl/fl Emx1-Cre			0.0005	yes	***
			Cul3fl/fl Emx1-Cre, n= 3		n= too small to assess normality			Cul3+/fl Emx1-Cre vs. Cul3fl/fl Emx1-Cre			0.0016	yes	**
P0 Cux1/Ctip2 layering	layer thickness	Figure 3h	Cul3+/fl, n= 3	Cux1 upper layers	n= too small to assess normality	M= 116.2, SD= 14.68	Two-way ANOVA, Graphpad Prism 6	Overall ANOVA: genotype	Sidak's multiple comparisons test	F(2,6)= 479.8	< 0.0001	yes	***
			Cul3+/fl Emx1-Cre, n= 3		n= too small to assess normality	M= 104,2, SD= 18.68		Overall ANOVA: layer		F(2,6)= 16.57	0.004	yes	**
			Cul3fl/fl Emx1-Cre, n= 3		n= too small to assess normality	M= 63.13, SD= 5.46		Overall ANOVA: interaction		F(2,6)= 0.69	0.69	no	n.s.
			Cul3+/fl, n= 3	Ctip2 lower layers	n= too small to assess normality	M= 266.1, SD= 9.4		Cul3+/fl vs. Cul3+/fl Emx1-Cre - Cux1			0.06	no	n.s.
			Cul3+/fl Emx1-Cre, n= 3		n= too small to assess normality	M= 240.0, SD= 22.17		Cul3+/fl Emx1-Cre vs. Cul3fl/fl Emx1-Cre - Cux1			0.005	yes	**
			Cul3fl/fl Emx1-Cre, n= 3		n= too small to assess normality	M= 206.7, SD= 17.03		Cul3+/fl vs. Cul3+/fl Emx1-Cre - Ctip2			0.07	no	n.s.
								Cul3+/fl Emx1-Cre vs. Cul3fl/fl Emx1-Cre - Ctip2			0.003	yes	**
P0, Cux1/Ctip2 positive cell distribution in cortical columns	relative numbers of Cux1/Ctip2 positive cells per cortical bin, normalized on the total number of Cux1+ and Ctip2+ cells in the respective cortical column (%)	Figure 3i	Cul3+/fl, n=3	Cux1 - bin 1	n= too small to assess normality	populations assumed to have similar variances	Two-way ANOVA, Graphpad Prism 6	Overall ANOVA: genotype	Sidak's multiple comparisons test	F(2,6)= 0.124	0.885	no	n.s.
				Cux1 - bin 2	n= too small to assess normality			Overall ANOVA: bins		F(9,54)= 174.6	< 0.0001	yes	***
				Cux1 - bin 3	n= too small to assess normality			Overall ANOVA: interaction		F(18,54)= 3.22	0.0005	yes	***
			Cul3+/fl Emx1-Cre, n= 3	Cux1 - bin 4	n= too small to assess normality			Cux1- Cul3+/fl vs Cul3+/fl Emx1-Cre; bin1			0.813	no	n.s.
				Cux1 - bin 5	n= too small to assess normality			Cux1- Cul3+/fl vs Cul3+/fl Emx1-Cre; bin2			0.0004	yes	***
				Cux1 - bin 6	n= too small to assess normality			Cux1- Cul3+/fl vs Cul3+/fl Emx1-Cre; bin3			0.005	yes	**
			Cul3fl/fl Emx1-Cre, n= 3	Cux1 - bin 7	n= too small to assess normality			Cux1- Cul3+/fl vs Cul3+/fl Emx1-Cre; bin4			0.934	no	n.s.
				Cux1 - bin 8	n= too small to assess normality			Cux1- Cul3+/fl vs Cul3+/fl Emx1-Cre; bin5			0.273	no	n.s.
				Cux1 - bin 9	n= too small to assess normality			Cux1- Cul3+/fl vs Cul3+/fl Emx1-Cre; bin6			0.327	no	n.s.
				Cux1 - bin 10	n= too small to assess normality			Cux1- Cul3+/fl vs Cul3+/fl Emx1-Cre; bin7			0.582	no	n.s.
								Cux1- Cul3+/fl vs Cul3+/fl Emx1-Cre; bin8			0.596	no	n.s.
								Cux1- Cul3+/fl vs Cul3+/fl Emx1-Cre; bin9			0.327	no	n.s.
								Cux1- Cul3+/fl vs Cul3+/fl Emx1-Cre; bin10			0.315	no	n.s.
								Cux1- Cul3+/fl vs Cul3fl/fl Emx1-Cre; bin1			0.358	no	n.s.
								Cux1- Cul3+/fl vs Cul3fl/fl Emx1-Cre; bin2			0.002	yes	**
								Cux1- Cul3+/fl vs Cul3fl/fl Emx1-Cre; bin3			0.0002	yes	***
								Cux1- Cul3+/fl vs Cul3fl/fl Emx1-Cre; bin4			0.126	no	n.s.
								Cux1- Cul3+/fl vs Cul3fl/fl Emx1-Cre; bin5			0.388	no	n.s.
								Cux1- Cul3+/fl vs Cul3fl/fl Emx1-Cre; bin6			0.424	no	n.s.
								Cux1- Cul3+/fl vs Cul3fl/fl Emx1-Cre; bin7			0.586	no	n.s.
								Cux1- Cul3+/fl vs Cul3fl/fl Emx1-Cre; bin8			0.890	no	n.s.
								Cux1- Cul3+/fl vs Cul3fl/fl Emx1-Cre; bin9			0.186	no	n.s.
								Cux1- Cul3+/fl vs Cul3fl/fl Emx1-Cre; bin10			0.018	yes	*
			Cul3+/fl, n=3	Ctip2 - bin 1	n= too small to assess normality	populations assumed to have similar variances	Two-way ANOVA, Graphpad Prism 6	Overall ANOVA: genotype	Sidak's multiple comparisons test	F(2,6)= 0.76	0.506	no	n.s.
				Ctip2 - bin 2	n= too small to assess normality			Overall ANOVA: bins		F(9,54)= 39.50	< 0.0001	yes	***
				Ctip2 - bin 3	n= too small to assess normality			Overall ANOVA: interaction		F(18,54)= 2.19	0.014	yes	*
			Cul3+/fl Emx1-Cre, n= 3	Ctip2 - bin 4	n= too small to assess normality			Ctip2- Cul3+/fl vs Cul3+/fl Emx1-Cre; bin1			0.925	no	n.s.
				Ctip2 - bin 5	n= too small to assess normality			Ctip2- Cul3+/fl vs Cul3+/fl Emx1-Cre; bin2			0.952	no	n.s.
				Ctip2 - bin 6	n= too small to assess normality			Ctip2- Cul3+/fl vs Cul3+/fl Emx1-Cre; bin3			0.962	no	n.s.
			Cul3fl/fl Emx1-Cre, n= 3	Ctip2 - bin 7	n= too small to assess normality			Ctip2- Cul3+/fl vs Cul3+/fl Emx1-Cre; bin4			0.911	no	n.s.
				Ctip2 - bin 8	n= too small to assess normality			Ctip2- Cul3+/fl vs Cul3+/fl Emx1-Cre; bin5			0.999	no	n.s.
				Ctip2 - bin 9	n= too small to assess normality			Ctip2- Cul3+/fl vs Cul3+/fl Emx1-Cre; bin6			0.322	no	n.s.
				Ctip2 - bin 10	n= too small to assess normality			Ctip2- Cul3+/fl vs Cul3+/fl Emx1-Cre; bin7			0.273	no	n.s.
								Ctip2- Cul3+/fl vs Cul3+/fl Emx1-Cre; bin8			0.514	no	n.s.
								Ctip2- Cul3+/fl vs Cul3+/fl Emx1-Cre; bin9			0.141	no	n.s.
								Ctip2- Cul3+/fl vs Cul3+/fl Emx1-Cre; bin10			0.999	no	n.s.
								Ctip2- Cul3+/fl vs Cul3fl/fl Emx1-Cre; bin1			0.421	no	n.s.
								Ctip2- Cul3+/fl vs Cul3fl/fl Emx1-Cre; bin2			0.09	no	n.s.
								Ctip2- Cul3+/fl vs Cul3fl/fl Emx1-Cre; bin3			0.151	no	n.s.
								Ctip2- Cul3+/fl vs Cul3fl/fl Emx1-Cre; bin4			0.869	no	n.s.
								Ctip2- Cul3+/fl vs Cul3fl/fl Emx1-Cre; bin5			0.494	no	n.s.
								Ctip2- Cul3+/fl vs Cul3fl/fl Emx1-Cre; bin6			0.07	no	n.s.
								Ctip2- Cul3+/fl vs Cul3fl/fl Emx1-Cre; bin7			0.002	yes	**
								Ctip2- Cul3+/fl vs Cul3fl/fl Emx1-Cre; bin8			0.95	no	n.s.
								Ctip2- Cul3+/fl vs Cul3fl/fl Emx1-Cre; bin9			0.022	yes	*
								Ctip2- Cul3+/fl vs Cul3fl/fl Emx1-Cre; bin10			0.173	no	n.s.
PHH3 positive cells E14.5	PHH3	Supplementary Figure 5e (left)	Cul3+/fl, n= 4	PHH3 positive cells per cortical column (M-Phase)	n= too small to assess normality	At 0.5 level, significantly different in terms of variance: F(2,9)= 0.44; p=0.65	One-way ANOVA, GraphPad Prism 8	Cul3+/fl vs Cul3+/fl Emx1-Cre	Sidak's multiple comparisons test	F(2,9)= 11.49	0.36	no	n.s.
			Cul3+/fl Emx1-Cre, n= 4		n= too small to assess normality			Cul3+/fl vs Cul3fl/fl Emx1-Cre			0.0024	yes	**
			Cul3fl/fl Emx1-Cre, n= 4		n= too small to assess normality
PHH3-BrdU positive cells E14.5	PHH3+Brdu+	Supplementary Figure 5e (right)	Cul3+/fl, n= 4	PHH3-BrdU double positive cells per cortical column (mitotic cells)	n= too small to assess normality	At 0.5 level, significantly different in terms of variance: F(2,9)= 1.153; p=0.36	One-way ANOVA, GraphPad Prism 8	Cul3+/fl vs Cul3+/fl Emx1-Cre	Sidak's multiple comparisons test	F(2,9)= 4.46	0.711	no	n.s.
			Cul3+/fl Emx1-Cre, n= 4		n= too small to assess normality			Cul3+/fl vs Cul3fl/fl Emx1-Cre			0.0358	yes	*
			Cul3fl/fl Emx1-Cre, n= 4		n= too small to assess normality
radial glia cells cortex E16.5	Sox2	Supplementary Figure 5g (left)	Cul3+/fl, n= 3	Sox2 positive cells per cortical column	n= too small to assess normality	At 0.5 level, significantly different in terms of variance: F(2,6)= 0.967; p=0.034	One-way ANOVA, GraphPad Prism 6	Cul3+/fl vs Cul3+/fl Emx1-Cre	Sidak's multiple comparisons test	F(2,6)= 5.935	0.99	no	n.s.
			Cul3+/fl Emx1-Cre, n= 3		n= too small to assess normality			Cul3+/fl vs Cul3fl/fl Emx1-Cre			0.046	yes	*
			Cul3fl/fl Emx1-Cre, n= 3		n= too small to assess normality
BrdU positive cells E16.5	BrdU (2 hours pulse)	Supplementary Figure 5g (right)	Cul3+/fl, n= 3	BrdU positive cells per cortical column (S-phase)	n= too small to assess normality	At 0.5 level, significantly different in terms of variance: F(2,6)= 0.686; p=0.54	One-way ANOVA, GraphPad Prism 6	Cul3+/fl vs Cul3+/fl Emx1-Cre	Sidak's multiple comparisons test	F(2,6)= 3.67	0.64	no	n.s.
			Cul3+/fl Emx1-Cre, n= 3		n= too small to assess normality			Cul3+/fl vs Cul3fl/fl Emx1-Cre			0.044	yes	*
			Cul3fl/fl Emx1-Cre, n= 3		n= too small to assess normality
Cl. Casp3 positive cells E16.5	Cl. Casp3	Supplementary Figure 5i	Cul3+/fl, n= 3	Apoptotic cells	n= too small to assess normality	At 0.5 level, significantly different in terms of variance: F(2,6)= 0.44; p=0.66	One-way ANOVA, GraphPad Prism 6	Cul3+/fl vs Cul3+/fl Emx1-Cre	Sidak's multiple comparisons test	F(2,6)= 0.66	0.9	no	n.s.
			Cul3+/fl Emx1-Cre, n= 3		n= too small to assess normality			Cul3+/fl vs Cul3fl/fl Emx1-Cre			0.0032	yes	**
			Cul3fl/fl Emx1-Cre, n= 3		n= too small to assess normality
P0, migration assay E16.5 -> P0 (Emx1-Cre conditional)	total #BrdU	Figure 3k (right)	Cul3+/fl, n= 3	total number birthdate labeled cells (in cortical column)	n= too small to assess normality	At 0.5 level, significantly different in terms of variance: F(2,6)= 0.38; p=0.69	One-way ANOVA, GraphPad Prism 6	Cul3+/fl vs Cul3+/fl Emx1-Cre	Sidak's multiple comparisons test	F(2,6)= 62.09	0.14	no	n.s.
			Cul3+/fl Emx1-Cre, n= 3		n= too small to assess normality			Cul3+/fl vs Cul3fl/fl Emx1-Cre			0.0001	yes	***
			Cul3fl/fl Emx1-Cre, n= 3		n= too small to assess normality
	migration of BrdU labeled cells	Figure 3l	Cul3+/fl, n= 3	cell migration: BrdU per bin/ total BrdU n cortical column	n= too small to assess normality	no assumptions for equal variances	Two-way ANOVA, Graphpad prism 6	Overall ANOVA: genotype	Sidak's multiple comparisons test	F(2,60)= 0.0002	0.99	no	n.s.
			Cul3+/fl Emx1-Cre, n= 3		n= too small to assess normality			Overall ANOVA: BrdU+ in bin		F(9,60)= 12.08	< 0.0001	yes	**
			Cul3fl/fl Emx1-Cre, n= 3		n= too small to assess normality			Overall ANOVA: interaction		F(18,60)= 2.47	0.0046	yes	**
								Cul3+/fl vs Cul3+/fl Emx1-Cre; bin 1			0.991	no	n.s.
								Cul3+/fl vs Cul3+/fl Emx1-Cre; bin 2			0.024	yes	*
								Cul3+/fl vs Cul3+/fl Emx1-Cre; bin 3			0.919	no	n.s.
								Cul3+/fl vs Cul3+/fl Emx1-Cre; bin 4			0.997	no	n.s.
								Cul3+/fl vs Cul3+/fl Emx1-Cre; bin 5			0.998	no	n.s.
								Cul3+/fl vs Cul3+/fl Emx1-Cre; bin 6			0.942	no	n.s.
								Cul3+/fl vs Cul3+/fl Emx1-Cre; bin 7			0.988	no	n.s.
								Cul3+/fl vs Cul3+/fl Emx1-Cre; bin 8			0.970	no	n.s.
								Cul3+/fl vs Cul3+/fl Emx1-Cre; bin 9			0.894	no	n.s.
								Cul3+/fl vs Cul3+/fl Emx1-Cre; bin 10			0.092	no	no
								Cul3+/fl vs Cul3fl/fl Emx1-Cre; bin 1			0.379	no	n.s.
								Cul3+/fl vs Cul3fl/fl Emx1-Cre; bin 2			0.0002	yes	***
								Cul3+/fl vs Cul3fl/fl Emx1-Cre; bin 3			0.143	no	n.s.
								Cul3+/fl vs Cul3fl/fl Emx1-Cre; bin 4			0.847	no	n.s.
								Cul3+/fl vs Cul3fl/fl Emx1-Cre; bin 5			0.925	no	n.s.
								Cul3+/fl vs Cul3fl/fl Emx1-Cre; bin 6			0.727	no	n.s.
								Cul3+/fl vs Cul3fl/fl Emx1-Cre; bin 7			0.997	no	n.s.
								Cul3+/fl vs Cul3fl/fl Emx1-Cre; bin 8			0.927	no	n.s.
								Cul3+/fl vs Cul3fl/fl Emx1-Cre; bin 9			0.093	no	n.s.
								Cul3+/fl vs Cul3fl/fl Emx1-Cre; bin 10			0.0006	yes	***
P0, migration assay E16.5 -> P0 (Cul3 constitutive)	total #BrdU	Figure 3m (middle)	Cul3+/+, n=3	total number birthdate labeled cells (in cortical column)	n= too small to assess normality	At 0.5 level, significantly different in terms of variance: F(2.2)= 1.61; p=0.77	unpaired two-tailed t-test, GraphPad 6	Cul3+/+ vs Cul3+/-		t= 0.014, df= 4	0.99	no	n.s.
			Cul3+/-, n=3		n= too small to assess normality
	migration of BrdU labeled cells	Figure 3n	Cul3+/+, n=3	cell migration: BrdU per bin/ total BrdU n cortical column	n= too small to assess normality	no assumptions for equal variances	Two-way ANOVA, GraphPad prism 6	Overall ANOVA: genotype	Sidak's multiple comparisons test	F(1,40)=1.552e-06	0.999	no	n.s.
			Cul3+/-, n=3		n= too small to assess normality			Overall ANOVA: BrdU+ in bin		F(9,40)= 21.21	< 0.0001	yes	***
								Overall ANOVA: interaction		F(9,40)= 5.708	< 0.0001	yes	***
								Cul3+/+ vs Cul3+/-; bin 1			> 0.999	no	n.s.
								Cul3+/+ vs Cul3+/-; bin 2			< 0.0001	yes	***
								Cul3+/+ vs Cul3+/-; bin 3			0.691	no	n.s.
								Cul3+/+ vs Cul3+/-; bin 4			0.999	no	n.s.
								Cul3+/+ vs Cul3+/-; bin 5			> 0.999	no	n.s.
								Cul3+/+ vs Cul3+/-; bin 6			0.998	no	n.s.
								Cul3+/+ vs Cul3+/-; bin 7			> 0.999	no	n.s.
								Cul3+/+ vs Cul3+/-; bin 8			0.796	no	n.s.
								Cul3+/+ vs Cul3+/-; bin 9			0.338	no	n.s.
								Cul3+/+ vs Cul3+/-; bin 10			0.069	no	n.s.
PHH3 positive cells E14.5	PHH3	Supplementary Figure 6a	Cul3+/+, n=4	PHH3 positive cells per cortical column (M-Phase)	n= too small to assess normality	M= 19.225, SD= 0.89	unpaired two-tailed t-test, GraphPad prism 8	Cul3+/+ vs Cul3+/-		t= 0.301, df= 6	0.77	no	n.s.
			Cul3+/-, n=4		n= too small to assess normality	M= 18.86, SD= 2.23
Tbr2 positive cells E14.5	Tbr2	Supplementary Figure 6b	Cul3+/+, n=3	Tbr2 positive cells per cortical column (intermediate progenitors)	n= too small to assess normality	M= 180.48, SD= 7.62	unpaired two-tailed t-test, GraphPad prism 8	Cul3+/+ vs Cul3+/-		t= 0.49, df= 4	0.65	no	n.s.
			Cul3+/-, n=3		n= too small to assess normality	M= 185.53, SD= 16.10
Hoechst positive cells P0	Hoechst	Supplementary Figure 6c	Cul3+/+, n=3	number of nuclei/ 0.01mm2; Cell density in Layer V/VI	n= too small to assess normality	M= 109.07, SD= 4.65	unpaired two-tailed t-test, GraphPad prism 6	Cul3+/+ vs Cul3+/-		t= 6.63, df= 4	0.0027	yes	**
			Cul3+/-, n=3		n= too small to assess normality	M= 132.02, SD= 3.78
interneurns adult cortex	PV+ interneurons	Supplementary Figure 6d (left)	Cul3+/+, n=3	PV+ cells per mm^2	n= too small to assess normality	M=162.66, SD= 12.5	unpaired two-tailed t-test, Excel	Cul3+/+ vs Cul3+/-			0.013	yes	*
			Cul3+/-, n=3		n= too small to assess normality	M=121.66, SD= 11.1
	layer distribution	Supplementary Figure 6d (right)	Cul3+/+, n=3	relative numbers of layer distribution of PV+ cells per bin, normalized on the total number of PV+ cells in the respective cortical column (%)	n= too small to assess normality	no assumptions for equal variances	Two-way ANOVA, GraphPad prism 8	Overall ANOVA: genotype	Sidak's multiple comparisons test	F (1, 20) = 4.776e-006	0.998	no	n.s.
			Cul3+/-, n=3		n= too small to assess normality			Overall ANOVA:PV+ in layer		F (4, 20) = 348.5	<0.0001	yes	****
								Overall ANOVA: interaction		F (4, 20) = 2.647	0.063	no	n.s.
								Cul3+/+ vs Cul3+/-; layer 1			>0.999	no	n.s.
								Cul3+/+ vs Cul3+/-; layer 2/3			0.104	no	n.s.
								Cul3+/+ vs Cul3+/-; layer 4			>0.999	no	n.s.
								Cul3+/+ vs Cul3+/-; layer 5			>0.999	no	n.s.
								Cul3+/+ vs Cul3+/-; layer 6			0.226	no	n.s.
astrocytes adult cortex	GFAP+ astrocytes	Supplementary Figure 6e (left)	Cul3+/+, n=3	GFAP+ cells per mm^2	n= too small to assess normality	M= 48,11, SD= 12.25	unpaired two-tailed t-test, Excel	Cul3+/+ vs Cul3+/-			0.81	no	n.s.
			Cul3+/-, n=3		n= too small to assess normality	M= 44,99 SD= 16.64
	layer distribution	Supplementary Figure 6e (right)	Cul3+/+, n=3	relative numbers of layer distribution of GFAP+ cells per bin, normalized on the total number of GFAP+ cells in the respective cortical column (%)	n= too small to assess normality	no assumptions for equal variances	Two-way ANOVA, GraphPad prism 8	Overall ANOVA: genotype	Sidak's multiple comparisons test	F (1, 20) = 0.000	>0.999	no	n.s.
			Cul3+/-, n=3		n= too small to assess normality			Overall ANOVA:GFAP+ in layer		F (4, 20) = 108.3	<0.0001	yes	****
								Overall ANOVA: interaction		F (4, 20) = 1.987	0.1354	no	n.s.
								Cul3+/+ vs Cul3+/-; layer 1			0.9906	no	n.s.
								Cul3+/+ vs Cul3+/-; layer 2/3			0.1159	no	n.s.
								Cul3+/+ vs Cul3+/-; layer 4			0.9996	no	n.s.
								Cul3+/+ vs Cul3+/-; layer 5			0.9962	no	n.s.
								Cul3+/+ vs Cul3+/-; layer 6			0.741	no	n.s.
microglia adult cortex	Iba1+ cells	Supplementary Figure 6f	Cul3+/+, n=3	Iba1+ cells per mm^2	n= too small to assess normality	M= 338.0, SD= 85.5	unpaired two-tailed t-test, Excel	Cul3+/+ vs Cul3+/-			0.25	no	n.s.
			Cul3+/-, n=3		n= too small to assess normality	M= 246.5 SD= 77.9
Time-lapse ex vivo live imaging of lentiviral GFP-labelled cortical acute slices	Cumulative distance (µm)	Figure 4f (left)	Cul3+/+, n(mice)= 6, n(cells) = 52	Cumulative distance (µm)	non parametric test required	M= 362.48, SD= 162.64	two-tailed Mann-Whitney U test, GraphPad Prism 8	Cul3+/+ vs Cul3+/-			0.0014	yes	**
			Cul3+/-, n(mice)=6, n(cells)= 56			M= 271.02, SD= 123.15
	Velocity (µm/min)	Figure 4f (right)	Cul3+/+, n(mice)= 6, n(cells) = 52	Velocity (µm/min)	non parametric test required	M=0.38, SD= 0.17	two-tailed Mann-Whitney U test, GraphPad Prism 8	Cul3+/+ vs Cul3+/-			0.0014	yes	**
			Cul3+/-, n(mice)=6, n(cells)= 56			M= 0.28, SD= 0.13
in vitro NPC migration	normalized sphere radius (a.u.)	Figure 4h	Cul3+/+, n=7	22 hours	p= 0.47, reject normality	no assumptions for equal variances	Two-way ANOVA, GraphPad prism 6	Overall ANOVA: genotype	Sidak's multiple comparisons test	F(1,11)= 11.41	0.0062	yes	**
			Cul3+/+, n=7	46 hours	p= 0.145, normal distribution			Overall ANOVA: time		F(2,22)= 433.0	< 0.0001	yes	***
			Cul3+/-, n= 6	22 hours	n= too small to assess normality			Overall ANOVA: interaction		F(2,22)= 6.058	0.008	yes	**
			Cul3+/-, n=6	46 hours	n= too small to assess normality			22 hours Cul3+/+ vs. Cul3+/-			0.0008	yes	***
								46 hours Cul3+/+ vs. Cul3+/-			0.0116	yes	*
in vitro NPC single cell migration	single cell migration behavior	Figure 4j (top)	Cul3+/+, n(Spheres)=3, n(cells)=30	mean instantaneous speed (µm/min)	cannot reject normaility	no assumptions for equal variances	Wilcoxon rank sum test	Cul3+/+ vs Cul3+/-	continuity correction	W= 5289	0.0004	yes	***
		Figure 4j (bottom)	Cul3+/-, n(Spheres)=3, n(cells)=30	track path length (µm)	cannot reject normaility	no assumptions for equal variances	Wilcoxon rank sum test	Cul3+/+ vs Cul3+/-	continuity correction	W= 5092	0.0028	yes	**
		Supplementary Figure 6h	Cul3+/+, n(Spheres)=3, n(cells)=30	track displacement (µm)	cannot reject normaility	no assumptions for equal variances	Wilcoxon rank sum test	Cul3+/+ vs Cul3+/-	continuity correction	W= 4868	0.0193	yes	*
				track velocity (µm/min)	cannot reject normaility	no assumptions for equal variances	Wilcoxon rank sum test	Cul3+/+ vs Cul3+/-	continuity correction	W= 5103	0.0026	yes	**
			Cul3+/-, n(Spheres)=3, n(cells)=30
				track persistance (mm/min)	cannot reject normaility	no assumptions for equal variances	Wilcoxon rank sum test	Cul3+/+ vs Cul3+/-	continuity correction	W= 3760	0.41	no	n.s.
network activity in adult layer 2/3 pyramidal neurons	pA	Supplementary Figure 7b	Cul3+/+, n(mice)=6, n(cells)=15	sEPSC peak amplitude: average	p=0.99, cannot reject normality	M=11.1, SD=2.49	unpaired two-tailed t-test, Origin 2018	Cul3+/+ vs Cul3+/-		t=2.55	0.016	yes	*
			Cul3+/-, n(mice)=6, n(cells)=17		p=0.68, cannot reject normality	M=8.6, SD=2.91
			Cul3+/+, n(mice)=6, n(cells)=15	sEPSC peak amplitude: distribution	non parametric test required		Kolmogorov-Smirnov test, GraphPad Prism 8	Cul3+/+ vs Cul3+/-		D=0.209	<0.0001	yes	***
			Cul3+/-, n(mice)=6, n(cells)=17
	ms	Supplementary Figure 7c	Cul3+/+, n(mice)=6, n(cells)=15	sEPSC interevent interval: average	p=0.003, reject normality	M=99.78, SD=34.11	unpaired two-tailed t-test (Welch correction), Origin 2018	Cul3+/+ vs Cul3+/-		t=3.1	0.005	yes	**
			Cul3+/-, n(mice)=6, n(cells)=17		p=0.3, cannot reject normality	M=178.61, SD=98.26
			Cul3+/+, n(mice)=6, n(cells)=15	sEPSC interevent interval: distribution	non parametric test required		Kolmogorov-Smirnov test, GraphPad Prism 8	Cul3+/+ vs Cul3+/-		D=0.149	<0.0001	yes	***
			Cul3+/-, n(mice)=6, n(cells)=17
	pA	Supplementary Figure 7e	Cul3+/+, n(mice)=6, n(cells)=16	sIPSC peak amplitude: average	p=0.03, reject normality	M=12.59, SD=4.09	unpaired two-tailed t-test (Welch correction), Origin 2018	Cul3+/+ vs Cul3+/-		t=0.43	0.66	no	n.s.
			Cul3+/-, n(mice)=6, n(cells)=16		p=0.88, cannot reject normality	M=12, SD=3.65
			Cul3+/+, n(mice)=6, n(cells)=16	sIPSC peak amplitude: distribution	non parametric test required		Kolmogorov-Smirnov test, GraphPad Prism 8	Cul3+/+ vs Cul3+/-		D=0.03	0.0003	yes	***
			Cul3+/-, n(mice)=6, n(cells)=16
	ms	Supplementary Figure 7f	Cul3+/+, n(mice)=6, n(cells)=16	sIPSC interevent interval: average	p< 0.001, reject normality	M=150.43, SD=125.48	unpaired two-tailed t-test (Welch correction), Origin 2018	Cul3+/+ vs Cul3+/-		t=-1.09	0.28	no	n.s.
			Cul3+/-, n(mice)=6, n(cells)=16		p=0.21, cannot reject normality	M=194.69, SD=101.18
			Cul3+/+, n(mice)=6, n(cells)=16	sIPSC interevent interval: distribution	non parametric test required		Kolmogorov-Smirnov test, GraphPad Prism 8	Cul3+/+ vs Cul3+/-		D=0.103	<0.0001	yes	***
			Cul3+/-, n(mice)=6, n(cells)=16
	E/I ratio	Supplementary Figure 7g	Cul3+/+, n(mice)=6, n(cells)=11	E/I ratio	p=0.35, cannot reject normality	M= 0.99, SD= 0.27	unpaired two-tailed t-test, Origin 2018	Cul3+/+ vs Cul3+/-		t=3.08	0.005	yes	**
			Cul3+/-, n(mice)=6, n(cells)=15		p=0.66, cannot reject normality	M= 0.69, SD= 0.22
Neuronal morphology (Golgi), adult layer 2/3 pyramidal neurons	µm	Supplementary Figure 7h (top)	Cul3+/+, n(mice)=3, n(cells)=28	total dendritic length	non parametric test required	M= 1490.46, SD= 361.36	two-tailed Mann-Whitney U test, GraphPad Prism 8	Cul3+/+ vs Cul3+/-			0.5629	no	n.s.
			Cul3+/-, n(mice)=3, n(cells)=29			M= 1459.48, SD= 453.58
	number	Supplementary Figure 7h (middle)	Cul3+/+, n(mice)=3, n(cells)=28	number of dendrites	non parametric test required	M= 16.54, SD= 2.92	two-tailed Mann-Whitney U test, GraphPad Prism 8	Cul3+/+ vs Cul3+/-			0.3998	no	n.s.
			Cul3+/-, n(mice)=3, n(cells)=29			M= 16.10, SD= 4.3
	spines per 100 µm	Supplementary Figure 7h (bottom)	Cul3+/+, n(mice)=3, n(cells)=27	spine density	non parametric test required	M= 71.15, SD= 14.83	two-tailed Mann-Whitney U test, GraphPad Prism 8	Cul3+/+ vs Cul3+/-			0.1146	no	n.s.
			Cul3+/-, n(mice)=3, n(cells)=27			M= 64.65, SD= 8.38
	number of intersections	Supplementary Figure 7j	Cul3+/+, n(mice)=3 , n(cells)=9	Sholl intersections (0-150µm)	p< 0.0001, reject normality	M= 4.76, SD= 3.67	two-tailed Mann-Whitney U test, GraphPad Prism 8	Cul3+/+ vs Cul3+/- : 0-150 µm			0.9043	no	n.s.
				Sholl intersections (150-300µm)		M= 1.64, SD= 0.44
				Sholl intersections (300-450µm)		M= 1.45, SD= 0.60		Cul3+/+ vs Cul3+/- : 150-300 µm			0.2593	no	n.s.
				Sholl intersections (450-600µm)		M= 1.93, SD=1.17
			Cul3+/-, n(mice)=3, n(cells)=9	Sholl intersections (0-150µm)	p< 0.0001, reject normality	M= 4.60, SD= 3.47	two-tailed Mann-Whitney U test, GraphPad Prism 8	Cul3+/+ vs Cul3+/- : 300-450µm			0.1369	no	n.s.
				Sholl intersections (150-300µm)		M= 1.53, SD=0.45
				Sholl intersections (300-450µm)		M= 1.65, SD= 0.57		Cul3+/+ vs Cul3+/- : 450-600µm			0.5773	no	n.s.
				Sholl intersections (450-600µm)		M= 1.94, SD= 0.91
G- and F-actin in adult brain tissue, WB	relative protein levels	Supplementary Figure 7k	Cul3+/+, n= 3	G-actin & F-actin norm to total actin	n= too small to assess normality	G-Actin: M= 0.42, SD= 0.01	Two-way ANOVA, Graphpad Prism 8	Overall ANOVA: genotype	Sidak's multiple comparisons test	F(1,8)= 0.00	>0.999	no	n.s.
						F-Actin: M= 0.58, SD= 0.01		Overall ANOVA: actin type within same genotype (G-F)		F(1,8)= 66.52	<0.0001	yes	yes
			Cul3+/-, n= 3		n= too small to assess normality	G-Actin: M= 0.43, SD= 0.04		Overall ANOVA: interaction		F(1,8)= 0.051	0.069	no	n.s.
						F-Actin: M= 0.57, SD= 0.04		Cul3+/+ vs Cul3+/- : G-actin			0.98	no	n.s.
								Cul3+/+ vs Cul3+/- : F-actin			0.98	no	n.s.
Neuronal morphology (Golgi), adult layer 2/3 pyramidal neurons	spine morphology per 10µm	Supplementary Figure 7l	Cul3+/+, n(mice)=3, n(cells)=24	Spine morphology	p= 0.46, normal distribution	Branched: M= 2.16, SD= 1.24	Two-way ANOVA, Graphpad Prism 8	Overall ANOVA: interaction	Sidak's multiple comparisons test	F(2,130)= 0.19	P=0.82	no	n.s.
						>2µm: M=0.87, SD= 1.48		Overall ANOVA: spine morphology		F(2,130)= 79.89	P<0.0001	yes	****
						<2µm: M=6.04, SD= 2.1		Overall ANOVA: genotype		F(2,130)= 7.126	P=0.008	yes	**
			Cul3+/-, n(mice)=3, n(cells)=21		p= 0.51, normal distribution	Branched: M= 1.42, SD= 0.92		Cul3+/+ vs Cul3+/- : >2 µm			0.48	no	n.s.
						>2µm: M=0.14, SD= 0.46		Cul3+/+ vs Cul3+/- : <2 µm			0.12	no	n.s.
						<2µm: M=4.86, SD= 3.63		Cul3+/+ vs Cul3+/- : Branched			0.49	no	n.s.
Proteomics validation Pls3, INA, Cul3+/- E16.5	relative protein levels	Figure 5i (right)	Cul3+/+, n= 5	Cul3 norm to Gapdh and wt average	n= too small to assess normality	M= 1.0, SD= 0.14	unpaired two-tailed t-tests, Excel	Cul3- Cul3+/+ vs Cul3+/-			< 0.0001	yes	***
				Pls3 norm to Gapdh and wt average	n= too small to assess normality	M= 1.0, SD= 0.26
				INA norm to Gapdh and wt average	n= too small to assess normality	M= 1.0, SD= 0.21		Pl3- Cul3+/+ vs Cul3+/-			0.0001	yes	***
			Cul3+/-, n= 5	Cul3 norm to Gapdh and wt average	n= too small to assess normality	M= 0.52, 0.043
				Pls3 norm to Gapdh and wt average	n= too small to assess normality	M= 2.0, SD= 0.18		INA- Cul3+/+ vs Cul3+/-			0.046	yes	*
				INA norm to Gapdh and wt average	n= too small to assess normality	M= 1.49, SD= 0.42
Proteomics validation Nisch, INA, Pls3, Emx1-Cre E16.5	relative protein levels	Figure 5j (right)	Cul3+/fl, n= 5	Cul3 norm to Gapdh and cont. av.	n= too small to assess normality	M= 1.0, SD= 0.17	unpaired two-tailed t-tests, Excel	Cul3- Cul3+/fl vs Cul3fl/fl Emx1-Cre			0.0005	yes	***
				Nisch norm to Gapdh and cont av.	n= too small to assess normality	M= 1.0, SD= 0.06
				INA norm to Gapdh and cont. av.	n= too small to assess normality	M= 1.0, SD= 0.17		Nisch- Cul3+/fl vs Cul3fl/fl Emx1-Cre			0.0036	yes	**
				Pls3 norm to Gapdh and cont. av.	n= too small to assess normality	M= 1.0, SD= 0.13
			Cul3fl/fl Emx1-Cre, n= 3	Cul3 norm to Gapdh and cont. av.	n= too small to assess normality	M= 0.29, SD= 0.03		INA- Cul3+/fl vs Cul3fl/fl Emx1-Cre			0.072	no	n.s.
				Nisch norm to Gapdh and cont av.	n= too small to assess normality	M= 1.67, SD= 0.33
				INA norm to Gapdh and cont. av.	n= too small to assess normality	M= 1.21, SD= 0.18		Pls3- Cul3+/fl vs Cul3fl/fl Emx1-Cre			0.0001	yes	***
				Pls3 norm to Gapdh and cont. av.	n= too small to assess normality	M= 1.99, SD= 0.19
qPCR on proteomic hits, E16.5 Cul3+/- cortical mRNA/cDNA preps	relative mRNA levels	Figure 5k	Cul3+/+, n= 5	Cul3 norm to housekeepers and wt av.	n= too small to assess normality	M=1.0, SD= 0.34	unpaired two-tailed t-tests, Excel	Cul3- Cul3+/+ vs Cul3+/-			0.08	no	n.s.
				Pls3 norm to housekeepers and wt av.	n= too small to assess normality	M=1.0, SD= 0.39
				Pls1 norm to houskeepers and wt av.	n= too small to assess normality	M=1.0, SD= 0.53		Pls3- Cul3+/+ vs Cul3+/-			0.02	yes	*
				Ina norm to houskeepers and wt av.	n= too small to assess normality	M=1.0, SD= 0.58
			Cul3+/-, n= 5	Cul3 norm to houskepers and wt av.	n= too small to assess normality	M= 0.66, SD= 0.34		Pls1- Cul3+/+ vs Cul3+/-			0.62	no	n.s.
				Pls3 norm to housekeepers and wt av.	n= too small to assess normality	M= 0.48, SD= 0.13
				Pls1 norm to houskeepers and wt av.	n= too small to assess normality	M= 0.96, SD= 0.23		Ina- Cul3+/+ vs Cul3+/-			0.70	no	n.s.
				Ina norm to houskeepers and wt av.	n= too small to assess normality	M= 1.07, SD= 0.17
Pls3 in P14 tissues, WB	relative protein levels	Supplementary Figure 8g (right)	Cul3+/+, n= 5	Pls3 norm to Gapdh and cont. av. CTX	n= too small to assess normality	M=1.0, SD= 0.15	Two-way ANOVA, GraphPad prism 6	Overall ANOVA: genotype	Sidak's multiple comparisons test	F(1.24)= 42.39	<0.0001	yes	***
				Pls3 norm to Gapdh and cont. av. Hipp	n= too small to assess normality	M=1.0, SD= 0.09		Overall ANOVA: brain region		F(2.24)= 3.91	0.03	yes	*
				Pls3 norm to Gapdh and cont. av. Cb	n= too small to assess normality	M=1.0, SD= 0.39		Overall ANOVA: interaction		F(2.24)= 3.91	0.03	yes	*
			Cul3+/-, n= 5	Pls3 norm to Gapdh and cont. av. CTX	n= too small to assess normality	M=2.08, SD= 0.52		Cortex: Cul3+/+ vs. Cul3+/-			0.0002	yes	***
				Pls3 norm to Gapdh and cont. av. Hipp	n= too small to assess normality	M= 2.07, SD= 0.25		Hipp: Cul3+/+ vs. Cul3+/-			0.0002	yes	***
				Pls3 norm to Gapdh and cont. av. Cb	n= too small to assess normality	M= 1.32, SD= 0.46		Cerebellum Cul3+/+ vs. Cul3+/-			0.292	no	n.s.
Pls3 levels (tamoxifen induction)	relative protein levels	Supplementary Figure 8h (bottom)	Cul3+/fl CreER het + V, n= 8	Pls3 norm to Gapdh and cont. Av.	p=0.89, normal distribution	M= 1.06, SD= 0.27	unpaired two-tailed t-tests, Excel	Cul3+/fl CreER het + V vs. Cul3+/fl CreER het + TM			0.024	yes	*
			Cul3+/fl CreER het + TM, n= 9		p=0.64, normal distribution	M= 1.42, SD= 0.32
elF4G1 in P14 tissues, WB	relative protein levels	Supplementary Figure 8k (right)	Cul3+/+, n= 5	elF4G1 norm to Gapdh and cont. av. CTX	n= too small to assess normality	M=1.0, SD= 0.25	Two-way ANOVA, GraphPad prism 6	Overall ANOVA: genotype	Sidak's multiple comparisons test	F(1.24)= 0.16	0.69	no	n.s.
				elF4G1 norm to Gapdh and cont. av. Hipp	n= too small to assess normality	M=1.0, SD= 0.24		Overall ANOVA: brain region		F(2.24)= 1.82	0.18	no	n.s.
				elF4G1 norm to Gapdh and cont. av. Cb	n= too small to assess normality	M=1.0, SD= 0.12		Overall ANOVA: interaction		F(2.24)= 0.12	0.89	no	n.s.
			Cul3+/-, n= 5	elF4G1 norm to Gapdh and cont. av. CTX	n= too small to assess normality	M=0.92, SD= 0.31		Cortex: Cul3+/+ vs. Cul3+/-			0.936	no	n.s.
				elF4G1 norm to Gapdh and cont. av. Hipp	n= too small to assess normality	M= 0.92, SD= 0.17		Hipp: Cul3+/+ vs. Cul3+/-			0.987	no	n.s.
				elF4G1 norm to Gapdh and cont. av. Cb	n= too small to assess normality	M= 1.02, SD= 0.17		Cerebellum Cul3+/+ vs. Cul3+/-			0.998	no	n.s.
velocity of random migration in murine B16 cells upon Pls3 knockout	velocity (µm/min)	Supplementary Figure 9b	Pls3 wt, n= 237 cells		p <0.0001, reject normality	M=0.7256, SD= 0.31	Kuskal-Wallis test, GraphPad Prism 6	Pls3 wt vs. Pls3 ko #8	Dunn’s multiple correction test		< 0.0001	yes	***
			Pls3 ko #8, n= 205 cells		p= 0.0002, reject normality	M=1.158, SD= 0.45		Pls3 wt vs. Pls3 ko #10			< 0.0001	yes	***
			Pls3 ko #10, n= 222 cells		p<0.0001, reject normality	M= 0.828, SD= 0.26		Pls3 wt vs. Pls3 ko #12			< 0.0001	yes	***
			Pls3 ko #12, n= 212 cells		p<0.0001, reject normality	M= 1.118, SD= 0.36
qPCR on mNPCs, Pls3 overexpression, Pls3 ko	relative mRNA levels	Supplementary Figure 9d	Cul3+/+; n= 3	Pls3 norm to housekeepers and cont. av	n= too small to assess normality	M= 1.00, SD= 0.36	One-way ANOVA, GraphPad Prism 8	Cul3+/+ vs. Cul3+/-	Sidak's multiple comparisons test	F(4,10)= 0.88	0.057	no	n.s.
			Cul3+/-; n=3	Pls3 norm to housekeepers and cont. av	n= too small to assess normality	M= 0.57, SD=0.16		Cul3+/+ vs. Cul3+/+ Pls3-overexpression			0.015	yes	*
			Cul3+/+ Pls3-overexpr.; n=3	Pls3 norm to housekeepers and cont. av	n= too small to assess normality	M= 1.53, SD= 0.45		Cul3+/+ vs. Cul3+/+ Pls3 ko			0.0046	yes	**
			Cul3+/+, Pls3 ko; n=3	Pls3 norm to housekeepers and cont. av	n= too small to assess normality	M= 0.37, SD= 0.14		Cul3+/+ vs. Cul3+/- Pls3 ko			0.0094	yes	**
			Cul3+/-, Pls3 ko; n=3	Pls3 norm to housekeepers and cont. av	n= too small to assess normality	M= 0.44, SD= 0.11		Cul3+/- vs. Cul3+/+ Pls3-overexpression			0.0001	yes	***
								Cul3+/- vs. Cul3+/+ Pls3 ko			0.7674	no	n.s.
								Cul3+/- vs. Cul3+/- Pls3 ko			0.9624	no	n.s.
								Cul3+/+ Pls3-overexpression vs. Cul3+/+ Pls3 ko			<0.0001	yes	****
								Cul3+/+ Pls3-overexpression vs. Cul3+/- Pls3 ko			<0.0001	yes	****
								Cul3+/+ Pls3 ko vs. Cul3+/- Pls3 ko			>0.9999	no	n.s.
Pls3 in mNPCs, WB	relative protein levels	Supplementary Figure 9f	Cul3+/+; n= 3	Pls3 norm to Gapdh and wt average	n= too small to assess normality	M= 1.0, SD= 0.25	unpaired two-tailed t-tests, Graph Pad Prism 8	Cul3+/+ vs Cul3+/-		t=3.032, df=4	0.03	yes	*
			Cul3+/-; n=3	Pls3 norm to Gapdh and wt average	n= too small to assess normality	M= 1.49, SD= 0.12
Cytoskeleton organization in NPCs	Cytoskeleton organization, STED imaging of NPC growth cones	Supplementary Figure 9g	Cul3+/+, n(cells)=31 n(batches)=3	orientation distribution actin (SiR-actin)	cannot reject normaility	no assumptions for equal variances	Welch’s t-test, scipy library (ver. 1.3.0)	Cul3+/+ vs Cul3+/+ Pls3 overexpr.			0.015	yes	*
			Cul3+/+ Pls3 over-expr., n(cells)=30, n(batches)=3
Random migration assay, Pls3 knockout and over-expression (in NPCs)	velocity (µm/min)	Figure 6b	Pls3 wt, n= 49 cells		p= 0.569, cannot reject normality	M= 1.167, SD= 0.33	One-way ANOVA, GraphPad Prism 6	Pls3 wt vs. Pls3 ko	Sidak's multiple comparisons test		0.028	yes	*
			Pls3 ko, n= 31 cells		p= 0.26 , cannot reject normality	M= 1.33, SD= 0.20		Pls3 wt vs. Pls3 koverexpression			< 0.0001	yes	***
			Pls3 over-expr., n= 37 cells		p= 0.55, cannot reject normality	M= 0.64, SD= 0.28
	cumulative distance (µm)	Figure 6c	Pls3 wt, n= 49 cells		p= 0.569, cannot reject normality	M= 1120, SD= 316.5	One-way ANOVA, GraphPad Prism 6	Pls3 wt vs. Pls3 ko	Sidak's multiple comparisons test		0.024	yes	*
			Pls3 ko, n= 31 cells		p= 0.26 , cannot reject normality	M= 1277, SD= 194.6		Pls3 wt vs. Pls3 koverexpression			< 0.0001	yes	***
			Pls3 over-expr., n= 37 cells		p= 0.27, cannot reject normality	M= 649, SD= 245.6
Random migration assay, Pls3 knockout in Cul3+/- cells (in NPCs)	velocity (µm/min)	Figure 6e	Cul3+/+, n= 34 cells		p= 0.957, cannot reject normality	M= 0.963, SD= 0.23	Kuskal-Wallis test, GraphPad Prism 6	Cul3+/+ vs. Cul3+/-	Dunn’s multiple correction test		< 0.0001	yes	***
			Cul3+/-, n= 40 cells		p= 0.0007, reject normality	M= 0.658, SD= 0.24		Cul3+/- vs .Cul3+/- Pls3 ko			< 0.0001	yes	***
			Cul3+/- Pls3 ko, n= 35 cells		p= 0.398, cannot reject normality	M= 1.051, SD= 0.29		Cul3+/+ vs. Cul3+/- Pls3 ko			> 0.9999	no	n.s.
	cumulative distance (µm)	Figure 6f	Cul3+/+, n= 34 cells		p= 0.956, cannot reject normality	M= 925.3, SD= 217.7	Kuskal-Wallis test, GraphPad Prism 6	Cul3+/+ vs. Cul3+/-	Dunn’s multiple correction test		< 0.0001	yes	***
			Cul3+/-, n= 40 cells		p= 0.0007, reject normality	M= 631.9, SD= 229.7		Cul3+/- vs .Cul3+/- Pls3 ko			< 0.0001	yes	***
			Cul3+/- Pls3 ko, n= 35 cells		p= 0.4059, cannot reject normality	M= 1009.0, SD= 275.2		Cul3+/+ vs. Cul3+/- Pls3 ko			>0.9999	no	n.s.
Cytoskeleton organization in NPCs	Cytoskeleton organization, STED imaging of NPC growth cones	Figure 7d	Cul3+/+, n(cells)=43, n(batches)=3	orientation distribution actin (SiR-actin)	cannot reject normaility	no assumptions for equal variances	Welch’s t-test, scipy library (ver. 1.3.0)	Cul3+/+ vs Cul3+/-			0.0003	yes	***
			Cul3+/-, n(cells)=43, n(batches)=3
		Figure 7g	Cul3+/+, n(cells)=43, n(batches)=3	orientation distribution tubulin (anti-Tubulin)	cannot reject normaility	no assumptions for equal variances	Welch’s t-test, scipy library (ver. 1.3.0)	Cul3+/+ vs Cul3+/-			0.828	no	n.s.
			Cul3+/-, n(cells)=43, n(batches)=3
	Cytoskeleton organization, STED imaging of NPC growth cones	Figure 7j	Cul3+/-, n(cells)=43, n(batches)=3	orientation distribution actin (SiR-actin)	cannot reject normaility	no assumptions for equal variances	Welch’s t-test, scipy library (ver. 1.3.0)	Cul3+/- vs Cul3+/+ Pls3 over-expr.			0.85	no	n.s.
			Cul3+/+ Pls3 overexpr., n(cells)=30, n(batches)=3
		Figure 7m	Cul3+/-, n(cells)=43, n(batches)=3	orientation distribution tubulin (anti-Tubulin)	cannot reject normaility	no assumptions for equal variances	Welch’s t-test, scipy library (ver. 1.3.0)	Cul3+/- vs Cul3+/+ Pls3 over-expr.			0.32	no	n.s.
			Cul3+/+ Pls3 overexpr., n(cells)=30, n(batches)=3
	Cytoskeleton organization, STED imaging of NPC growth cones	Supplementary Figure 10b	Cul3+/+, n(cells)=43, n(batches)=3	Adhesion sites	cannot reject normaility	no assumptions for equal variances	Welch’s t-test, scipy library (ver. 1.3.0)	Cul3+/+ vs Cul3+/-			0.0004	yes	***
			Cul3+/-, n(cells)=43, n(batches)=3
		Supplementary Figure 10c	Cul3+/+, n(cells)=43, n(batches)=3	Area	cannot reject normaility	no assumptions for equal variances	Welch’s t-test, scipy library (ver. 1.3.0)	Cul3+/+ vs Cul3+/-			0.28	no	n.s.
			Cul3+/-, n(cells)=43, n(batches)=3
	Cytoskeleton organization, STED imaging of NPC growth cones	Supplementary Figure 10e	Cul3+/+, n(cells)=31, n(batches)=3	Adhesion sites	cannot reject normaility	no assumptions for equal variances	Welch’s t-test, scipy library (ver. 1.3.0)	Cul3+/+ vs Cul3+/+ Pls3 over-expr.			0.03	yes	*
			Cul3+/+ Pls3 overexpr., n(cells)=30, n(batches)=3
		Supplementary Figure 10f	Cul3+/+, n(cells)=31, n(batches)=3	Area	cannot reject normaility	no assumptions for equal variances	Welch’s t-test, scipy library (ver. 1.3.0)	Cul3+/+ vs Cul3+/+ Pls3 over-expr.			0.39	no	n.s.
			Cul3+/+ Pls3 overexpr., n(cells)=30, n(batches)=3
qPCR on transcriptional activation of Cul3	relative mRNA levels	Fig. 8b	Cul3+/+; Ctrl, n= 3	Cul3 norm to housekeepers and wt ctrl av.	n= too small to assess normality	M= 1.00, SD= 0.27	One-way ANOVA, GraphPad Prism 8	Cul3+/+cont vs. Cul3+/- cont	Sidak's multiple comparisons test	F (3, 8) = 5.798	0.048	yes	*
			Cul3+/-; Ctrl, n= 3	Cul3 norm to housekeepers and wt ctrl av.	n= too small to assess normality	M= 0.65, SD= 0.03		Cul3+/+cont vs. Cul3+/- guide 1			0.326	no	n.s.
			Cul3+/-; sgRNA1, n= 3	Cul3 norm to housekeepers and wt sgRNA1	n= too small to assess normality	M= 0.80, SD= 0.19		Cul3+/+cont vs. Cul3+/- guide 2			>0.9999	no	n.s.
			Cul3+/-; sgRNA2, n= 3	Cul3 norm to housekeepers and wt sgRNA2	n= too small to assess normality	M= 0.89, SD= 0.10		Cul3+/- cont vs. Cul3+/- guide 1			0.7161	no	n.s.
								Cul3+/- cont vs. Cul3+/- guide 2			0.037	yes	*
Random migration assay, Cul3 transcriptional activation in NPCs	velocity (µm/min)	Fig. 8d	Cul3+/+; Ctrl, n= 53 cells		p= 0.004, reject normality	M= 0.38, SD= 0.17	Kuskal-Wallis test, GraphPad Prism 8	Cul3+/+ cont.vs. Cul3+/- cont.	Dunn’s multiple correction test		0.0014	yes	**
			Cul3+/-; Ctrl, n= 62 cells		p= 0.004, reject normality	M= 0.25, SD= 0.17		Cul3+/+ cont. vs. Cul3+/- guide 1			>0.9999	no	n.s.
			Cul3+/-; sgRNA1, n= 48		p= 0.15, cannot reject normaility	M= 0.38, SD= 0.2		Cul3+/+ cont. vs. Cul3+/- guide 2			>0.9999	no	n.s.
			Cul3+/-; sgRNA2, n= 28		p= 0.4, cannot reject normaility	M= 0.37, SD= 0.16		Cul3+/- cont. vs. Cul3+/- guide 1			0.0036	yes	**
								Cul3+/- cont. vs. Cul3+/- guide 2			0.0096	yes	**
								Cul3+/- guide 1 vs. Cul3+/- guide 2			>0.9999	no	n.s.
	cumulative distance (µm)	Fig. 8e	Cul3+/+; Ctrl, n= 53 cells		p= 0.001, reject normality	M= 344.61, SD= 160.2	Kuskal-Wallis test, GraphPad Prism 8	Cul3+/+ cont.vs. Cul3+/- cont.	Dunn’s multiple correction test		0.0019	yes	**
			Cul3+/-; Ctrl, n= 62 cells		p= 0.003, recect normality	M= 232.9, SD= 159.3		Cul3+/+ cont. vs. Cul3+/- guide 1			>0.9999	no	n.s.
			Cul3+/-; sgRNA1, n= 48		p= 0.188,cannot reject normaility	M= 361.05, SD= 196.6		Cul3+/+ cont. vs. Cul3+/- guide 2			>0.9999	no	n.s.
			Cul3+/-; sgRNA2, n= 28		p= 0.722, cannot reject normaility	M= 351.89, SD= 156.3		Cul3+/- cont. vs. Cul3+/- guide 1			0.0013	yes	**
								Cul3+/- cont. vs. Cul3+/- guide 2			0.0055	yes	**
								Cul3+/- guide 1 vs. Cul3+/- guide 2			>0.9999	no	n.s.
qPCR on transcriptional activation of Cul3	relative mRNA levels	Supplementary Figure 11a	Cul3+/+; Ctrl, n= 3	Cul3 norm to housekeepers and wt ctrl av.	n= too small to assess normality	M= 1.00, SD= 0.162	One-way ANOVA, GraphPad Prism 8	Cul3+/+ Ctrl vs. Cul3+/+guide 1	Sidak's multiple comparisons test	F (2, 6) = 4.412e-006	>0.9999	no	n.s.
			Cul3+/+; sgRNA1, n= 3	Cul3 norm to housekeepers and wt sgRNA1	n= too small to assess normality	M= 1.00, SD= 0.166		Cul3+/+ Ctrl vs. Cul3+/+ guide 2			>0.9999	no	n.s.
			Cul3+/+; sgRNA2, n= 3	Cul3 norm to housekeepers and wt sgRNA2	n= too small to assess normality	M= 1.00, SD= 0.146		Cul3+/+guide 1 vs. Cul3+/+ guide 2			>0.9999	no	n.s.
Pls3 in mNPCS, WB	relative protein levels	Supplementary Figure 11b	Cul3+/+, n= 3	Pls3 norm to Gapdh and wt. av	n= too small to assess normality	M= 1.00, SD= 0.26	One-way ANOVA, GraphPad Prism 8	Cul3+/+ vs. Cul3+/-	Sidak's multiple comparisons test	F(3,8)= 10.56	0.0184	yes	*
			Cul3+/-, n= 3	Pls3 norm to Gapdh and wt. av	n= too small to assess normality	M= 1.54, SD= 0.12		Cul3+/+ vs. Cul3+/-; sgRNA1			0.9992	no	n.s.
			Cul3+/+; Ctrl, n= 3	Pls3 norm to Gapdh and wt. Ctrl av	n= too small to assess normality	M= 1.00, SD= 0.95		Cul3+/+ vs. Cul3+/-; sgRNA2			0.9818	no	n.s.
			Cul3+/-; Ctrl, n= 3	Pls3 norm to Gapdh and wt. Ctrl av	n= too small to assess normality	M= 1.88, SD= 1.02		Cul3+/- vs. Cul3+/-; sgRNA1			0.0107	yes	*
			Cul3+/+; sgRNA1, n= 3	Pls3 norm to Gapdh and wt. sgRNA1 av	n= too small to assess normality	M= 1.00, SD= 0.15		Cul3+/- vs. Cul3+/-; sgRNA2			0.0071	yes	**
			Cul3+/-; sgRNA1, n= 3	Pls3 norm to Gapdh and wt. sgRNA1 av	n= too small to assess normality	M= 0.94, SD= 0.15		Cul3+/-; sgRNA1 vs. Cul3+/-; sgRNA2			0.9998	no	n.s.
			Cul3+/+; sgRNA2, n= 3	Pls3 norm to Gapdh and wt. sgRNA2 av	n= too small to assess normality	M= 1.00, SD= 0.15
			Cul3+/-; sgRNA2, n= 3	Pls3 norm to Gapdh and wt. sgRNA2 av	n= too small to assess normality	M= 0.90, SD= 0.16
