# Supplementary material for: Cul3 regulates cytoskeleton protein homeostasis and cell migration during a critical window of brain development
Source: Nat Commun. 2021 May 24;12:3058. doi: 10.1038/s41467-021-23123-x (PMC8144225; doi:10.1038/s41467-021-23123-x)
Supplement: Supplementary file 5 — Supplementary Data 2 [file 41467_2021_23123_MOESM5_ESM.xlsx]

## Sheet: OHDH_details
Olfaction Habituation and Dishabituation Test
related to Fig. 1g
2-way ANOVA
Uncorrected Fishers LSD test	Mean Diff,	Significant?	Summary	Individual P Value			Sidak's multiple comparisons test	Mean Diff,	95% CI of diff,	Significant?	Summary	Adjusted P Value
Cul3+/+ wildtype							Cul3+/+ vs. Cul3+/-
Water-1 vs. Water-3	6.223	No	ns	0.0924			Water-1	-8.032	-20,80 to 4,741	No	ns	0.6358
Water-3 vs. Almond-1	-1.798	No	ns	0.6266	#		Water-2	-5.366	-18,14 to 7,406	No	ns	0.9747
Almond-1 vs. Almond-3	3.325	No	ns	0.3682	#		Water-3	-4.007	-16,78 to 8,766	No	ns	0.9987
Almond-3 vs. Banana-1	-10.34	Yes	**	0.0053			Almond-1	-6.158	-18,93 to 6,614	No	ns	0.9229
Banana-1 vs. Banana-3	10.95	Yes	**	0.0031			Almond-2	-6.42	-19,19 to 6,352	No	ns	0.8962
Banana-3 vs. Social-A-1	-37.39	Yes	****	< 0,0001			Almond-3	-4.093	-16,87 to 8,679	No	ns	0.9983
Social-A-1 vs. Social-A-3	30.1	Yes	****	< 0,0001			Banana-1	-11.16	-23,93 to 1,616	No	ns	0.1463
Social-A-3 vs. Social-B-1	-13.82	Yes	***	0.0002			Banana-2	-7.508	-20,28 to 5,264	No	ns	0.7345
Social-B-1 vs. Social-B-3	18.54	Yes	****	< 0,0001			Banana-3	-3.412	-16,18 to 9,361	No	ns	0.9998
							Social-A-1	-17.02	-29,79 to -4,249	Yes	**	0.0015
Cul3+/- mutant							Social-A-2	-12.53	-25,30 to 0,2414	No	ns	0.0593
Water-1 vs. Water-3	10.25	Yes	**	0.0057			Social-A-3	-8.444	-21,22 to 4,329	No	ns	0.5547
Water-3 vs. Almond-1	-3.949	No	ns	0.2853	#		Social-B-1	-17.52	-30,30 to -4,751	Yes	***	0.0009
Almond-1 vs. Almond-3	5.39	No	ns	0.1449	#		Social-B-2	-3.596	-16,37 to 9,177	No	ns	0.9996
Almond-3 vs. Banana-1	-17.4	Yes	****	< 0,0001			Social-B-3	-2.984	-15,76 to 9,789	No	ns	> 0,9999
Banana-1 vs. Banana-3	18.69	Yes	****	< 0,0001
Banana-3 vs. Social-A-1	-51	Yes	****	< 0,0001
Social-A-1 vs. Social-A-3	38.68	Yes	****	< 0,0001
Social-A-3 vs. Social-B-1	-22.9	Yes	****	< 0,0001
Social-B-1 vs. Social-B-3	33.08	Yes	****	< 0,0001
# n.b. Almond odor did not elicit interest in either of the genotypes.
Adapted Olfaction Habituation and Dishabituation Test
related to Fig. 2h
2-way ANOVA
Uncorrected Fishers LSD test	Mean Diff,	Significant?	Summary	Individual P Value			Sidak's multiple comparisons test	Mean Diff,	95% CI of diff,	Significant?	Summary	Adjusted P Value
Cul3+/fl CreER wt + TM							Cul3+/fl CreER wt + TM vs. Cul3+/fl CreER het + TM
Water-1 vs. Water-3	2.957	No	ns	0.4339			Water-1	0.6242	-9,100 to 10,35	No	ns	0.9982
Water-3 vs. Social-A-1	-21.49	Yes	****	< 0,0001			Water-2	1.299	-8,425 to 11,02	No	ns	0.9841
Social-A-1 vs. Social-A-3	20.07	Yes	****	< 0,0001			Water-3	-0.4477	-10,17 to 9,276	No	ns	0.9993
Social-A-3 vs. Social-B-1	-22.24	Yes	****	< 0,0001			Social-A-1	-6.265	-15,99 to 3,459	No	ns	0.3248
Social-B-1 vs. Social-B-3	23.44	Yes	****	< 0,0001			Social-A-2	-2.364	-12,09 to 7,360	No	ns	0.9145
							Social-A-3	-3.299	-13,02 to 6,425	No	ns	0.8004
Cul3+/fl CreER het + Vehicle							Social-B-1	-4.323	-14,05 to 5,401	No	ns	0.6364
Water-1 vs. Water-3	1.393	No	ns	0.7724			Social-B-2	-0.5987	-10,32 to 9,125	No	ns	0.9984
Water-3 vs. Social-A-1	-25.94	Yes	****	< 0,0001			Social-B-3	-0.1278	-9,852 to 9,596	No	ns	> 0,9999
Social-A-1 vs. Social-A-3	21.98	Yes	****	< 0,0001
Social-A-3 vs. Social-B-1	-18.15	Yes	***	0.0002			Cul3+/fl CreER het + Vehicle vs. Cul3+/fl CreER het + TM
Social-B-1 vs. Social-B-3	20.74	Yes	****	< 0,0001			Water-1	-0.8038	-11,77 to 10,16	No	ns	0.9973
							Water-2	0.9238	-10,04 to 11,89	No	ns	0.9959
							Water-3	-0.3113	-11,28 to 10,65	No	ns	0.9998
Cul3+/fl CreER het + TM							Social-A-1	-1.681	-12,65 to 9,285	No	ns	0.9763
Water-1 vs. Water-3	1.885	No	ns	0.6616			Social-A-2	-3.184	-14,15 to 7,782	No	ns	0.8641
Water-3 vs. Social-A-1	-27.31	Yes	****	< 0,0001			Social-A-3	-0.6178	-11,58 to 10,35	No	ns	0.9988
Social-A-1 vs. Social-A-3	23.04	Yes	****	< 0,0001			Social-B-1	-5.738	-16,70 to 5,228	No	ns	0.5063
Social-A-3 vs. Social-B-1	-23.27	Yes	****	< 0,0001			Social-B-2	1.98	-8,986 to 12,95	No	ns	0.9623
Social-B-1 vs. Social-B-3	27.64	Yes	****	< 0,0001			Social-B-3	1.162	-9,804 to 12,13	No	ns	0.9919
