# Supplementary material for: Cul3 regulates cytoskeleton protein homeostasis and cell migration during a critical window of brain development
Source: Nat Commun. 2021 May 24;12:3058. doi: 10.1038/s41467-021-23123-x (PMC8144225; doi:10.1038/s41467-021-23123-x)
Supplement: Supplementary file 6 — Supplementary Data 3 [file 41467_2021_23123_MOESM6_ESM.xlsx]

## Sheet: Sheet1
Leading protein IDs	Genes names	MW	Number of identified peptides	Peptide IDs	Razor Peptide IDs	Unique Peptide IDs	F-test: Mean log2(Ratio) - Cul3+/- vs Ctrl	F-test: Moderated -log10(Pvalue) - Cul3+/- vs Ctrl	F-test: Significant-FDR=10% -Cul3+/- vs Ctrl	F-test: Significant-FDR=20% - Cul3+/- vs Ctrl	F-test: Regulated - Cul3+/- vs Ctrl
B2RSN3;Q9CWF2	Tubb2b;Tubb5;Tubb2a	49.953	46	4398;4399;6019;6022;6023;21205;24430;24431;24432;25387;25392;30324;33318;36357;44314;44315;44425;44426;44724;44725;45526;45527;48259;48260;57401;57403;64430;64431;64432;66185;66193;68404;68405;68485;68487;68488;71467;71468;71547;71548;71549;72595;83480;90136;92941;107778	44724;44725	44724;44725	-0.674414	3.38577	+	+	down, FDR = 10%
Q6ZQ84;Q9JLV5	Cul3	91.277	40	5850;6106;6107;6444;18558;25959;28153;28502;28526;34576;37875;44542;45331;47906;48715;49044;50658;55347;58620;68282;69111;69220;69401;71713;72012;75397;78166;78202;79655;86356;88265;89150;90707;90741;92391;93479;101086;101338;108740;108981	5850;6106;6107;6444;18558;25959;28153;28502;28526;34576;37875;44542;45331;47906;48715;49044;50658;55347;58620;68282;69111;69220;69401;71713;72012;75397;78166;78202;79655;86356;88265;89150;90707;90741;92391;93479;101086;101338;108740;108981	5850;6106;6107;6444;18558;25959;28153;28502;28526;34576;37875;45331;47906;48715;49044;50658;55347;58620;68282;69111;69220;69401;71713;72012;75397;78166;78202;79655;86356;88265;89150;90707;90741;92391;93479;101086;101338;108740;108981	-0.69634	11.1262	+	+	down, FDR = 10%
F8VQC1	Srp72	74.657	32	2187;4202;5511;10178;12517;13770;16010;17567;17949;18270;22825;23870;23871;36832;39177;39715;40506;44086;44087;52047;58574;64197;64205;76455;90763;92131;93704;97719;100101;103360;104223;106248	2187;4202;5511;10178;12517;13770;16010;17567;17949;18270;22825;23870;23871;36832;39177;39715;40506;44086;44087;52047;58574;64197;64205;76455;90763;92131;93704;97719;100101;103360;104223;106248	2187;4202;5511;10178;12517;13770;16010;17567;17949;18270;22825;23870;23871;36832;39177;39715;40506;44086;44087;52047;58574;64197;64205;76455;90763;92131;93704;97719;100101;103360;104223;106248	-0.30871	4.71632	+	+	down, FDR = 10%
B1ATZ0;B1ATZ1;Q3TLL4;Q3UMA3;Q99LI8	Hgs;Gm10422	85.779	29	1455;2640;5831;6798;8396;12760;24354;30862;36188;51343;51401;62003;65894;69437;74804;75066;75726;75945;78232;78335;78483;79119;79120;95540;97194;97988;102270;104251;106104	1455;2640;5831;6798;8396;12760;24354;30862;36188;51343;51401;62003;65894;69437;74804;75066;75726;75945;78232;78335;78483;79119;79120;95540;97194;97988;102270;104251;106104	1455;2640;5831;6798;8396;12760;24354;30862;36188;51343;51401;62003;65894;69437;74804;75066;75726;75945;78232;78335;78483;79119;79120;95540;97194;97988;102270;104251;106104	-0.444419	4.20742	+	+	down, FDR = 10%
G3UZJ2	Map2	25.652	22	3567;14299;19299;32958;37349;37366;41310;42497;49150;49984;52136;57966;58028;58029;79605;79607;83353;83635;83636;93953;95151;108807	52136;95151	52136;95151	-0.493091	5.4661	+	+	down, FDR = 10%
P62715	Ppp2cb	35.575	18	4022;4714;10784;11304;21819;24591;30770;52763;62045;62046;73267;75780;76403;79498;86304;86305;106928;108514	4022;4714;10784;11304;21819;24591;30770;52763;62045;62046;73267;75780;76403;79498;86304;86305;106928;108514	21819;76403	-0.493103	4.82958	+	+	down, FDR = 10%
Q9CQ65	Mtap	31.062	17	17801;19044;19135;20443;25647;36728;37010;42360;71484;72917;75444;85128;85129;94842;96188;101761;108883	17801;19044;19135;20443;25647;36728;37010;42360;71484;72917;75444;85128;85129;94842;96188;101761;108883	17801;19044;19135;20443;25647;36728;37010;42360;71484;72917;75444;85128;85129;94842;96188;101761;108883	-1.37221	3.26143	+	+	down, FDR = 10%
P51150;Q4FJQ0	Rab7a;Rab7	23.49	16	7214;8784;12598;15636;17879;25724;29339;30599;65254;69243;71652;74730;74731;92685;94834;99608	7214;8784;12598;15636;17879;25724;29339;30599;65254;69243;71652;74730;74731;92685;94834;99608	7214;8784;12598;15636;17879;25724;29339;30599;65254;69243;71652;74730;74731;92685;94834;99608	-0.319269	2.41877	+	+	down, FDR = 10%
E9QK48	Eml2	90.792	14	1422;7348;9242;13436;16743;46144;60301;62263;75163;75782;95465;99280;102254;104163	1422;7348;9242;13436;16743;46144;60301;62263;75782;95465;99280;102254;104163	1422;7348;9242;13436;16743;46144;60301;62263;75782;95465;99280;102254;104163	-0.3091	3.77959	+	+	down, FDR = 10%
Q91VL8	Terf2ip	43.353	13	27399;28855;40946;48412;54547;56988;63639;72407;74142;79043;87721;103104;107619	27399;28855;40946;48412;54547;56988;63639;72407;74142;79043;87721;103104;107619	27399;28855;40946;48412;54547;56988;63639;72407;74142;79043;87721;103104;107619	-0.508413	5.14974	+	+	down, FDR = 10%
P60904	Dnajc5	22.101	13	6808;18185;21048;69362;69363;71807;80897;85428;85534;85536;85537;107075;107076	6808;18185;21048;69362;69363;71807;80897;85428;85534;85536;85537;107075;107076	6808;18185;21048;69362;69363;71807;80897;85428;85534;85536;85537;107075;107076	-0.302277	2.10411	+	+	down, FDR = 10%
Q3TVW1;Q8R1X6	Spg20;Spart	72.655	12	3069;22464;30654;33645;34397;34398;45213;51791;69592;73957;78439;103000	3069;22464;30654;33645;34397;34398;45213;51791;69592;73957;78439;103000	3069;22464;30654;33645;34397;34398;45213;51791;69592;73957;78439;103000	-0.662972	2.53179	+	+	down, FDR = 10%
Q7M6Y2	Sox11	42.629	10	1049;11932;39292;39304;44369;49308;58289;77549;90539;101783	1049;11932;58289;77549;90539;101783	1049;11932;58289;77549;90539;101783	-0.358311	2.02117	+	+	down, FDR = 10%
H7BWZ3;Q9JM76	Arpc3	19.638	9	6700;10307;16565;25023;57880;74733;85482;98396;105846	6700;10307;16565;25023;57880;74733;85482;98396;105846	6700;10307;16565;25023;57880;74733;85482;98396;105846	-0.421145	2.57357	+	+	down, FDR = 10%
O35474;Q8C4U8	Edil3	53.712	8	36778;40945;53921;65772;93074;98611;103379;103400	36778;40945;53921;65772;93074;98611;103379;103400	36778;40945;53921;65772;93074;98611;103379;103400	-0.537115	6.0974	+	+	down, FDR = 10%
A2ABG4;Q6PFC0;Q8BXD8	Tbc1d16	86.535	8	26072;31168;42041;44751;61592;73165;95450;107296	26072;31168;42041;44751;61592;73165;95450;107296	26072;31168;42041;44751;61592;73165;95450;107296	-0.784115	9.24513	+	+	down, FDR = 10%
D3YVU4;D3YVU7;E9QL25;Q6P1G2	Kdm2b;Kdm2a	144.853	8	14833;52443;52733;53285;63213;80519;92695;103263	14833;52443;52733;53285;63213;80519;92695;103263	14833;52443;52733;53285;63213;92695;103263	-0.363624	3.92032	+	+	down, FDR = 10%
P29699;Q3TIU3;Q3UEK5;Q3UEK9	Ahsg	37.326	7	6600;25884;75358;76601;78588;99040;101342	6600;25884;75358;76601;78588;99040;101342	6600;25884;75358;76601;78588;99040;101342	-0.387462	4.465	+	+	down, FDR = 10%
B2RPW2;Q8BGV8	Mief1	51.184	7	731;23288;34250;63275;79308;89344;95548	731;23288;34250;63275;79308;89344;95548	731;23288;34250;63275;79308;89344;95548	-0.302925	3.53832	+	+	down, FDR = 10%
Q3TC56;Q3U3X8;Q3UTE7;Q8BGA9	Oxa1l	48.358	6	6972;8780;11121;53260;69148;78137	6972;8780;11121;53260;69148;78137	6972;8780;11121;53260;69148;78137	-0.569891	2.49516	+	+	down, FDR = 10%
Q6P6M7	Sepsecs	55.326	5	8500;41098;54306;59530;85919	8500;41098;54306;59530;85919	8500;41098;54306;59530;85919	-0.380988	3.0653	+	+	down, FDR = 10%
Q6P5F7	Ttyh3	57.714	5	6059;8877;61361;89784;95561	6059;8877;61361;89784;95561	6059;8877;61361;89784;95561	-0.409927	2.23516	+	+	down, FDR = 10%
Q8BW22	Ss18l1	43.729	5	32174;33815;67612;89753;94958	32174;33815;67612;89753;94958	32174;33815;67612;89753;94958	-0.35755	4.98315	+	+	down, FDR = 10%
A0A0G2JFS7;O55203	Ldb2	42.495	4	40128;54161;84117;96342	40128;84117;96342	40128;84117;96342	-0.304509	3.99163	+	+	down, FDR = 10%
D3YW47;G3X9D3;Q8CAE9	Podxl2	64.974	4	17293;40319;58720;84809	17293;40319;58720;84809	17293;40319;58720;84809	-0.348131	2.74785	+	+	down, FDR = 10%
B2RQD1;Q99MX7	Tmem121b	58.158	3	31269;33205;59279	31269;33205;59279	31269;33205;59279	-0.305774	2.11271	+	+	down, FDR = 10%
A0A1D5RLR3;B2RUP0;Q8C5L7	Rbm34	46.699	2	12748;52952	12748;52952	12748;52952	-0.362746	3.02413	+	+	down, FDR = 10%
E9Q2C0;G3UVW5;Q8BZQ3;Q8C0V6	Cfap46	302.583	2	10211;65992	10211;65992	10211;65992	-0.360391	2.89549	+	+	down, FDR = 10%
Q8VHZ7	Imp4	33.656	2	64785;72962	64785;72962	64785;72962	-0.739045	3.32461	+	+	down, FDR = 10%
Q499F8;Q8R2V3	Zfp445;Znf445	114.74	2	19880;25198	19880;25198	19880;25198	-0.412417	2.68586	+	+	down, FDR = 10%
E0CY96;G3X8S8	Tsen15	14.015	2	13189;82097	13189;82097	13189;82097	-0.373339	2.43607	+	+	down, FDR = 10%
Q8R2M0	Tceanc2	24.2	2	42340;83126	42340;83126	42340;83126	-0.325262	2.20953	+	+	down, FDR = 10%
Q059K7;Q9QXY7	Xk	51.115	2	1544;41410	1544;41410	1544;41410	-0.462218	3.00197	+	+	down, FDR = 10%
O35344;Q543M7	Kpna3	57.773	17	7552;9488;12629;16423;16907;17600;35933;41914;50050;59405;69948;71942;73148;73149;73242;79109;83352	7552;9488;12629;16423;16907;17600;35933;41914;50050;59405;69948;71942;73148;73149;73242;79109;83352	7552;9488;16423;16907;35933;41914;69948;73148;73149;73242;83352	-0.346622	1.56731		+	down, FDR = 20%
Q6PCP5	Mff	32.931	14	10350;32968;33558;45351;62237;62238;69644;79952;85717;85868;96912;97266;101066;106883	10350;32968;33558;45351;62237;62238;69644;79952;85717;85868;96912;97266;101066;106883	10350;32968;33558;45351;62237;62238;79952;97266;101066;106883	-0.36362	1.8444		+	down, FDR = 20%
Q561M1	Acp1	17.922	11	18516;18517;41754;50423;51780;65228;70300;76242;86402;88976;102693	70300;102693	70300;102693	-0.351299	1.4953		+	down, FDR = 20%
Q9QZD8	Slc25a10	31.715	9	16405;30873;32196;34117;56391;68318;73457;99293;100623	16405;30873;32196;34117;56391;68318;73457;99293;100623	16405;30873;32196;34117;56391;68318;73457;99293;100623	-0.312996	1.90057		+	down, FDR = 20%
B2RRY4;Q9JLB2	Mpp5;Htr1a	77.229	8	12990;17372;20231;27883;31439;51637;69840;101209	12990;17372;20231;27883;31439;51637;69840;101209	12990;17372;20231;27883;31439;51637;69840;101209	-0.30667	1.61356		+	down, FDR = 20%
F8VPL2;Q61194	Pik3c2a	190.744	4	7381;63180;64287;91158	7381;63180;64287;91158	7381;63180;64287;91158	-0.306646	1.43718		+	down, FDR = 20%
E9Q5G1;F8VQB6;Q80TR9	Myo10	151.551	3	77322;79820;84524	77322;79820	77322;79820	-0.342921	1.44829		+	down, FDR = 20%
J3QNR6;K3W4S4;Q3UHB5;Q6NV54;Q9ESN9	Mapk8ip3	147.617	38	12322;18693;19452;19453;20592;21876;22542;24293;25541;26197;27879;27880;31637;35756;40060;42250;43384;43385;57895;58351;61697;68339;69252;69263;71509;73325;82237;86178;86640;89553;91738;94918;97637;99380;101099;102804;104461;104505	12322;18693;19452;19453;20592;21876;22542;24293;25541;27879;27880;31637;35756;40060;42250;43384;43385;57895;58351;61697;68339;69263;71509;82237;86178;86640;89553;91738;94918;97637;99380;101099;104461;104505	12322;18693;19452;19453;20592;22542;24293;25541;27879;27880;31637;35756;40060;42250;43384;43385;57895;58351;61697;68339;69263;71509;82237;86178;86640;89553;91738;94918;97637;99380;101099;104461;104505	0.319287	2.25704	+	+	up, FDR = 10%
Q9Z277	Baz1b	170.651	35	3805;11387;12442;12542;18287;21780;26987;29494;29778;36199;41848;43230;44193;44462;51058;55842;57941;60084;64634;65369;77691;77866;79181;81297;81649;82348;86323;89112;90988;91021;96971;97368;104874;106521;107910	3805;11387;12442;12542;18287;21780;26987;29494;29778;36199;41848;43230;44193;44462;51058;55842;57941;60084;64634;65369;77691;77866;79181;81297;81649;82348;86323;89112;90988;91021;96971;97368;104874;106521;107910	3805;11387;12442;12542;18287;21780;26987;29494;29778;36199;41848;43230;44193;44462;51058;55842;57941;60084;64634;65369;77691;77866;79181;81297;81649;82348;86323;89112;90988;91021;96971;97368;104874;106521;107910	0.308449	2.45131	+	+	up, FDR = 10%
P46660	Ina;Nefh	55.383	34	172;5081;7193;7449;7754;13260;16854;23997;26222;26467;26585;29741;30899;39824;50025;52302;52327;61199;63128;66421;71309;75645;79914;81512;86185;88258;92121;93638;98232;98456;98808;98816;99332;103022	172;5081;7193;7449;7754;13260;16854;26467;26585;29741;30899;39824;52302;52327;61199;63128;71309;75645;79914;81512;86185;88258;92121;93638;98232;98456;98808;98816;99332;103022	172;5081;7193;7449;26585;52327;61199;63128;79914;81512;86185;93638;98456;98808;98816;99332	0.406832	5.28724	+	+	up, FDR = 10%
B1AX58	Pls3	71.746	23	2715;6492;10226;12664;13158;18024;41258;41259;43454;49822;57724;67440;69701;83457;87431;88583;93231;101600;104569;105974;106109;108065;108769	2715;6492;10226;12664;13158;18024;41258;41259;43454;49822;57724;67440;69701;83457;87431;88583;93231;101600;104569;105974;106109;108065;108769	2715;6492;12664;13158;18024;41258;41259;43454;49822;57724;69701;83457;87431;88583;93231;104569;106109;108065;108769	0.409248	6.93868	+	+	up, FDR = 10%
Q80XN0	Bdh1	38.299	22	4370;9414;14168;25316;27505;32416;32417;50535;66163;67025;68288;68289;68987;82940;83393;86702;92295;103151;104191;106530;106533;107083	4370;9414;14168;25316;27505;32416;32417;50535;66163;67025;68288;68289;68987;82940;83393;86702;92295;103151;104191;106530;106533;107083	4370;9414;14168;25316;27505;32416;32417;50535;66163;67025;68288;68289;68987;82940;83393;86702;92295;103151;104191;106530;106533;107083	0.380687	2.91254	+	+	up, FDR = 10%
E9QNE9;Q99JP0	Map4k3;Map4k2	101.337	21	5276;13401;38699;42578;46545;48354;55612;59336;59901;61623;72044;73130;80042;82431;84028;84619;85981;85996;88797;99303;101988	5276;13401;38699;42578;46545;48354;55612;59901;61623;73130;80042;82431;84028;84619;85981;88797;99303;101988	5276;13401;38699;42578;46545;48354;55612;59901;61623;73130;80042;82431;84028;84619;85981;88797;99303;101988	0.43923	5.25151	+	+	up, FDR = 10%
Q8CJF7	Ahctf1	247.646	16	6718;9997;35877;37974;42294;59271;71338;74156;75602;86432;88308;94796;96748;101569;102097;103265	6718;9997;35877;37974;42294;59271;71338;74156;75602;86432;88308;94796;96748;101569;102097;103265	6718;9997;35877;37974;42294;59271;71338;74156;75602;86432;88308;94796;96748;101569;102097;103265	0.395316	4.52962	+	+	up, FDR = 10%
Q3TUI3;Q8K2F0	Brd3;Brd2	79.762	16	9519;14475;16362;26209;39576;47095;47285;50178;51025;53140;60524;60926;68123;84415;104038;108010	9519;14475;16362;26209;39576;47095;47285;51025;60926;68123;84415	9519;14475;16362;26209;47095;47285;51025;60926;68123;84415	0.36804	2.4617	+	+	up, FDR = 10%
E9Q4P1	Wdfy1	46.218	12	10666;10792;18892;33154;34378;41681;46727;47500;55709;88173;97176;102465	10666;10792;18892;33154;34378;41681;46727;47500;55709;88173;97176;102465	10666;10792;18892;33154;34378;41681;46727;47500;55709;88173;97176;102465	2.62287	9.43563	+	+	up, FDR = 10%
Q6IQX8	Znf219;Zfp219	77.796	11	1997;3689;7980;12218;32651;44253;59525;79317;79411;83197;87355	1997;3689;7980;12218;32651;44253;59525;79317;79411;83197;87355	1997;3689;7980;12218;32651;44253;59525;79317;79411;83197;87355	0.329254	6.01069	+	+	up, FDR = 10%
A0A0U1RP94;Q8BTH8	Csnk1g1;Csnk1g2	53.03	11	7022;16149;16992;26264;36262;42238;71453;72803;79509;92808;107898	16149;26264;72803;79509;92808	16149;26264;72803;79509;92808	0.312626	3.77891	+	+	up, FDR = 10%
A0A1L1SR96;Q6PB70	Ano8	123.99	11	2127;28248;29316;30604;33516;38966;75067;80069;80296;92210;107796	2127;28248;29316;30604;33516;38966;75067;80069;80296;92210;107796	2127;28248;29316;30604;33516;38966;75067;80069;80296;92210;107796	0.351864	2.75323	+	+	up, FDR = 10%
B1AW58;Q3TDM2;Q3UH04;Q8BW96	Camk1d	42.919	10	2853;14722;24683;25046;39622;44403;56075;73663;78552;108710	14722;24683;25046;39622;78552;108710	14722;24683;25046;39622;78552;108710	0.433176	2.5069	+	+	up, FDR = 10%
D3YVW2;Q8BXA1	Golim4	79.905	9	2140;20605;47115;54986;64024;75429;77605;78365;107724	2140;20605;47115;54986;64024;75429;77605;78365;107724	2140;20605;47115;54986;64024;75429;77605;78365;107724	0.936984	2.79659	+	+	up, FDR = 10%
Q3TYX3	Smyd5	47.095	9	1406;14083;23448;23946;34097;61891;64033;68757;89959	1406;14083;23448;23946;34097;61891;64033;68757;89959	1406;14083;23448;23946;34097;61891;64033;68757;89959	0.511784	5.81993	+	+	up, FDR = 10%
Q6KAU3;Q9D125	Mrps25	19.072	8	18370;19434;21033;27773;30090;30437;44478;48063	18370;19434;21033;27773;30090;30437;44478;48063	18370;19434;21033;27773;30090;30437;44478;48063	0.351709	7.15294	+	+	up, FDR = 10%
A0A0A6YY64;A2AUP1;A7UAK4;Q3U3S6;Q8BVM1;Q9ESY2	Pfkfb3	57.349	7	11057;55639;83110;88399;102187;104542;107682	83110;88399;102187	83110;88399;102187	0.471817	7.00791	+	+	up, FDR = 10%
A2NHM3;Q58EU8	Igkc;Igk;Igkv8-30;LC;LOC100046793;Igkv1-99;EP3-1VL;Igkv1-35;Igkv1-122;IgG1 anti-TS1 VL;Igkv1-117;Igkv1-110;Na;Igh-V7183;Igkv1-88;scFv 6H8;IgK	24.165	5	16494;29571;39467;91217;95053	16494;29571;39467;91217;95053	29571;91217	0.683709	5.02884	+	+	up, FDR = 10%
O88845	Akap10	73.632	5	55417;66912;92764;98543;102687	55417;66912;92764;98543;102687	55417;66912;92764;98543;102687	0.349973	5.44615	+	+	up, FDR = 10%
Q9CWR1	Wdr73	40.856	5	63718;94207;95643;100364;103121	63718;94207;95643;100364;103121	63718;94207;95643;100364;103121	0.539814	9.62117	+	+	up, FDR = 10%
Q9ESP1	Sdf2l1	23.648	5	7831;57573;59743;64081;106966	7831;57573;59743;64081;106966	7831;57573;59743;64081;106966	0.385901	2.25504	+	+	up, FDR = 10%
Q9CYX7	Rrp15	31.058	4	26010;37460;60652;82342	26010;37460;60652;82342	26010;37460;60652;82342	0.323989	7.40547	+	+	up, FDR = 10%
Q8K4F6	Nsun5	51.03	4	3516;41942;76057;101182	3516;41942;76057;101182	3516;41942;76057;101182	0.473229	4.378	+	+	up, FDR = 10%
Q3V0K9	Pls1	70.408	4	10226;31588;49204;96676	31588;49204;96676	31588;49204;96676	0.684265	7.79085	+	+	up, FDR = 10%
Q3UHX9	Spout1	42.958	4	20377;48875;61032;88806	20377;48875;61032;88806	20377;48875;61032;88806	0.310671	4.7559	+	+	up, FDR = 10%
Q9WTV7	Rlim	66.377	3	3421;54751;79057	3421;54751;79057	3421;54751;79057	0.363325	2.12431	+	+	up, FDR = 10%
Q80UW0	Hs6st2	69.198	3	52227;70622;100615	52227;70622;100615	52227;70622;100615	0.419791	4.13068	+	+	up, FDR = 10%
Q059T5;Q8R4G6	Mgat5	84.551	2	92630;103241	92630;103241	92630;103241	0.323797	3.8873	+	+	up, FDR = 10%
B2RPS7;B7ZMP6;Q61056	Trpc1	92.728	2	14750;19302	14750;19302	14750;19302	0.344035	2.38359	+	+	up, FDR = 10%
Q9CR60	Golt1b	15.422	2	67461;102102	67461;102102	67461;102102	0.721578	4.58149	+	+	up, FDR = 10%
Q9DB30	Phkg2	46.572	2	56311;63793	56311;63793	56311;63793	0.345115	3.81654	+	+	up, FDR = 10%
Q64511	Top2b;Top2a	181.909	32	10191;14689;18624;21586;22199;26157;26896;28677;33612;34200;37626;38515;40197;41972;44400;46439;46557;48015;51807;52744;54076;54248;54524;57421;57835;59235;72858;84661;89421;89613;93827;99580	10191;14689;18624;21586;22199;26157;26896;28677;33612;34200;37626;38515;40197;41972;44400;46439;46557;48015;51807;52744;54076;54248;54524;57421;57835;59235;72858;84661;89421;89613;93827;99580	10191;14689;18624;21586;22199;26157;26896;28677;33612;34200;37626;38515;40197;41972;44400;46439;46557;48015;51807;52744;54076;54248;54524;57421;57835;59235;72858;84661;89421;89613;93827;99580	0.324529	1.89162		+	up, FDR = 20%
Q8C605;Q9WUA3	Pfkp	85.547	11	4300;20901;26052;33060;42954;62772;73073;77754;79389;91403;103429	20901;26052;42954;62772;73073;79389;103429	20901;26052;42954;62772;73073;79389;103429	0.460008	1.60934		+	up, FDR = 20%
Q3UL50;Q8VCG3	Wdr74;Gm45736	37.792	6	50107;101916;104460;104600;106164;106716	50107;101916;104460;104600;106164;106716	50107;101916;104460;104600;106164;106716	0.362267	1.8241		+	up, FDR = 20%
Q9DAX9	Appbp2	66.855	4	21170;26860;54108;107059	21170;26860;54108;107059	21170;26860;54108;107059	0.3424	1.94897		+	up, FDR = 20%
Q9CXP8	Gng10;Gm20503	7.229	3	11940;64738;102981	11940;102981	11940;102981	0.340215	1.73263		+	up, FDR = 20%
Q9CRA4	Msmo1	34.772	3	14231;56144;69398	14231;56144;69398	14231;56144;69398	0.320803	1.84681		+	up, FDR = 20%
