# Supplementary material for: Cul3 regulates cytoskeleton protein homeostasis and cell migration during a critical window of brain development
Source: Nat Commun. 2021 May 24;12:3058. doi: 10.1038/s41467-021-23123-x (PMC8144225; doi:10.1038/s41467-021-23123-x)
Supplement: Supplementary file 7 — Supplementary Data 4 [file 41467_2021_23123_MOESM7_ESM.xlsx]

## Sheet: Sheet1
Leading protein IDs	Gene names	MW	Number of identified peptides	Peptide IDs	Razor Peptide IDs	Unique Peptide IDs	F-test: Mean log2(Ratio) - Cul3+/fl Emx1-Cre vs Ctrl	F-test: Moderated -log10(Pvalue) - Cul3+/fl Emx1-Cre vs Ctrl	F-test: Significant-FDR=10% - Cul3+/fl Emx1-Cre vs Ctrl	F-test: Significant-FDR=20% - Cul3+/fl Emx1-Cre vs Ctrl	F-test: Regulated - Cul3+/fl Emx1-Cre vs Ctrl
Q6ZQ84;Q9JLV5	Cul3	91.277	40	5850;6106;6107;6444;18558;25959;28153;28502;28526;34576;37875;44542;45331;47906;48715;49044;50658;55347;58620;68282;69111;69220;69401;71713;72012;75397;78166;78202;79655;86356;88265;89150;90707;90741;92391;93479;101086;101338;108740;108981	5850;6106;6107;6444;18558;25959;28153;28502;28526;34576;37875;44542;45331;47906;48715;49044;50658;55347;58620;68282;69111;69220;69401;71713;72012;75397;78166;78202;79655;86356;88265;89150;90707;90741;92391;93479;101086;101338;108740;108981	5850;6106;6107;6444;18558;25959;28153;28502;28526;34576;37875;45331;47906;48715;49044;50658;55347;58620;68282;69111;69220;69401;71713;72012;75397;78166;78202;79655;86356;88265;89150;90707;90741;92391;93479;101086;101338;108740;108981	-0.497429	6.7511	+	+	down, FDR = 10%
Q8CI71	Vps50	111.174	33	5670;10412;17468;19599;20034;28286;39147;44868;45084;46769;50899;50989;51573;51692;52184;58644;60627;60809;61509;61510;63864;67091;76313;76614;77614;78032;82717;85997;86498;92390;93507;96542;101457	5670;10412;17468;19599;20034;28286;39147;44868;45084;46769;50899;50989;51573;51692;52184;58644;60627;60809;61509;61510;63864;67091;76313;76614;77614;78032;82717;85997;86498;92390;93507;96542;101457	5670;10412;17468;19599;20034;28286;39147;44868;45084;46769;50899;50989;51573;51692;58644;60627;60809;63864;67091;76313;76614;78032;82717;85997;86498;92390;93507;101457	-0.482375	2.10625	+	+	down, FDR = 10%
Q80TR8	Dcaf1	168.931	24	1888;2043;2552;6070;12261;22314;22549;23614;26560;31431;34150;39887;56756;60192;61409;68161;69411;81292;100679;101692;101693;102803;105908;106869	1888;2043;2552;6070;12261;22314;22549;23614;26560;31431;34150;39887;56756;60192;61409;68161;69411;81292;100679;101692;101693;102803;105908;106869	1888;2043;2552;6070;12261;22314;22549;23614;26560;31431;34150;39887;56756;60192;61409;68161;69411;81292;100679;101692;101693;102803;105908;106869	-0.336408	3.80706	+	+	down, FDR = 10%
A2AL50;Q8C0I1	Agps	74.343	19	1082;17276;27479;32247;32248;33638;37330;44763;45399;45870;46539;70703;78751;92197;94799;100867;106978;107981;108150	1082;17276;27479;32247;32248;33638;37330;44763;45399;45870;46539;70703;78751;92197;94799;100867;106978;107981;108150	1082;17276;27479;32247;32248;33638;37330;44763;45870;46539;70703;78751;92197;94799;100867;107981;108150	-0.386482	2.25436	+	+	down, FDR = 10%
Q8C078	Camkk2	64.618	17	13813;20240;30412;33415;35320;36044;36514;37038;38470;40533;46680;57537;82874;85436;86741;86742;96915	13813;20240;30412;33415;35320;36044;36514;37038;38470;40533;46680;57537;82874;85436;86741;86742;96915	13813;20240;30412;33415;35320;36044;36514;37038;38470;40533;46680;57537;82874;85436;86741;86742;96915	-0.344401	2.99077	+	+	down, FDR = 10%
Q9CW79	Golga1	87.338	16	19033;21043;21228;21562;40574;42571;45381;46675;47772;48499;58212;66988;73246;79111;95555;99851	19033;21043;21228;21562;40574;42571;45381;46675;47772;48499;58212;66988;73246;79111;95555;99851	19033;21043;21228;21562;40574;42571;45381;46675;47772;48499;58212;66988;73246;79111;95555;99851	-0.362686	2.36795	+	+	down, FDR = 10%
Q8K2D8;Q9JI19	Fibp;Wdr4	41.872	15	14417;14589;14755;30073;36277;39647;47708;57231;59362;65459;83350;85620;91232;101096;109198	14417;14589;14755;30073;36277;39647;47708;57231;59362;65459;83350;85620;91232;101096;109198	14417;14589;14755;30073;36277;39647;47708;57231;59362;65459;83350;85620;91232;109198	-0.349662	2.38715	+	+	down, FDR = 10%
Q5NBY9;Q9JMG9	Patz1	74.119	14	1364;6597;8728;11365;17244;17804;21935;47277;51595;52803;61457;66998;78355;98455	1364;6597;8728;11365;17804;21935;47277;51595;52803;61457;66998;78355;98455	1364;6597;8728;11365;17804;21935;47277;51595;52803;61457;66998;78355;98455	-0.307768	2.81536	+	+	down, FDR = 10%
Q6DIC6;Q99PB3	Tro;Tnn	206.008	11	7302;7303;7924;8411;16807;18238;24963;49990;56936;58181;75528	7302;7303;7924;8411;16807;18238;24963;56936;75528	7302;7303;7924;8411;16807;18238;24963;56936;75528	-0.306061	4.12873	+	+	down, FDR = 10%
Q6PE15	Abhd10	33.04	11	8169;9233;12652;26938;32188;46612;59380;59381;82488;84959;99412	8169;9233;12652;26938;32188;46612;59380;59381;82488;84959;99412	8169;9233;12652;26938;32188;46612;59380;59381;82488;84959;99412	-0.326892	2.28501	+	+	down, FDR = 10%
D3YW42;G3X927	Ccdc9	65.937	10	2498;3588;8297;20349;23260;47162;50575;67936;68028;83380	2498;3588;8297;20349;23260;47162;50575;67936;68028;83380	2498;3588;8297;20349;23260;47162;50575;67936;68028;83380	-0.518107	6.0381	+	+	down, FDR = 10%
D3YVW2;Q8BXA1	Golim4	79.905	9	2140;20605;47115;54986;64024;75429;77605;78365;107724	2140;20605;47115;54986;64024;75429;77605;78365;107724	2140;20605;47115;54986;64024;75429;77605;78365;107724	-0.770753	2.16115	+	+	down, FDR = 10%
E9PYB1;E9Q2V7;E9Q8K4;G3UVU5;Q5U224;Q76LY3;Q8CGA2;Q921M0	Tbc1d14	47.607	7	13135;18152;55944;61267;66673;85535;104869	13135;18152;55944;61267;66673;85535;104869	55944;61267;66673;85535;104869	-0.300104	3.48508	+	+	down, FDR = 10%
Q8VBV7	Cops8	23.256	7	12969;27995;37192;50796;63898;79692;81345	12969;27995;37192;50796;63898;79692;81345	12969;27995;37192;50796;63898;79692;81345	-0.484233	2.06751	+	+	down, FDR = 10%
Q8K1H7	Tcp11l2	57.889	6	29182;34278;34373;61982;76872;87969	29182;34278;34373;61982;76872;87969	29182;34278;34373;61982;76872;87969	-0.38445	2.60733	+	+	down, FDR = 10%
Q99M28	Rnps1	34.208	6	13556;37594;39309;67383;85105;88022	13556;37594;39309;67383;85105;88022	13556;37594;39309;67383;85105;88022	-0.346999	3.85183	+	+	down, FDR = 10%
A2AHX9;O35843;Q3T9W4;Q5HZH3;Q64373;Q9QWX2	Bcl2l1;Bclx	17.127	5	13468;22794;25591;37769;37770	13468;22794;25591;37769;37770	22794;25591;37769;37770	-0.331059	2.52648	+	+	down, FDR = 10%
Q6PDJ1;Z4YK18	Cachd1	143.812	5	11780;27827;36281;71226;89412	11780;27827;36281;71226;89412	11780;27827;36281;71226;89412	-0.407963	4.36444	+	+	down, FDR = 10%
Q3U6N9		24.465	5	1205;7522;21728;75851;95369	1205;7522;21728;75851;95369	1205;7522;21728;75851;95369	-0.312159	2.48788	+	+	down, FDR = 10%
O09114	Ptgds	21.066	4	7371;9708;47453;50694	7371;9708;47453;50694	7371;9708;47453;50694	-0.305707	3.15677	+	+	down, FDR = 10%
Q78H73;Q8BLX4;Q8BZX8;Q8C0J3;Q8R2I1	Slc35c1	39.967	2	100787;108924	100787;108924	100787;108924	-0.692289	1.98567	+	+	down, FDR = 10%
Q61753	Phgdh	56.586	23	3807;5848;5849;6046;10747;19198;28736;32835;35809;36719;44054;49305;52405;68346;69201;73581;75455;75701;75702;76953;92838;100567;103184	3807;5848;5849;6046;10747;19198;28736;32835;35809;36719;44054;49305;52405;68346;69201;73581;75455;75701;75702;76953;92838;100567;103184	3807;5848;5849;6046;10747;19198;28736;32835;35809;36719;44054;49305;52405;68346;69201;73581;75455;75701;75702;76953;92838;100567;103184	-0.559534	1.46044		+	down, FDR = 20%
Q3UI30;Q5SUS9;Q5SUT0;Q61545;Q6NVA3	Ewsr1	68.575	12	1273;1274;3380;12988;31327;32915;66701;74204;80674;90714;91699;91701	1273;1274;3380;12988;31327;32915;66701;74204;80674;90714;91699;91701	1273;1274;3380;12988;31327;32915;66701;74204;80674;90714;91699;91701	-0.339403	1.89398		+	down, FDR = 20%
Q8BKP2;Q8BKW8;Q8VDT8	Zfp189;Zfp719;Zfp738;Zfp459;Rsl1;Zfp456;Zfp429;Plag1;Zfp455;Zfp874a;Zfp87;Zfp697;Zfp772;Znf239;Znf697;Zfp27;Zfp563;Gm10770;Zbtb16;Zscan5b;Zfp324;Zfy2;9130023H24Rik;Zic4;Zbtb32;Zfp407;Zfy1;Zbtb5;Zbtb41;Zic2;Zfp868;BC024063	70.522	7	10525;10612;10743;42566;42786;83044;99360	42566;83044	42566;83044	-2.47117	1.52929		+	down, FDR = 20%
P63248	Pkia	7.96	4	53283;53284;69213;88061	53283;53284;69213;88061	53283;53284;69213;88061	-0.314486	1.76869		+	down, FDR = 20%
O88512;Q3U9D1;Q3UHW6	Ap1g2	87.863	4	725;28431;37583;69193	725;37583;69193	725;37583;69193	-1.25391	1.54339		+	down, FDR = 20%
Q04890	Sox12	34.083	4	39292;39304;58543;59187	58543;59187	58543;59187	-1.48765	1.43871		+	down, FDR = 20%
E9PV66	Myo18b	288.883	3	23964;70294;88339	23964;88339	23964;88339	-4.74938	1.46977		+	down, FDR = 20%
G5E898;Q9R269	Ppl	203.78	3	25478;48307;66173	48307;66173	48307;66173	-1.85162	1.49024		+	down, FDR = 20%
Q2TL60	Znf667;Zfp667	70.263	3	5473;42767;83493	5473;83493	5473;83493	-4.49226	1.44197		+	down, FDR = 20%
A2AW13;A2AW14;A2AW15;Q3UVR3	Ttbk2	96.182	3	82444;91224;98215	82444;91224	82444;91224	-1.19613	1.42679		+	down, FDR = 20%
Q69ZR3;Q9JJ61	Galnt16	72.842	3	2992;75315;92270	2992;75315;92270	2992;75315;92270	-0.521188	1.71665		+	down, FDR = 20%
Q9D0M2	Cdca7;Cdca7l	43.837	2	35654;106826	35654;106826	35654;106826	-1.06359	1.68509		+	down, FDR = 20%
Q8VHZ7	Imp4	33.656	2	64785;72962	64785;72962	64785;72962	-0.659687	1.96344		+	down, FDR = 20%
A0A2X0SFE3;Q07139;Q8C9Y7	ECT2;Ect2	103.357	2	40023;43331	40023;43331	40023;43331	-2.66816	1.6304		+	down, FDR = 20%
G3UZT8;Q62315	Jarid2	114.052	2	7815;90731	7815;90731	7815;90731	-2.22839	1.44307		+	down, FDR = 20%
F7CJR1;Q9QWZ1	Rad1	18.207	2	43073;103696	43073;103696	43073;103696	-0.692621	1.62108		+	down, FDR = 20%
E0CYY3;E9PUG3;Q8C0W1	Ankmy1	112.64	2	22357;94485	22357;94485	22357;94485	-2.35267	1.44549		+	down, FDR = 20%
G5E8B1;Q64512	Ptpn13	270.233	2	15387;85254	15387;85254	15387;85254	-1.80398	1.49286		+	down, FDR = 20%
J3QMX8;Q8BJM5	Slc30a6	51.668	2	28285;84673	28285;84673	28285;84673	-3.34174	1.48348		+	down, FDR = 20%
P14106;Q3U6I5;Q3US82	C1qb	26.717	2	96668;99857	96668;99857	96668;99857	-1.74109	1.94283		+	down, FDR = 20%
Q9CZ09	Mettl18	40.448	2	64377;100200	64377;100200	64377;100200	-0.45847	1.65824		+	down, FDR = 20%
P62325;Q3TRH7;Q3UEG0	Btg1	19.209	2	34601;76524	34601;76524	34601;76524	-2.19399	1.45165		+	down, FDR = 20%
D3Z3Y1;D3Z4I0	Pigg	108.513	2	5674;71224	5674;71224	5674;71224	-0.917487	1.71894		+	down, FDR = 20%
D3Z216;D3Z564;Q99K90	Tab2	60.225	2	36863;50698	36863;50698	36863;50698	-1.329	1.46907		+	down, FDR = 20%
Q3UK98;Q9DBY5	Cbx6	42.48	2	43066;96455	43066;96455	43066;96455	-1.94316	1.561		+	down, FDR = 20%
Q4FJY2;Q9QZU9	Ube2l6	17.676	2	21990;55441	21990;55441	21990;55441	-2.50327	1.42707		+	down, FDR = 20%
G5E8B9	Zbtb11	118.566	2	38250;83877	38250;83877	38250;83877	-0.641884	1.63727		+	down, FDR = 20%
A0A0R4J012;Q9D650	Fam84a	32.69	2	35624;100862	35624;100862	35624;100862	-1.04957	1.42664		+	down, FDR = 20%
B1AV66;Q8BR70	Yipf6	21.782	2	7286;28738	7286;28738	7286;28738	-1.72484	1.68402		+	down, FDR = 20%
Q9CPV3	Mrpl42	16.493	2	76101;98712	76101;98712	76101;98712	-1.75933	1.57346		+	down, FDR = 20%
P56960;Q3UNK6	Exosc10	100.942	40	7539;8018;9470;12495;12887;18882;23625;24286;26439;30145;34974;39770;40568;41331;45392;46838;47218;47353;51015;51751;52192;53746;59850;65562;77238;77410;78941;79213;82011;82529;82976;83490;84512;85869;92410;94014;96633;98482;98986;101404	7539;8018;9470;12495;12887;18882;23625;24286;26439;30145;34974;39770;40568;41331;45392;46838;47218;47353;51015;51751;52192;53746;59850;65562;77238;77410;78941;79213;82011;82529;82976;83490;84512;85869;92410;94014;96633;98482;98986;101404	7539;8018;9470;12495;12887;18882;23625;24286;26439;30145;34974;39770;40568;41331;45392;46838;47218;47353;51015;51751;52192;53746;59850;65562;77238;77410;78941;79213;82011;82529;82976;83490;84512;85869;92410;94014;96633;98482;98986;101404	0.311363	4.121	+	+	up, FDR = 10%
A0PJL3;Q6PDS3	Sarm1	77.296	36	564;11119;11149;17734;18495;21229;22996;22997;24120;24246;25337;25449;25860;35200;37981;42389;44008;54433;58115;59143;59269;59843;63103;63840;70155;72421;78956;83284;85307;86025;88715;90541;91139;98633;102750;105644	564;11119;11149;17734;18495;21229;22996;22997;24120;24246;25337;25449;25860;35200;37981;42389;44008;54433;58115;59143;59269;59843;63103;63840;70155;72421;78956;83284;85307;86025;88715;90541;91139;98633;102750;105644	564;11119;11149;17734;18495;21229;22996;22997;24120;24246;25337;25449;25860;35200;37981;42389;44008;54433;58115;59143;59269;59843;63103;63840;70155;72421;78956;83284;85307;86025;88715;90541;91139;98633;102750;105644	0.415547	3.12984	+	+	up, FDR = 10%
Q8BRB1	Epha3;Mep;Ephb6;Btk	110.038	28	5227;9264;10659;11504;21165;21765;27161;39822;41418;43242;47698;52347;55373;69016;70532;70830;74053;74671;78812;89694;96405;99160;99173;100252;102674;103987;105744;107742	5227;9264;10659;11504;21165;21765;27161;39822;41418;43242;47698;52347;55373;69016;70830;74053;74671;78812;89694;96405;99160;103987;105744	5227;9264;10659;11504;21165;21765;27161;39822;43242;47698;52347;69016;70830;74053;74671;78812;89694;96405;99160;103987;105744	0.333253	4.40041	+	+	up, FDR = 10%
A0A1B0GSX0;P06151;Q3TI99;Q564E2	Ldha;Ldhc	39.758	27	14332;14333;14334;15977;17324;19346;27925;31996;32002;45576;51649;58482;60946;64880;73118;78720;80758;81045;81046;85261;85262;99322;99323;99565;103504;107663;108597	14332;14333;14334;15977;17324;19346;27925;31996;32002;45576;51649;58482;60946;64880;73118;78720;80758;81045;81046;85261;85262;99322;99323;99565;103504;107663;108597	15977	0.399558	2.73186	+	+	up, FDR = 10%
Q9Z0E0	Ncdn	78.895	26	3348;3546;10667;14951;17716;17869;18042;18837;19901;25368;27111;34508;41968;43740;44846;53311;53389;59607;60128;61722;66287;69638;75850;85795;102373;107543	3348;3546;10667;14951;17716;17869;18042;18837;19901;25368;27111;34508;41968;43740;44846;53311;53389;59607;60128;61722;66287;69638;75850;85795;102373;107543	3348;3546;10667;14951;17716;17869;18042;18837;19901;25368;27111;34508;41968;43740;44846;53311;53389;59607;60128;61722;66287;69638;75850;85795;102373;107543	0.310601	2.23988	+	+	up, FDR = 10%
B1AX58	Pls3	71.746	23	2715;6492;10226;12664;13158;18024;41258;41259;43454;49822;57724;67440;69701;83457;87431;88583;93231;101600;104569;105974;106109;108065;108769	2715;6492;10226;12664;13158;18024;41258;41259;43454;49822;57724;67440;69701;83457;87431;88583;93231;101600;104569;105974;106109;108065;108769	2715;6492;12664;13158;18024;41258;41259;43454;49822;57724;69701;83457;87431;88583;93231;104569;106109;108065;108769	0.332938	5.197	+	+	up, FDR = 10%
Q8R307	Vps18	110.219	23	1566;9344;13541;17624;17653;17857;22910;24258;32539;35775;39806;40343;41539;49898;56347;56534;74036;74425;76250;99391;103836;106991;107508	1566;9344;13541;17624;17653;17857;22910;24258;32539;35775;39806;40343;41539;49898;56347;56534;74036;74425;76250;99391;103836;106991;107508	1566;9344;13541;17624;17653;17857;22910;24258;32539;35775;39806;40343;41539;49898;56347;56534;74036;74425;76250;99391;103836;106991;107508	0.469139	4.89478	+	+	up, FDR = 10%
P26369;Q80XR5	U2af2	53.517	22	6217;6384;6385;6386;6398;16187;19094;19095;22372;30811;42182;56177;56797;69971;76401;76402;80200;83991;88762;88763;106126;109059	6217;6384;6385;6386;6398;16187;19094;19095;22372;30811;42182;56177;56797;69971;76401;76402;80200;83991;88762;88763;106126;109059	6217;6384;6385;6386;6398;16187;19094;19095;22372;30811;42182;56177;56797;69971;76401;76402;80200;83991;88762;88763;106126;109059	0.341779	2.644	+	+	up, FDR = 10%
Q3TJL8;Q3TML0	Pdia6	48.67	22	13147;13148;17214;23704;31614;32095;36138;36435;39777;42016;47042;47826;51900;52997;70770;70953;72641;81952;83338;90207;91493;98743	13147;13148;17214;23704;31614;32095;36138;36435;39777;42016;47042;47826;51900;52997;70770;70953;72641;81952;83338;90207;91493;98743	13147;13148;17214;23704;31614;32095;36138;36435;39777;42016;47042;47826;51900;52997;70770;70953;72641;81952;83338;90207;91493;98743	0.303753	5.31021	+	+	up, FDR = 10%
O08715	Akap1	92.195	20	5700;12049;14349;19499;24951;33788;37557;52232;61593;63581;77864;79960;82359;82658;84216;87053;91453;96414;98088;108887	5700;12049;14349;19499;24951;33788;37557;52232;61593;63581;77864;79960;82359;82658;84216;87053;91453;96414;98088;108887	5700;12049;14349;19499;24951;33788;37557;52232;61593;63581;77864;79960;82359;82658;84216;87053;91453;96414;98088;108887	0.344516	2.05927	+	+	up, FDR = 10%
D3Z7B5;Q8BWY9	Cip2a	102.134	20	4899;12201;15375;24038;25812;38703;39023;41293;44233;45468;49847;50073;61833;72680;77340;82223;85125;87085;92046;96556	4899;12201;15375;24038;25812;38703;39023;41293;44233;45468;49847;50073;61833;72680;77340;82223;85125;87085;92046;96556	4899;12201;15375;24038;25812;38703;39023;41293;44233;45468;49847;50073;61833;72680;77340;82223;85125;87085;92046;96556	0.310989	4.78004	+	+	up, FDR = 10%
Q8BW72	Kdm4a;Kdm4c	120.334	18	1198;7939;28816;30179;30847;44472;45680;52760;64787;68670;69185;73997;79103;92206;97231;105699;108406;108486	1198;7939;28816;30179;30847;44472;45680;52760;64787;68670;69185;73997;79103;92206;97231;105699;108406;108486	1198;7939;28816;30179;30847;44472;52760;64787;68670;69185;73997;79103;92206;97231;105699;108406;108486	0.361679	2.33193	+	+	up, FDR = 10%
G1UCX4;Q9D2C2	Saal1	52.769	15	6778;11386;20713;25379;41578;42502;50875;56001;59217;60561;69724;82541;96933;98838;100895	6778;11386;20713;25379;41578;42502;50875;56001;59217;60561;69724;82541;96933;98838;100895	6778;11386;20713;25379;41578;42502;50875;56001;59217;60561;69724;82541;96933;98838;100895	0.371791	2.82831	+	+	up, FDR = 10%
Q3V2R3	Chn2	53.838	14	566;1783;8491;14925;19645;25465;38441;40300;47393;55013;56152;68716;89528;102792	1783;8491;14925;19645;25465;40300;47393;55013;56152;68716;89528;102792	1783;8491;14925;19645;25465;40300;47393;55013;56152;68716;89528;102792	0.323524	2.43378	+	+	up, FDR = 10%
Q3UA06	Trip13	48.377	14	3266;11334;21936;39957;41426;46903;63254;73181;73783;77477;78884;83810;104128;104181	3266;11334;21936;39957;41426;46903;63254;73181;73783;77477;78884;83810;104128;104181	3266;11334;21936;39957;41426;46903;63254;73181;73783;77477;78884;83810;104128;104181	0.494129	3.19102	+	+	up, FDR = 10%
Q5NCR9	Nsrp1	63.799	13	311;4860;21344;31786;36109;37729;39102;48032;49048;49489;85969;100876;107202	311;4860;21344;31786;36109;37729;39102;48032;49048;49489;85969;100876;107202	311;4860;21344;31786;36109;37729;39102;48032;49048;49489;85969;100876;107202	0.371631	3.38933	+	+	up, FDR = 10%
A2AQN4;A2AQN5;Q8C113;Q8C141;Q8N9U3;Q9QXG4	Acss2	80.387	13	15875;19868;21626;27196;27409;30478;31081;42152;42435;43593;56564;89727;96679	15875;19868;21626;27196;27409;30478;31081;42152;42435;43593;56564;89727;96679	15875;19868;21626;27196;27409;30478;31081;42152;42435;43593;56564;89727;96679	0.31943	2.74902	+	+	up, FDR = 10%
Q3URU4;Q61216	Mre11a;Mre11	80.223	13	18505;27289;34926;50507;53484;57030;68520;73173;78867;92886;97512;103518;105642	18505;27289;34926;50507;53484;57030;68520;73173;78867;92886;97512;103518;105642	18505;27289;34926;50507;53484;57030;68520;73173;78867;92886;97512;103518;105642	0.437563	5.38522	+	+	up, FDR = 10%
A0A0F6AIX5	Ldah	37.358	10	6195;12965;26576;41541;74349;79089;82891;90448;100043;101830	6195;12965;26576;41541;74349;79089;82891;90448;100043;101830	6195;12965;26576;41541;74349;79089;82891;90448;100043;101830	0.41119	2.83501	+	+	up, FDR = 10%
O70152	Dpm1;Rnf212b	29.175	10	20186;25313;30901;34354;48318;56798;56932;76819;104650;108672	20186;25313;30901;34354;56798;56932;76819;104650;108672	20186;25313;30901;34354;56798;56932;76819;104650;108672	0.382267	2.98165	+	+	up, FDR = 10%
Q3TCI2	Amfr	72.753	9	5939;47575;59814;63796;82102;88816;89362;96395;107529	5939;47575;59814;63796;82102;88816;89362;96395;107529	5939;47575;59814;63796;82102;88816;89362;96395;107529	0.464362	3.40501	+	+	up, FDR = 10%
Q6A0D4	Rftn1	61.537	9	550;30254;43884;52487;58578;62867;78976;80189;102216	550;30254;43884;52487;58578;62867;78976;80189;102216	550;30254;43884;52487;58578;62867;78976;80189;102216	0.350523	2.48772	+	+	up, FDR = 10%
Q99M01	Fars2	52.337	8	25543;53496;64693;65246;71050;74735;89549;95756	25543;53496;64693;65246;71050;74735;89549;95756	25543;53496;64693;65246;71050;74735;89549;95756	0.357827	4.0573	+	+	up, FDR = 10%
Q3U0V3;Q80UP5	Ankrd13a	67.159	7	4478;29020;32636;41726;64138;104766;105028	4478;29020;32636;41726;64138;104766;105028	4478;29020;32636;64138;104766;105028	0.335993	4.80477	+	+	up, FDR = 10%
P12265;Q3TW82	Gusb;Lrg1	74.195	7	5011;5035;9620;24472;32260;32884;65130	5011;5035;9620;24472;32260;32884;65130	5011;5035;9620;24472;32260;32884;65130	0.40249	4.36482	+	+	up, FDR = 10%
Q80U04	Pja2	77.958	6	3338;10530;17919;25040;83605;87464	3338;10530;17919;25040;87464	3338;10530;17919;25040;87464	0.356999	3.35835	+	+	up, FDR = 10%
Q04841;Q3U1C9;Q8VIJ9	Mpg;MPG	36.472	6	21753;42358;46399;53068;54099;57056	21753;42358;46399;53068;54099;57056	21753;42358;46399;53068;54099;57056	0.369067	3.65009	+	+	up, FDR = 10%
Q9QZX7	Srr	36.359	5	15140;34242;58481;87629;104559	15140;34242;58481;87629;104559	15140;34242;58481;87629;104559	0.340114	2.56655	+	+	up, FDR = 10%
Q9CWQ0	Dph5	31.218	4	57939;67924;98722;107906	57939;67924;98722;107906	57939;67924;98722;107906	0.54865	3.30928	+	+	up, FDR = 10%
A0A1W2P7Y1;B2RRF0;P35822	Ptprk	166.012	3	30939;96543;106931	30939;96543	30939;96543	0.321645	4.57326	+	+	up, FDR = 10%
Q80Y44;Q8C751;Q8CFS2	Ddx10	100.739	3	34446;49844;95586	34446;49844;95586	34446;49844;95586	0.30368	5.2949	+	+	up, FDR = 10%
A2AIR7;A2AIR9;O55017	Cacna1b	261.552	3	77526;84485;94609	77526;84485;94609	84485;94609	0.748521	2.00466	+	+	up, FDR = 10%
O88829	St3gal5	47.36	3	43992;86715;102469	43992;86715;102469	43992;86715;102469	0.333018	4.58314	+	+	up, FDR = 10%
B1AQN2;Q99M80	Ptprt	163.012	3	59638;100688;103475	59638;100688;103475	59638;100688;103475	0.906135	2.75981	+	+	up, FDR = 10%
G5E861;Q8BZ15	Sclt1	80.492	2	9350;48308	9350;48308	9350;48308	0.340569	2.80329	+	+	up, FDR = 10%
F8WIG5;Q0VGT1;Q3TSX1;Q3UU77;Q5DTM7;Q5PR81;Q8K331;Q9Z207	Diaph3	133.712	2	33523;62833	33523;62833	33523;62833	0.38214	2.25777	+	+	up, FDR = 10%
Q53YU5;Q8C550;Q8R2S3;Q9D1X0	Nol3	24.568	2	31704;68126	31704;68126	31704;68126	0.48895	5.87543	+	+	up, FDR = 10%
Q3USZ8	1190002N15Rik	49.463	2	54968;58859	54968;58859	54968;58859	0.540862	2.93435	+	+	up, FDR = 10%
E9QAQ7	Arid1a	242.673	54	295;661;3698;5507;6324;11582;12776;14245;20874;21718;22891;26827;27391;28988;29048;31782;35157;35456;37743;39551;41756;41853;42323;43623;45905;51845;55147;57969;63195;64925;65613;65614;65832;65882;69605;69615;71967;72504;73848;75466;77014;78886;80256;85474;86155;88026;88072;90399;94089;97401;101375;102228;107415;108174	295;661;3698;5507;6324;11582;12776;14245;20874;21718;22891;26827;27391;28988;29048;31782;35157;35456;37743;39551;41756;41853;42323;43623;45905;51845;55147;57969;63195;64925;65613;65614;65832;65882;69605;69615;71967;72504;73848;75466;77014;78886;80256;85474;86155;88026;88072;90399;94089;97401;101375;102228;107415;108174	295;661;3698;6324;11582;12776;14245;20874;22891;26827;27391;28988;29048;31782;35157;35456;37743;39551;41756;41853;42323;43623;45905;51845;55147;57969;64925;65613;65614;65832;65882;69605;69615;71967;72504;73848;75466;77014;78886;80256;85474;86155;88026;88072;90399;94089;97401;102228;107415;108174	0.357836	1.42597		+	up, FDR = 20%
Q3TMM5	Nono	54.546	41	3079;3430;5446;9988;11406;14173;21478;26314;26509;26510;27428;27429;30886;30887;30888;30889;32313;33695;38208;38209;38210;38211;55520;66030;66875;67262;67263;67264;67265;72213;77303;77304;77305;77310;79988;79997;80523;80524;92576;98056;98057	27428;27429	27428;27429	2.95479	1.68644		+	up, FDR = 20%
A0A1S6GWG6;P62814	Atp6v1b2;Atp6v1b1;Snapc4	59.279	30	9978;10013;13513;19470;23744;32446;33709;35552;35553;40280;44841;44907;46920;47676;52102;53477;70065;73418;73688;75817;79693;81207;81208;81881;83520;94175;94618;96014;96154;105954	9978;10013;13513;19470;23744;32446;33709;35552;35553;40280;44841;44907;46920;47676;52102;53477;70065;73418;73688;75817;79693;81207;81208;81881;83520;94175;94618;96014;96154;105954	9978;10013;13513;19470;23744;32446;33709;35552;35553;40280;44841;44907;46920;47676;52102;53477;70065;73418;73688;75817;79693;81207;81208;81881;83520;94175;94618;96014;96154;105954	0.497815	1.79965		+	up, FDR = 20%
E9PYT3;Q91YH5	Atl3	60.232	14	4936;12133;13650;14459;20609;23893;23994;34294;46936;58320;72998;75947;85815;97126	4936;12133;13650;14459;20609;23893;23994;46936;58320;72998;75947;85815;97126	4936;12133;13650;14459;20609;23893;23994;46936;58320;72998;75947;85815;97126	0.402554	1.58051		+	up, FDR = 20%
E9Q4P1	Wdfy1	46.218	12	10666;10792;18892;33154;34378;41681;46727;47500;55709;88173;97176;102465	10666;10792;18892;33154;34378;41681;46727;47500;55709;88173;97176;102465	10666;10792;18892;33154;34378;41681;46727;47500;55709;88173;97176;102465	0.835805	1.52241		+	up, FDR = 20%
O35984;Q3TWM8;Q3UYU9;Q4FJL3;Q5PPM1	Pbx2;Pbx4	45.809	8	10772;49021;54637;59325;67542;77999;94573;106548	59325;94573	59325;94573	0.799885	1.92786		+	up, FDR = 20%
A0A0G2JEM5;F7A4H5	D3Ertd254e;Zfp329;Zfp974;Znf329;Zbtb24;Zfp626;Gm7145;Gm28168;Gm28360;Gm28363;Zfp449;Zfp691;Zfp78;Zfp658;Znf568;Znf691;Zfp69;Znf18;Zfp35;Zfp54;Zfp389;Zfp52;Zfp597;Zbtb16;Zscan5b;Zfp324;Zfy2;9130023H24Rik;Zic4;Zbtb32;Zfp407;Znf513;Zfy1;Zbtb5;Zbtb41;Zfp72;Zic2;Zfp868;BC024063	91.668	6	11168;42780;71148;86734;99360;99366	71148;86734	71148	0.762198	1.59784		+	up, FDR = 20%
P41233	Abca1	253.912	4	5498;46310;49937;64670	5498;46310;49937;64670	5498;46310;49937;64670	0.370512	1.7977		+	up, FDR = 20%
A6ZI44;P05064;Q5FWB7;Q6NY00	Aldoa;Aldoart1	45.12	4	1002;1003;29639;108788	1002;1003;29639;108788	1002;1003;29639;108788	0.316309	1.7229		+	up, FDR = 20%
Q3U417;Q3UJ84;Q8C8U0	Ppfibp1	108.538	3	4506;94296;101873	94296;101873	94296;101873	1.47779	1.46398		+	up, FDR = 20%
B7ZNA5;D3YY34;Q8CHP6	Phc3	102.436	3	7291;80346;95519	80346;95519	80346;95519	0.575103	1.52196		+	up, FDR = 20%
Q8C5G2	Vash2	40.499	3	29012;68385;93227	68385;93227	68385;93227	1.03032	1.69213		+	up, FDR = 20%
A2AH60;P59280;Q8CIU1	Klhl8	61.295	2	2877;33080	2877;33080	2877;33080	2.50476	1.47901		+	up, FDR = 20%
A0A0R4J113;A0A0U1RPX7;P97479;Q5MJ56	Myo7a	249.764	2	32133;64851	32133;64851	32133;64851	2.39269	1.4914		+	up, FDR = 20%
O35134;Q3TU49;Q3TUG2;Q80Y46;Q8BNM6	Polr1a	194.11	2	16202;42919	16202;42919	16202;42919	0.962599	1.83949		+	up, FDR = 20%
A2A9V7	Slc25a19	25.313	2	34280;68172	34280;68172	34280;68172	0.605244	1.43747		+	up, FDR = 20%
Q05CS3;Q544S6;Q8CFY8;Q9JKJ9	Cyp39a1	45.776	2	95855;105372	95855;105372	95855;105372	1.95241	1.52452		+	up, FDR = 20%
D6RG69;F6WM75;Q9D162	Ccdc167	6.15	2	14472;23231	14472;23231	14472;23231	1.67948	1.72426		+	up, FDR = 20%
Q54AA2;Q9EPB4	Pycard	21.459	2	11919;15280	11919;15280	11919;15280	1.70173	1.81358		+	up, FDR = 20%
E9PYL4;O70496;Q6RUT9;Q8CCI9	Clcn7	86.496	2	39264;86975	39264;86975	39264;86975	0.95033	1.65002		+	up, FDR = 20%
Q80XT2;Q8R420	Abca3;Abca17	172.517	2	4634;53641	4634;53641	4634;53641	0.374665	1.62999		+	up, FDR = 20%
A2VDF7;A7E1Z5;E1AWU4;E3VWA1;E9Q8N8;O88343	Slc4a4	118.786	2	4126;98193	4126;98193	4126;98193	1.11025	1.48		+	up, FDR = 20%
Q9CPV2;S4R2B6	Anapc16	11.667	2	5287;53291	5287;53291	5287;53291	1.55063	1.50254		+	up, FDR = 20%
Q9D0F1	Ndc80	73.962	2	38977;108659	38977;108659	38977;108659	1.1636	1.46427		+	up, FDR = 20%
B1AV57;Q8BWR2	Pithd1	13.762	2	38308;99338	38308;99338	38308;99338	1.72449	1.53018		+	up, FDR = 20%
Q7TN02	Med26	64.68	2	1035;57816	1035;57816	1035;57816	1.07097	1.65165		+	up, FDR = 20%
Q8BSC6	1700084E18Rik	24.728	2	3473;32897	3473;32897	3473;32897	3.16172	1.43322		+	up, FDR = 20%
B1AUE5	Pex10	37.157	2	5599;53280	5599;53280	5599;53280	0.867178	1.70617		+	up, FDR = 20%
