# Supplementary material for: Cul3 regulates cytoskeleton protein homeostasis and cell migration during a critical window of brain development
Source: Nat Commun. 2021 May 24;12:3058. doi: 10.1038/s41467-021-23123-x (PMC8144225; doi:10.1038/s41467-021-23123-x)
Supplement: Supplementary file 8 — Supplementary Data 5 [file 41467_2021_23123_MOESM8_ESM.xlsx]

## Sheet: Sheet1
Leading protein IDs	Gene names	MW	Number of identified peptides	Peptide IDs	Razor Peptide IDs	Unique Peptide IDs	F-test: Mean log2(Ratio) - Cul3fl/fl Emx1-Cre vs Ctrl	F-test: Moderated -log10(Pvalue) - Cul3fl/fl Emx1-Cre vs Ctrl	F-test: Significant-FDR=10% - Cul3fl/fl Emx1-Cre vs Ctrl	F-test: Significant-FDR=20% - Cul3fl/fl Emx1-Cre vs Ctrl	F-test: Regulated -Cul3fl/fl Emx1-Cre vs Ctrl
A0A0A0MQN9;Q80XJ3	Ttc28;Pnma5	270.751	41	1393;5352;5592;7840;7854;8758;10164;10180;10240;11713;13950;16650;17050;22112;22321;29894;31693;36026;36490;39736;53749;54657;58179;61081;63242;63727;65274;71583;79212;83320;83808;86818;86998;88368;91883;92821;94470;96043;100634;107645;109119	1393;5352;5592;7840;7854;8758;10164;10180;10240;11713;13950;16650;17050;22112;22321;29894;31693;36026;36490;39736;53749;54657;58179;61081;63242;63727;65274;71583;79212;83320;83808;86818;86998;88368;91883;92821;94470;96043;100634;107645;109119	1393;5352;5592;7840;7854;8758;10164;10180;10240;11713;13950;16650;17050;22112;22321;29894;31693;36026;36490;39736;53749;54657;58179;61081;63242;63727;65274;71583;79212;83320;83808;86818;86998;88368;91883;92821;96043;100634;107645;109119	-0.328415	3.5387	+	+	down, FDR = 10%
Q6ZQ84;Q9JLV5	Cul3	91.277	40	5850;6106;6107;6444;18558;25959;28153;28502;28526;34576;37875;44542;45331;47906;48715;49044;50658;55347;58620;68282;69111;69220;69401;71713;72012;75397;78166;78202;79655;86356;88265;89150;90707;90741;92391;93479;101086;101338;108740;108981	5850;6106;6107;6444;18558;25959;28153;28502;28526;34576;37875;44542;45331;47906;48715;49044;50658;55347;58620;68282;69111;69220;69401;71713;72012;75397;78166;78202;79655;86356;88265;89150;90707;90741;92391;93479;101086;101338;108740;108981	5850;6106;6107;6444;18558;25959;28153;28502;28526;34576;37875;45331;47906;48715;49044;50658;55347;58620;68282;69111;69220;69401;71713;72012;75397;78166;78202;79655;86356;88265;89150;90707;90741;92391;93479;101086;101338;108740;108981	-0.913607	12.2246	+	+	down, FDR = 10%
A0A087WQN7;F8VQ87	Xrn1	194.301	36	2160;4770;6818;9456;10674;16579;18110;21101;29867;30435;31116;31337;33256;36928;41063;41570;41776;45137;50581;51682;58993;69764;69903;72139;80019;83277;83673;84295;87406;95417;98443;99763;102229;103833;103982;107667	2160;4770;6818;9456;10674;16579;18110;21101;29867;30435;31116;31337;33256;36928;41063;41570;41776;45137;50581;51682;58993;69764;69903;72139;80019;83277;83673;84295;87406;95417;98443;99763;102229;103833;103982;107667	2160;4770;6818;9456;10674;16579;18110;21101;29867;30435;31116;31337;33256;36928;41063;41570;41776;45137;50581;51682;58993;69764;69903;72139;80019;83277;83673;84295;87406;95417;98443;99763;102229;103833;103982;107667	-0.598675	5.35184	+	+	down, FDR = 10%
Q3UHF7	Hivep2;BC024139;Hivep1	266.705	35	1384;1650;18057;23052;31518;33570;33939;36442;48596;49593;51162;53734;54074;59776;64401;72782;73911;74162;74687;78048;78108;80704;82690;83246;84002;85968;86574;88298;88590;89446;93420;97403;101905;103294;107142	1384;1650;18057;23052;31518;33570;33939;36442;48596;49593;51162;53734;54074;59776;64401;72782;73911;74162;74687;78048;78108;80704;82690;83246;84002;85968;86574;88298;88590;89446;93420;97403;101905;103294;107142	1384;1650;18057;23052;31518;33570;33939;36442;48596;49593;53734;54074;59776;64401;72782;73911;74162;74687;78048;78108;80704;82690;83246;84002;86574;88298;88590;89446;93420;97403;101905;103294	-0.614601	7.61423	+	+	down, FDR = 10%
P54227;Q545B6	Stmn1	17.274	32	100;4179;7800;8042;8043;14185;14186;15017;15018;15044;15045;15046;18090;18091;20455;21296;24766;24767;24768;40202;40203;47728;49714;51759;70746;79065;79066;79754;80886;83745;84437;84438	100;4179;7800;8042;8043;14185;14186;15017;15018;15044;15045;15046;18090;18091;20455;21296;24766;24767;24768;40202;40203;47728;49714;51759;70746;79065;79066;79754;80886;83745;84437;84438	100;4179;7800;8042;8043;14185;14186;18090;18091;20455;21296;24766;24767;24768;40202;40203;51759;70746;79065;79066;79754;80886;83745;84437;84438	-0.310221	2.4949	+	+	down, FDR = 10%
Q3TG12;Q9WUA2	Farsb	65.566	31	1817;6033;7349;7836;9522;10431;14771;16157;25115;26246;34492;38922;41438;44444;50514;56060;56915;57243;57557;63947;64897;70439;80337;82714;88063;89763;93930;95324;96396;106329;106367	1817;6033;7349;7836;9522;10431;14771;16157;25115;26246;34492;38922;41438;44444;50514;56060;56915;57243;57557;63947;64897;70439;80337;82714;88063;89763;93930;95324;96396;106329;106367	7349;14771;38922;41438;106329	-0.47242	6.70215	+	+	down, FDR = 10%
Q61548	Snap91	91.851	30	6122;8883;9017;9018;11933;15690;15691;28023;30997;31040;31041;31450;31517;34190;38962;40471;48635;50344;50937;50938;51069;51070;64027;72770;76736;83556;87771;87772;96636;102719	6122;8883;9017;9018;11933;15690;15691;28023;30997;31040;31041;31450;31517;34190;38962;40471;48635;50344;50937;50938;51069;51070;64027;72770;76736;83556;87771;87772;96636;102719	6122;8883;9017;9018;11933;15690;15691;30997;31040;31041;31450;31517;34190;38962;40471;48635;50344;50937;50938;51069;51070;64027;76736;83556;87771;87772;96636	-0.314742	3.38368	+	+	down, FDR = 10%
Q6DI95;Q6P2B1	Tnpo3	104.204	28	3800;4313;7999;11989;14675;14676;16335;25238;31290;33953;40111;42151;46312;53855;59361;71959;74338;76596;78397;78715;87244;88775;88902;93630;99751;100781;105343;108815	3800;4313;7999;11989;14675;14676;16335;25238;31290;33953;40111;42151;46312;53855;59361;71959;74338;76596;78397;78715;87244;88775;88902;93630;99751;100781;105343;108815	3800;4313;7999;11989;14675;14676;16335;25238;31290;33953;40111;42151;46312;53855;59361;71959;74338;76596;78397;78715;87244;88775;88902;93630;99751;100781;105343;108815	-0.384239	5.45462	+	+	down, FDR = 10%
P62702;Q545X8	Rps4x;Gm15013	29.598	25	11978;18364;24250;26905;26906;33593;34989;39554;40377;40378;42195;45927;46128;49243;58265;63322;63323;64085;90466;90467;91513;101490;106019;106020;108078	11978;18364;24250;26905;26906;33593;34989;39554;40377;40378;42195;45927;46128;49243;58265;63322;63323;64085;90466;90467;91513;101490;106019;106020;108078	11978;18364;42195;45927;49243;58265;90466;90467;91513;101490	-0.749019	5.51284	+	+	down, FDR = 10%
Q6P9P6	Kif11	118.027	24	4147;8397;17817;20758;23407;23974;25230;34040;43472;54002;69816;70565;70632;76495;86482;91385;92385;92885;94279;99840;102993;103728;107394;107812	4147;8397;17817;20758;23407;23974;25230;34040;43472;54002;69816;70565;70632;76495;86482;91385;92385;92885;94279;99840;102993;103728;107394;107812	4147;8397;17817;20758;23407;23974;25230;34040;43472;54002;69816;70565;70632;76495;86482;91385;92385;92885;94279;99840;102993;103728;107394;107812	-0.315514	3.49463	+	+	down, FDR = 10%
A0A0G2JEG8;Q7TQF7	Amph;Bin2	75.34	24	836;1680;2242;3143;10586;12732;14394;17521;20707;24389;31683;34120;34835;37698;38639;48861;50379;63968;64649;65628;73207;91587;98264;98852	836;1680;2242;3143;10586;12732;14394;17521;20707;24389;31683;34120;34835;37698;38639;48861;63968;65628;73207;91587;98264;98852	836;1680;2242;3143;10586;12732;14394;17521;20707;24389;31683;34120;34835;37698;38639;48861;63968;65628;73207;91587;98264;98852	-0.496391	2.25024	+	+	down, FDR = 10%
G3UZJ2	Map2	25.652	22	3567;14299;19299;32958;37349;37366;41310;42497;49150;49984;52136;57966;58028;58029;79605;79607;83353;83635;83636;93953;95151;108807	52136;95151	52136;95151	-0.623338	6.15624	+	+	down, FDR = 10%
Q3U2P1	Sec24a	118.782	21	585;11533;11963;15168;22781;40482;41947;42300;49254;60730;61411;71543;89213;91025;92275;92777;93131;96311;101494;104194;104649	585;11533;11963;15168;22781;40482;41947;60730;61411;71543;89213;91025;92275;92777;93131;96311;101494;104194;104649	585;11533;11963;15168;22781;40482;41947;60730;61411;71543;89213;91025;92275;92777;93131;96311;101494;104194;104649	-0.347411	5.39705	+	+	down, FDR = 10%
Q3TN31;Q542H2;Q9Z2U0	Psma7;Psma8	27.908	18	4577;5546;14047;21354;33762;33763;36437;40952;43991;48934;49131;64467;65800;73462;79169;80161;108802;108849	4577;5546;14047;21354;33762;33763;36437;40952;43991;48934;49131;64467;65800;73462;79169;80161;108802;108849	4577;5546;14047;21354;33762;33763;36437;40952;43991;48934;49131;64467;65800;73462;79169;80161;108802;108849	-0.347655	2.51368	+	+	down, FDR = 10%
O70435;Q58EV4;Q9DCD8	Psma3	28.405	18	202;9403;10938;13482;13959;18902;35947;38225;40233;40234;43322;43323;65602;65603;84580;85991;98623;98624	202;9403;10938;13482;13959;18902;35947;38225;40233;40234;43322;43323;65602;65603;84580;85991;98623;98624	9403;10938;13482;13959;18902;35947;38225;40233;40234;43322;43323;65602;65603;84580;85991	-0.345327	3.94159	+	+	down, FDR = 10%
A2ALV3;Q62420	Sh3gl2;Blzf1	48.296	18	6149;9712;16321;22066;22625;35309;44755;54253;54255;54383;63300;74006;76906;76907;79776;92137;98855;98856	6149;9712;16321;22066;22625;35309;54255;63300;74006;76906;76907	6149;9712;16321;22066;22625;35309;54255;63300;74006;76906;76907	-0.392223	5.28139	+	+	down, FDR = 10%
Q6PHU5	Sort1	91.2	18	1815;11328;11548;13102;17477;28305;28306;33723;46950;61220;78809;82298;87429;90806;94637;99672;105018;108673	1815;11328;11548;13102;17477;28305;28306;33723;46950;61220;78809;82298;90806;94637;99672;105018;108673	1815;11328;11548;13102;17477;28305;28306;33723;46950;61220;78809;82298;90806;94637;99672;105018;108673	-0.406154	2.89811	+	+	down, FDR = 10%
P05063	Aldoc	39.395	18	2574;5765;12423;15365;15366;33527;33528;33567;37457;48161;63437;63438;78568;79968;94095;95957;106489;108595	2574;5765;12423;15365;15366;33527;33528;33567;37457;48161;63437;63438;78568;79968;94095;95957;106489;108595	2574;5765;12423;15365;15366;33527;33528;33567;37457;48161;63437;63438;78568;79968;94095;95957;106489;108595	-0.326463	4.90244	+	+	down, FDR = 10%
Q3UGE1;Q8K2L8	Trappc12	87.726	17	1260;3063;19371;19949;23252;27357;43492;43792;43919;53433;60152;63565;66745;77875;78587;86301;106735	1260;3063;19371;19949;23252;27357;43492;43792;43919;53433;60152;63565;66745;77875;78587;86301;106735	1260;3063;19371;19949;23252;27357;43492;43792;43919;53433;60152;63565;66745;77875;78587;86301;106735	-0.362843	3.73625	+	+	down, FDR = 10%
Q8C078	Camkk2	64.618	17	13813;20240;30412;33415;35320;36044;36514;37038;38470;40533;46680;57537;82874;85436;86741;86742;96915	13813;20240;30412;33415;35320;36044;36514;37038;38470;40533;46680;57537;82874;85436;86741;86742;96915	13813;20240;30412;33415;35320;36044;36514;37038;38470;40533;46680;57537;82874;85436;86741;86742;96915	-0.387374	3.99039	+	+	down, FDR = 10%
Q8BHZ0	Fam49a	37.343	17	5852;10112;11921;20816;23749;30393;39144;44628;66191;68473;68474;71766;93116;93259;101229;101358;101439	5852;10112;11921;20816;23749;30393;39144;44628;71766;93116;93259;101439	5852;10112;11921;20816;23749;30393;39144;44628;71766;93116;93259;101439	-0.373992	2.81025	+	+	down, FDR = 10%
Q8K0C9	Gmds	41.985	16	30463;37631;41710;45549;46899;57637;58819;71953;82960;87928;90230;92413;96659;99386;102231;109187	30463;37631;41710;45549;46899;57637;58819;71953;82960;87928;90230;92413;96659;99386;102231;109187	30463;37631;41710;45549;46899;57637;58819;71953;82960;87928;90230;92413;96659;99386;102231;109187	-0.489106	2.73688	+	+	down, FDR = 10%
Q9CQF3	Nudt21	26.24	15	5256;16464;23596;37286;49879;56267;60658;61332;61333;61374;68380;87183;92260;95675;107273	5256;16464;23596;37286;49879;56267;60658;61332;61333;61374;68380;87183;92260;95675;107273	5256;16464;23596;37286;49879;56267;60658;61332;61333;61374;68380;87183;92260;95675;107273	-0.307604	2.44775	+	+	down, FDR = 10%
P49722	Psma2	25.927	15	914;915;8573;17389;37755;38714;38715;49610;53649;65108;80862;84166;88908;98158;107943	914;915;8573;17389;37755;38714;38715;49610;53649;65108;80862;84166;88908;98158;107943	914;915;8573;17389;37755;38714;38715;49610;53649;65108;80862;84166;88908;98158;107943	-0.492566	3.26538	+	+	down, FDR = 10%
Q8BTG3	Tcp11l1	56.332	15	4264;21216;21898;25062;29181;35724;37412;37910;44514;64799;65034;65266;68804;72152;83896	4264;21216;21898;25062;29181;35724;37412;37910;44514;65034;65266;68804;72152;83896	4264;21216;21898;25062;29181;35724;37412;37910;44514;65034;65266;68804;72152;83896	-0.331537	2.71406	+	+	down, FDR = 10%
P70195;Q5D098	Psmb7	29.891	15	8673;8674;8675;13250;29416;29417;36883;52014;54396;54397;61681;61682;69383;103564;103565	8673;8674;8675;13250;29416;29417;36883;52014;54396;54397;61681;61682;69383;103564;103565	8673;8674;8675;13250;29416;29417;36883;52014;54396;54397;61681;61682;69383;103564;103565	-0.603205	4.08248	+	+	down, FDR = 10%
O35066;Q571A6	Kif3c;Kif17	89.973	14	952;2443;8523;15061;19763;20799;23287;56215;59863;60943;70560;80468;87034;96849	952;2443;20799;23287;56215;70560;96849	952;2443;20799;23287;56215;70560;96849	-0.443517	7.01511	+	+	down, FDR = 10%
E9PYT3;Q91YH5	Atl3	60.232	14	4936;12133;13650;14459;20609;23893;23994;34294;46936;58320;72998;75947;85815;97126	4936;12133;13650;14459;20609;23893;23994;46936;58320;72998;75947;85815;97126	4936;12133;13650;14459;20609;23893;23994;46936;58320;72998;75947;85815;97126	-0.472975	2.03175	+	+	down, FDR = 10%
Q8VDK1	Nit1	35.705	14	4234;8518;11405;18343;24592;28976;35618;41294;46909;52017;71762;90191;91882;98939	4234;8518;11405;18343;24592;28976;35618;41294;46909;52017;71762;90191;91882;98939	4234;8518;11405;18343;24592;28976;35618;41294;46909;52017;71762;90191;91882;98939	-0.486623	3.74904	+	+	down, FDR = 10%
Q6P9S0	Mtss1l	76.844	14	3692;3764;5940;18339;34525;39934;68499;72506;74996;81342;88172;94149;95508;96545	3692;3764;5940;18339;34525;39934;68499;72506;74996;81342;88172;94149;95508	3764;5940;18339;39934;72506;74996;88172;94149;95508	-0.411704	6.84921	+	+	down, FDR = 10%
Q9R1P3	Psmb2	22.906	14	6847;9395;10994;13240;27943;47505;70272;70804;73175;96487;96488;96489;99455;109202	6847;9395;10994;13240;27943;47505;70272;70804;73175;96487;96488;96489;99455;109202	6847;9395;10994;13240;27943;47505;70272;70804;73175;96487;96488;96489;99455;109202	-0.312128	2.93973	+	+	down, FDR = 10%
A0A286YDL6	Camk2g	25.996	14	3320;23634;30795;39625;45879;45979;51365;70132;71090;74749;77963;81904;88648;89981	23634;77963;81904	23634;77963;81904	-0.308127	4.01519	+	+	down, FDR = 10%
Q3TGR2;Q8K0E8	Fgb	54.753	13	4084;15380;19329;23170;32355;48036;65680;66028;67256;84125;93849;106142;108388	4084;15380;19329;23170;32355;48036;65680;66028;67256;84125;93849;106142;108388	4084;15380;19329;23170;32355;48036;65680;66028;67256;84125;93849;106142;108388	-0.461037	3.1816	+	+	down, FDR = 10%
Q5NCR9	Nsrp1	63.799	13	311;4860;21344;31786;36109;37729;39102;48032;49048;49489;85969;100876;107202	311;4860;21344;31786;36109;37729;39102;48032;49048;49489;85969;100876;107202	311;4860;21344;31786;36109;37729;39102;48032;49048;49489;85969;100876;107202	-0.482469	5.13737	+	+	down, FDR = 10%
P08414;Q8BGR3	Camk4	52.628	13	913;8334;15698;16468;40530;46369;49993;50245;58238;62535;63167;64419;95607	913;8334;15698;16468;40530;46369;49993;50245;58238;62535;63167;64419;95607	913;8334;15698;16468;46369;49993;50245;58238;62535;63167;64419;95607	-0.380057	3.46899	+	+	down, FDR = 10%
Q8BRG8	Tmem209	62.982	13	22661;40354;48511;53694;67164;73513;73528;76285;86529;86749;88875;92688;108825	22661;40354;48511;53694;67164;73513;73528;76285;86529;86749;88875;92688;108825	22661;40354;48511;53694;67164;73513;73528;76285;86529;86749;88875;92688;108825	-0.319912	2.78865	+	+	down, FDR = 10%
Q14B01	Rnf113a2;Rnf113a1	38.059	13	697;3660;11722;12011;16731;33581;38612;40414;47148;78135;81232;82284;104997	697;3660;11722;12011;16731;33581;38612;40414;47148;78135;81232;82284;104997	697;3660;11722;12011;16731;33581;38612;40414;47148;78135;81232;82284;104997	-0.330063	2.3305	+	+	down, FDR = 10%
P99026	Psmb4	29.116	13	4315;25627;26802;29217;37079;37080;77220;78572;78573;94412;94413;101488;101489	4315;25627;26802;29217;37079;37080;77220;78572;78573;94412;94413;101488;101489	4315;25627;26802;29217;37079;37080;77220;78572;78573;94412;94413;101488;101489	-0.428574	3.43831	+	+	down, FDR = 10%
Q3UU20;Q8R1F6	Hid1	88.651	12	9566;19404;32303;43273;59975;60087;65102;78732;84852;87232;94852;100835	9566;19404;32303;43273;59975;60087;65102;78732;84852;87232;94852;100835	9566;19404;32303;43273;59975;60087;65102;78732;84852;87232;94852;100835	-0.32701	4.00306	+	+	down, FDR = 10%
P51880;Q5NDA4	Fabp7	14.893	11	5377;54422;57913;63886;63887;63888;66256;68977;72701;78506;78507	5377;54422;57913;63886;63887;63888;66256;68977;72701;78506;78507	5377;54422;63886;63887;63888;66256;68977;72701;78506;78507	-0.315546	2.87704	+	+	down, FDR = 10%
Q3TCJ1;Z4YJY0	Abraxas2	46.943	11	4653;20488;20489;45637;62424;68579;72819;72821;102163;103079;103962	4653;20488;20489;45637;62424;68579;72819;72821;102163;103079;103962	4653;20488;20489;45637;62424;68579;72819;72821;102163;103079;103962	-0.347112	3.93396	+	+	down, FDR = 10%
Q00896	Serpina1c;Serpina1a	45.823	11	16056;28249;42086;46347;52374;53612;63199;68278;70353;70354;99685	53612;63199;68278	53612;63199;68278	-0.311924	5.00231	+	+	down, FDR = 10%
P97314;Q71V27	Csrp2	20.926	11	10494;10740;19993;32366;37672;42971;50628;70913;84870;96159;106847	10494;10740;19993;32366;37672;42971;50628;70913;84870;96159;106847	10494;10740;19993;32366;37672;42971;50628;70913;84870;96159;106847	-0.349638	5.53401	+	+	down, FDR = 10%
P53668;Q3UR47	Limk1	72.793	11	31202;34651;42127;46814;55726;60548;73142;73268;80345;81752;101451	31202;34651;42127;46814;55726;60548;73142;73268;80345;81752;101451	31202;34651;42127;46814;55726;60548;73142;73268;80345;81752;101451	-0.484297	3.48849	+	+	down, FDR = 10%
Q9CZV8	Fbxl20;Fbxl2	48.396	10	10122;27131;31278;41291;41766;62548;91138;91892;95164;103955	10122;27131;31278;41291;41766;62548;91138;91892;95164;103955	10122;27131;31278;41291;41766;62548;91138;91892;95164;103955	-0.422509	3.07151	+	+	down, FDR = 10%
A0A0A0MQ73;Q6PDK2	Kmt2d	600.303	10	7790;29056;35221;46832;48657;59648;64743;86959;93176;100280	7790;29056;35221;46832;48657;59648;64743;86959;93176;100280	7790;29056;35221;46832;48657;59648;64743;86959;93176;100280	-0.363769	4.00973	+	+	down, FDR = 10%
Q3TMN8;Q3U4D5;Q8BIQ9;Q8BM63;Q91WG5	Prkag2	37.312	10	965;5695;26917;45419;61643;76933;86476;87255;96344;103871	965;5695;45419;61643;76933;86476;87255;96344	965;5695;45419;61643;76933;86476;87255;96344	-0.369954	7.02798	+	+	down, FDR = 10%
Q6P3A8	Bckdhb	42.88	10	1270;15802;25342;34318;34319;57254;66137;68052;83174;92404	1270;15802;25342;34318;34319;57254;66137;68052;83174;92404	1270;15802;25342;34318;34319;57254;66137;68052;83174;92404	-0.326903	2.37819	+	+	down, FDR = 10%
A0A1D5RL96;E9QLA8;Q80TK0	A830010M20Rik;Kiaa1107;Gm42669	190.845	9	3024;4782;23156;24661;36356;48755;74103;84760;88390	3024;4782;23156;24661;36356;48755;74103;84760;88390	3024;4782;48755;88390	-0.361681	4.82944	+	+	down, FDR = 10%
Q91YP3	Dera	34.975	9	1443;5702;7603;9921;24522;26048;42236;92205;98842	1443;5702;7603;9921;24522;26048;42236;92205;98842	1443;5702;7603;9921;24522;26048;42236;92205;98842	-0.323697	3.22526	+	+	down, FDR = 10%
D3YVW2;Q8BXA1	Golim4	79.905	9	2140;20605;47115;54986;64024;75429;77605;78365;107724	2140;20605;47115;54986;64024;75429;77605;78365;107724	2140;20605;47115;54986;64024;75429;77605;78365;107724	-0.901567	2.58548	+	+	down, FDR = 10%
Q71FD5	Znrf2	23.705	9	10362;16119;16139;16605;26304;31226;46258;61212;84951	10362;16119;16139;16605;26304;31226;46258;61212;84951	10362;16119;16139;16605;26304;31226;46258;84951	-0.334071	5.33704	+	+	down, FDR = 10%
Q2M3X8	Phactr1;Phactr2	66.286	9	45558;63473;63475;67375;77403;82140;88279;92606;100529	45558;63475;77403;82140;88279;92606;100529	45558;82140	-0.350107	3.30861	+	+	down, FDR = 10%
D3Z1C5;P70662	Ldb1	42.583	9	10777;16948;40127;54161;68450;68755;82546;84022;96382	10777;16948;40127;54161;68450;68755;82546;84022;96382	10777;16948;40127;68450;68755;82546;84022;96382	-0.398175	3.98341	+	+	down, FDR = 10%
Q9DBE9	Ftsj3	95.532	9	5522;7949;24111;25489;43584;47116;78717;91942;105969	5522;7949;24111;25489;43584;47116;78717;105969	5522;7949;24111;25489;43584;47116;78717;105969	-0.482734	4.19151	+	+	down, FDR = 10%
D3YVU0;P62069	Usp46	39.499	8	13018;23428;33314;41108;69023;103979;107857;109102	13018;23428;33314;41108;69023;103979;107857;109102	13018;23428;33314;107857;109102	-0.312598	2.77659	+	+	down, FDR = 10%
A0A0R4J056	Bhlhe22;Bhlhe23	35.117	8	7804;8245;9563;34214;40882;67315;73381;84987	7804;8245;9563;34214;40882;67315;73381;84987	7804;8245;9563;34214;40882;67315;73381;84987	-0.353217	3.68041	+	+	down, FDR = 10%
B1AS37;Q9D032	Ssbp3;Ssbp4	38.21	7	12334;16550;36031;53485;72308;72525;81430	12334;16550;36031;53485;72308;72525;81430	12334;16550;36031;72308;72525	-0.680122	5.70535	+	+	down, FDR = 10%
P29699;Q3TIU3;Q3UEK5;Q3UEK9	Ahsg	37.326	7	6600;25884;75358;76601;78588;99040;101342	6600;25884;75358;76601;78588;99040;101342	6600;25884;75358;76601;78588;99040;101342	-0.40546	4.08655	+	+	down, FDR = 10%
A2RTI3;O89017	Lgmn	49.373	7	17458;31306;39633;78877;84296;101396;107918	17458;31306;39633;78877;84296;101396;107918	17458;31306;39633;78877;84296;101396;107918	-0.383324	4.95676	+	+	down, FDR = 10%
A0A1W2P6N5;Q80T74	Klhl29	87.582	7	1874;7752;9019;15162;22432;46968;89111	1874;7752;9019;15162;22432;46968;89111	1874;7752;9019;15162;22432;46968;89111	-0.425083	5.57807	+	+	down, FDR = 10%
A2AG68;B9EJ97;Q64430	Atp7a;ATP7A;Atp7b	162.03	6	56558;64678;98350;101120;102892;103534	56558;64678;98350;101120;102892;103534	56558;64678;98350;101120;103534	-0.674549	5.19057	+	+	down, FDR = 10%
Q3TKN7;Q8JZY2	Commd10	22.812	6	2091;9754;22021;55822;62566;101118	2091;9754;22021;55822;62566;101118	2091;9754;22021;55822;62566;101118	-0.302399	4.48277	+	+	down, FDR = 10%
A2RS63;Q8R3V6	Cuedc1	42.829	6	40703;41439;62552;73306;79858;80493	40703;41439;62552;73306;79858;80493	40703;41439;62552;73306;79858;80493	-0.435815	3.75553	+	+	down, FDR = 10%
Q80U30;Z4YLG3	Clec16a	116.232	6	16958;26398;32035;56251;63057;92355	16958;26398;32035;56251;63057;92355	16958;26398;32035;56251;63057;92355	-0.30958	2.64919	+	+	down, FDR = 10%
Q4KMS1;Q9QXA7	Trim44	38.129	5	12178;23948;33262;42060;60673	12178;23948;33262;42060;60673	12178;23948;33262;42060;60673	-0.347579	2.40685	+	+	down, FDR = 10%
Q64322;Q925Q2	Npdc1	35.72	5	2056;11268;53330;55152;80094	2056;11268;53330;55152;80094	2056;11268;53330;55152;80094	-0.46406	7.3106	+	+	down, FDR = 10%
F6QM56;Q8BP56	Pgghg	77.407	5	1707;45946;64420;98329;99005	1707;45946;64420;98329;99005	1707;45946;64420;98329;99005	-0.338752	2.52231	+	+	down, FDR = 10%
A0A1B0GSJ1;Q8BGV4;Q8BNA7	Tti2	59.695	5	8699;14593;26303;50667;56886	8699;14593;26303;50667;56886	8699;14593;26303;50667;56886	-0.452399	4.2842	+	+	down, FDR = 10%
A0A0R4J0Q6	Trim56	79.529	5	16449;20113;41034;46021;74689	16449;20113;41034;46021;74689	16449;20113;41034;46021;74689	-0.377927	4.78971	+	+	down, FDR = 10%
P97364	Sephs2	47.834	5	19458;64371;66283;99520;102003	19458;64371;66283;99520;102003	19458;64371;66283;99520;102003	-0.626429	2.50203	+	+	down, FDR = 10%
Q6PDJ1;Z4YK18	Cachd1	143.812	5	11780;27827;36281;71226;89412	11780;27827;36281;71226;89412	11780;27827;36281;71226;89412	-0.709551	7.10931	+	+	down, FDR = 10%
A0A1B0GR85	2900026A02Rik;Kiaa1671	192.731	4	81146;86867;88246;94177	81146;86867;88246;94177	81146;86867;88246;94177	-0.357381	2.84038	+	+	down, FDR = 10%
O09114	Ptgds	21.066	4	7371;9708;47453;50694	7371;9708;47453;50694	7371;9708;47453;50694	-0.361564	4.78124	+	+	down, FDR = 10%
Q9JKX4	Aatf	59.482	4	5637;14421;53566;84159	5637;14421;53566;84159	5637;14421;53566;84159	-0.47223	5.27248	+	+	down, FDR = 10%
Q149L6	Dnajb14	42.326	4	5535;11863;64385;65770	5535;11863;65770	5535;11863;65770	-0.394486	4.30482	+	+	down, FDR = 10%
D3YW47;G3X9D3;Q8CAE9	Podxl2	64.974	4	17293;40319;58720;84809	17293;40319;58720;84809	17293;40319;58720;84809	-0.506327	3.71086	+	+	down, FDR = 10%
E0CYX9;Q3TC33	Ccdc127	27.736	3	1720;38006;49585	1720;38006	1720;38006	-1.22039	2.02667	+	+	down, FDR = 10%
Q70IV5	Synm	173.209	3	21961;29412;66144	21961;29412;66144	21961;29412;66144	-3.14856	2.01186	+	+	down, FDR = 10%
J3JS86;Q5PR68;S4R1I4	Cep112	117.905	3	5772;31982;71622	5772;31982;71622	5772;31982;71622	-0.514554	4.6504	+	+	down, FDR = 10%
A2ANP1;B7ZWP1	Fam219a	18.656	3	29386;29387;54338	29386;29387;54338	29386;29387;54338	-0.371111	2.48032	+	+	down, FDR = 10%
E9PYP2	Nbeal1	306.178	3	23216;62815;101565	23216;62815;101565	23216;62815;101565	-0.482314	4.43536	+	+	down, FDR = 10%
Q8BFZ3	Actbl2	42.004	3	33478;96895;108128	33478;96895;108128	33478;96895;108128	-0.6227	2.52144	+	+	down, FDR = 10%
Q8R554	Otud7a	100.797	3	24289;80118;80214	24289;80118;80214	24289;80118	-0.401296	5.52749	+	+	down, FDR = 10%
D3Z5V4	Fam124a	59.28	3	13758;43918;100132	13758;43918;100132	13758;43918;100132	-0.392411	5.1418	+	+	down, FDR = 10%
A0A1W6AWH1;Q8VC65	Nrm	22.448	2	29952;38611	29952;38611	29952;38611	-0.600661	4.3908	+	+	down, FDR = 10%
Q8R216	Sirt4	37.525	2	27950;81840	27950;81840	27950;81840	-0.380667	4.07693	+	+	down, FDR = 10%
A4FU75;Q6WQJ1	Dagla	115.243	2	43296;74296	43296;74296	43296;74296	-0.501547	4.93929	+	+	down, FDR = 10%
H3BLB7;P47879;Q8BSM9	Igfbp4	18.052	2	19331;74067	19331;74067	19331;74067	-0.400006	3.08144	+	+	down, FDR = 10%
Q91XC9	Pex16	38.677	2	50167;108272	50167;108272	50167;108272	-0.659967	2.03413	+	+	down, FDR = 10%
E9PZD2;Q3TN34;Q5DU62;Q80UK4	Micall2	98.792	2	34545;81950	34545;81950	34545;81950	-0.327902	2.13324	+	+	down, FDR = 10%
Q6IQX7	Chpf	85.534	2	30626;60462	30626;60462	30626;60462	-0.474491	2.21237	+	+	down, FDR = 10%
E0CY96;G3X8S8	Tsen15	14.015	2	13189;82097	13189;82097	13189;82097	-0.85536	4.45086	+	+	down, FDR = 10%
A0A0J9YUN4	Dnm1	97.295	50	3869;13998;15310;16660;21166;23122;25396;25412;27307;28985;29821;32424;33651;34738;37539;37686;38708;41693;47697;48527;49007;52112;52790;54580;55413;58427;61802;62522;62568;62748;67287;70113;71408;76080;78479;79299;79656;80252;80621;86664;88125;91611;92166;92249;94751;100766;102094;103399;104760;107882	58427;91611	58427;91611	-2.94844	1.43767		+	down, FDR = 20%
Q8VDM6	Hnrnpul1;Gm1043	96.002	39	2150;2475;2646;4603;4604;7027;17093;17924;27143;35980;37829;37830;39178;42546;44544;47233;47251;51634;52795;58090;68383;69412;71935;73380;74386;76977;78918;80158;80222;80223;80639;83299;84382;90384;90578;101520;104991;105457;107972	2150;2475;2646;4603;4604;7027;17093;17924;27143;35980;37829;37830;39178;42546;44544;47233;47251;51634;52795;58090;68383;69412;71935;73380;74386;76977;78918;80158;80222;80223;80639;83299;84382;90384;90578;101520;104991;105457;107972	2150;2646;4603;4604;7027;17093;17924;27143;35980;37829;37830;39178;42546;44544;47233;47251;51634;52795;58090;68383;69412;71935;73380;74386;76977;78918;80158;80222;80223;80639;83299;84382;90384;90578;101520;104991;105457;107972	-2.75943	1.80294		+	down, FDR = 20%
D3YXA6;Q7TNM2	Trim46	80.916	29	8139;8653;8707;19479;22255;24872;25641;30837;34143;34367;34368;38025;40068;43892;46137;52557;56160;60171;62013;64590;77133;80645;84208;89632;90642;99137;101815;102773;103424	8139;8653;8707;19479;22255;24872;25641;30837;34143;34367;34368;38025;40068;43892;46137;52557;56160;60171;62013;64590;77133;80645;84208;89632;90642;99137;101815;102773;103424	8139;8653;8707;19479;22255;24872;25641;30837;34143;34367;34368;38025;40068;43892;46137;52557;56160;60171;62013;64590;77133;80645;84208;89632;90642;99137;101815;102773;103424	-0.367145	1.73789		+	down, FDR = 20%
Q3UE92	Xpnpep1	74.56	28	3230;4958;8510;10502;13440;16701;18336;22571;33093;33094;33184;33211;36272;41801;42942;45337;67386;74181;74382;76745;81162;84151;93252;93514;97311;99131;104550;107956	3230;4958;8510;10502;13440;16701;18336;22571;33093;33094;33184;33211;36272;41801;42942;45337;67386;74181;74382;76745;81162;84151;93252;93514;97311;99131;104550;107956	3230;4958;8510;10502;13440;16701;18336;22571;33093;33094;33184;33211;36272;41801;42942;45337;67386;74181;74382;76745;81162;93252;93514;97311;99131;104550;107956	-0.303371	1.42671		+	down, FDR = 20%
Q80XP9;V9GWU7	Wnk3	193.991	24	1217;4601;7664;8961;9228;9530;10563;20927;22524;26819;28093;34007;34457;34463;38801;42257;64609;65516;69906;77358;82200;94559;97526;108648	1217;4601;7664;8961;9228;9530;22524;38801;42257;64609;69906;77358;82200;94559;97526;108648	1217;4601;7664;8961;9228;9530;22524;38801;42257;64609;69906;77358;82200;94559;97526;108648	-0.663247	1.46498		+	down, FDR = 20%
O09012	Pex5	70.756	22	5182;11815;13593;14575;18235;22737;31884;37741;39320;40496;53466;53519;53790;55167;61708;65464;66648;73549;81206;89901;104831;108593	5182;11815;13593;14575;18235;22737;31884;37741;39320;40496;53466;53519;53790;55167;61708;65464;66648;73549;81206;89901;104831;108593	5182;11815;13593;14575;18235;22737;31884;37741;39320;40496;53466;53519;53790;55167;61708;65464;66648;73549;81206;89901;104831;108593	-0.385814	1.81532		+	down, FDR = 20%
O55234	Psmb5	28.532	17	4652;8558;12148;18572;28357;34770;35294;37772;45591;45815;52364;58726;58727;79555;97864;99494;103029	4652;8558;12148;18572;28357;34770;35294;37772;45591;45815;52364;58726;58727;79555;97864;99494;103029	4652;8558;12148;18572;28357;34770;35294;37772;45591;45815;52364;58726;58727;79555;97864;99494;103029	-0.33484	1.75761		+	down, FDR = 20%
P60904	Dnajc5	22.101	13	6808;18185;21048;69362;69363;71807;80897;85428;85534;85536;85537;107075;107076	6808;18185;21048;69362;69363;71807;80897;85428;85534;85536;85537;107075;107076	6808;18185;21048;69362;69363;71807;80897;85428;85534;85536;85537;107075;107076	-0.310184	1.87905		+	down, FDR = 20%
Q4KL82;Q9D0K3;Q9WUK4	Rfc2	38.725	13	5553;20903;22970;26430;42940;43032;55866;60598;60780;67045;93495;97169;102125	5553;20903;22970;26430;42940;43032;55866;60598;60780;67045;93495;97169;102125	5553;20903;22970;26430;42940;43032;55866;60598;60780;67045;93495;97169;102125	-0.351828	1.83877		+	down, FDR = 20%
Q3T9Z2;Q91Z53	Grhpr	35.329	12	771;14537;31726;47714;58535;58814;72654;72789;72790;79918;98703;99831	771;14537;31726;47714;58535;58814;72654;72789;72790;79918;98703;99831	771;14537;31726;47714;58535;58814;72654;72789;72790;79918;98703;99831	-0.342816	1.44209		+	down, FDR = 20%
Q561M1	Acp1	17.922	11	18516;18517;41754;50423;51780;65228;70300;76242;86402;88976;102693	70300;102693	70300;102693	-6.73387	1.44461		+	down, FDR = 20%
Q545G0;Q9R1P1	Psmb3;Gm4950	22.965	10	12127;12128;27518;27519;27585;33840;60949;65684;69497;75635	12127;12128;27518;27519;27585;33840;60949;65684;69497;75635	12127;12128;27518;27519;27585;33840;60949;65684;69497;75635	-0.329017	1.77668		+	down, FDR = 20%
A0A0R4J1D9;O88842;Q3TNB8	Fgd3;Fgd2	58.8	8	26031;27732;45958;56629;57482;61742;69038;106523	26031;27732;45958;56629;57482;61742	26031;27732;45958;56629;57482;61742	-0.473887	1.91094		+	down, FDR = 20%
O70546	Kdm6a;Uty	154.355	7	24516;27644;54559;62140;62225;81693;94365	24516;27644;54559;62140;62225;81693;94365	24516;27644;62140;81693;94365	-0.407656	1.42564		+	down, FDR = 20%
Q8BKP2;Q8BKW8;Q8VDT8	Zfp189;Zfp719;Zfp738;Zfp459;Rsl1;Zfp456;Zfp429;Plag1;Zfp455;Zfp874a;Zfp87;Zfp697;Zfp772;Znf239;Znf697;Zfp27;Zfp563;Gm10770;Zbtb16;Zscan5b;Zfp324;Zfy2;9130023H24Rik;Zic4;Zbtb32;Zfp407;Zfy1;Zbtb5;Zbtb41;Zic2;Zfp868;BC024063	70.522	7	10525;10612;10743;42566;42786;83044;99360	42566;83044	42566;83044	-2.53768	1.53924		+	down, FDR = 20%
D3Z494;G5E895;Q8BIV6	Akr1b10;Akr1b7	32.746	7	1448;5386;58117;59722;68162;73270;89706	1448;89706	1448;89706	-0.553388	1.89836		+	down, FDR = 20%
A0A286YDX6;F8VQ75;Q9EQW7	Kif13a	117.308	5	16501;20296;21971;85605;95543	21971;85605	21971;85605	-1.37894	1.61026		+	down, FDR = 20%
E0CXS4;G3XA20	Grip2	107.648	4	143;58706;59976;100419	143;100419	143;100419	-5.7221	1.43615		+	down, FDR = 20%
F6V3Y9;Q6P4T0	Atg2a	188.621	4	29950;34581;60011;61126	29950;34581;60011;61126	29950;34581;60011;61126	-0.447728	1.80747		+	down, FDR = 20%
Q61599	Arhgdib	22.851	4	22525;36968;61159;92979	22525;36968;61159;92979	22525;36968;61159;92979	-0.304939	1.92489		+	down, FDR = 20%
O88512;Q3U9D1;Q3UHW6	Ap1g2	87.863	4	725;28431;37583;69193	725;37583;69193	725;37583;69193	-1.20709	1.42482		+	down, FDR = 20%
Q04890	Sox12	34.083	4	39292;39304;58543;59187	58543;59187	58543;59187	-1.64096	1.6914		+	down, FDR = 20%
Q9DA75	Mfsd2a	58.984	3	10068;22820;64992	10068;22820;64992	10068;22820;64992	-0.476126	1.56737		+	down, FDR = 20%
G5E898;Q9R269	Ppl	203.78	3	25478;48307;66173	48307;66173	48307;66173	-1.85999	1.67999		+	down, FDR = 20%
Q2TL60	Znf667;Zfp667	70.263	3	5473;42767;83493	5473;83493	5473;83493	-4.43929	1.43958		+	down, FDR = 20%
A2AW13;A2AW14;A2AW15;Q3UVR3	Ttbk2	96.182	3	82444;91224;98215	82444;91224	82444;91224	-1.18513	1.63036		+	down, FDR = 20%
E9Q5G1;F8VQB6;Q80TR9	Myo10	151.551	3	77322;79820;84524	77322;79820	77322;79820	-5.62959	1.46918		+	down, FDR = 20%
Q69ZR3;Q9JJ61	Galnt16	72.842	3	2992;75315;92270	2992;75315;92270	2992;75315;92270	-0.484809	1.97258		+	down, FDR = 20%
P21995;Q3TI59;Q3TSZ8;Q3UFK0	Emb	37.064	2	28062;67240	28062;67240	28062;67240	-2.93469	1.60148		+	down, FDR = 20%
O88322;Q3TPN0;Q3US45;Q8C6Z2;Q8CFA3;Q8R5G0	Nid2;NID-2	153.913	2	26433;53356	26433;53356	26433;53356	-0.43868	1.94044		+	down, FDR = 20%
Q9D0M2	Cdca7;Cdca7l	43.837	2	35654;106826	35654;106826	35654;106826	-1.11257	1.45494		+	down, FDR = 20%
A0A2X0SFE3;Q07139;Q8C9Y7	ECT2;Ect2	103.357	2	40023;43331	40023;43331	40023;43331	-2.77943	1.83847		+	down, FDR = 20%
A0A0R4J131;Q8CIF4	Btd	59.279	2	12018;94805	12018;94805	12018;94805	-1.64699	1.58813		+	down, FDR = 20%
G3UX33;G3UXB6;Q80XP2;Q8BHY8	Snx14	112.857	2	32085;65187	32085;65187	32085;65187	-3.06708	1.42714		+	down, FDR = 20%
G3UZT8;Q62315	Jarid2	114.052	2	7815;90731	7815;90731	7815;90731	-2.25639	1.58326		+	down, FDR = 20%
B2RRI1;B2RRI4;B7ZNJ0;E9PXU2;Q3UEC0;Q3UEW9;Q3UNK7;Q3UV09;Q9Z0F8	Adam17	93.089	2	2631;100070	2631;100070	2631;100070	-2.66531	1.5189		+	down, FDR = 20%
E0CYY3;E9PUG3;Q8C0W1	Ankmy1	112.64	2	22357;94485	22357;94485	22357;94485	-2.1462	1.44958		+	down, FDR = 20%
G5E8B1;Q64512	Ptpn13	270.233	2	15387;85254	15387;85254	15387;85254	-1.99414	1.78869		+	down, FDR = 20%
A7M7S2;Q8BXG6;Q8BZ59;Q8VIJ8	Nprl3	60.819	2	29616;95432	29616;95432	29616;95432	-1.13894	1.45143		+	down, FDR = 20%
P62325;Q3TRH7;Q3UEG0	Btg1	19.209	2	34601;76524	34601;76524	34601;76524	-2.33322	1.46586		+	down, FDR = 20%
D3Z3Y1;D3Z4I0	Pigg	108.513	2	5674;71224	5674;71224	5674;71224	-0.775562	1.55812		+	down, FDR = 20%
B2RPS7;B7ZMP6;Q61056	Trpc1	92.728	2	14750;19302	14750;19302	14750;19302	-2.75865	1.44447		+	down, FDR = 20%
Q3UK98;Q9DBY5	Cbx6	42.48	2	43066;96455	43066;96455	43066;96455	-2.13679	1.96869		+	down, FDR = 20%
Q4FJY2;Q9QZU9	Ube2l6	17.676	2	21990;55441	21990;55441	21990;55441	-2.59182	1.51002		+	down, FDR = 20%
Q8VCH6	Dhcr24	60.112	2	19041;40209	19041;40209	19041;40209	-2.04688	1.50245		+	down, FDR = 20%
Q9CPW3	Mrpl54	15.422	2	33071;49771	33071;49771	33071;49771	-0.566722	1.46454		+	down, FDR = 20%
Q9CR46	Ska2	13.725	2	9897;81697	9897;81697	9897;81697	-6.83779	1.44452		+	down, FDR = 20%
Q6PDI5	Ecpas	203.703	69	3413;4094;4504;5672;5856;5915;8690;12140;12727;13643;16460;17062;19907;21120;21754;24666;25672;28498;29161;30047;32604;34311;34818;35964;38306;39998;46286;47015;48572;49745;56833;57494;58015;59621;60079;60629;61291;63595;65731;66367;66570;66585;68154;72462;73826;76823;77873;78773;80900;81143;81476;81619;83654;84329;85234;85797;89091;90678;92051;93033;93854;94616;99548;101308;102182;104687;107628;…	3413;4094;4504;5672;5856;5915;8690;12140;12727;13643;16460;17062;19907;21120;21754;24666;25672;28498;29161;30047;32604;34311;34818;35964;38306;39998;46286;47015;48572;49745;56833;57494;58015;59621;60079;60629;61291;63595;65731;66367;66570;66585;68154;72462;73826;76823;77873;78773;80900;81143;81476;81619;83654;84329;85234;85797;89091;90678;92051;93033;93854;94616;99548;101308;102182;104687;107628;…	3413;4094;4504;5672;5856;5915;8690;12140;12727;13643;16460;17062;19907;21120;21754;24666;25672;28498;29161;30047;32604;34311;34818;35964;38306;39998;46286;47015;48572;49745;56833;57494;58015;59621;60079;60629;61291;63595;65731;66367;66570;66585;68154;72462;73826;76823;77873;78773;80900;81143;81476;81619;83654;84329;85234;85797;89091;90678;92051;93033;93854;94616;99548;101308;102182;104687;107628;…	0.33022	7.3638	+	+	up, FDR = 10%
Q3V117	Acly	120.795	68	1683;1684;2925;3558;4522;4629;4765;4766;9800;12724;13489;15172;17436;17437;17833;18302;18860;19263;19965;20463;20990;21459;27472;30504;30807;32929;35637;37402;39125;39126;39621;42430;49089;50794;56838;56992;57998;58002;60267;61096;64159;65804;67490;69438;71455;71475;71476;75351;79525;81603;83138;83314;84183;84184;85712;85784;89365;90040;92037;92239;95170;97313;101330;103552;105135;107145;108117;1…	1683;1684;2925;3558;4522;4629;4765;4766;9800;12724;13489;15172;17436;17437;17833;18302;18860;19263;19965;20463;20990;21459;27472;30504;30807;32929;35637;37402;39125;39126;39621;42430;49089;50794;56838;56992;57998;58002;60267;61096;64159;65804;67490;69438;71455;71475;71476;75351;79525;81603;83138;83314;84183;84184;85712;85784;89365;90040;92037;92239;95170;97313;101330;103552;105135;107145;108117;1…	4765;4766	0.411089	6.08064	+	+	up, FDR = 10%
A0A0R4J0V5;O08847;P08775	Polr2a	213.481	61	2444;3994;4810;5799;10878;14274;17051;22826;26940;27656;33215;35102;38906;39307;40292;42043;43039;43343;44424;44501;44599;45463;50352;53043;60244;61561;64083;66645;67489;67494;68244;68571;70373;72074;72440;73869;74326;74342;75587;78126;79543;79683;83378;85470;85769;85921;91734;93114;94107;96361;99217;99536;102268;102269;104378;106823;108098;108605;108607;108608;108609	2444;3994;4810;5799;10878;14274;17051;22826;26940;27656;33215;35102;38906;39307;40292;42043;43039;43343;44424;44501;44599;45463;50352;53043;60244;61561;64083;66645;67489;67494;68244;68571;70373;72074;72440;73869;74326;74342;75587;78126;79543;79683;83378;85470;85769;85921;91734;93114;94107;96361;99217;99536;102268;102269;104378;106823;108098;108605;108607;108608;108609	2444;3994;4810;5799;10878;14274;17051;22826;26940;27656;33215;35102;38906;39307;40292;42043;43039;43343;44424;44501;44599;45463;50352;53043;60244;61561;64083;66645;67489;67494;68244;68571;70373;72074;72440;73869;74326;74342;75587;78126;79543;79683;83378;85470;85769;85921;91734;93114;94107;96361;99217;99536;102268;102269;104378;106823;108098;108605;108607;108608;108609	0.34786	5.11479	+	+	up, FDR = 10%
Q3UHK5;Q6PIE5;Q6ZQ49	Atp1a2;Atp1a4	112.217	55	1299;1573;3713;7240;10872;11462;13337;13611;15350;16536;18776;21066;21382;22862;23032;25329;26904;33703;37124;40651;44350;50558;52838;54000;57843;57844;57931;60879;63218;66164;68290;70374;70928;71472;71585;72548;72624;73505;73506;75035;79184;80048;80866;86330;91767;94908;94909;95350;96606;97603;99677;99682;100427;108320;108378	1573;3713;7240;10872;11462;13611;15350;16536;18776;21066;21382;22862;23032;25329;26904;33703;40651;44350;52838;54000;63218;66164;68290;70374;72548;79184;80866;86330;95350;100427;108320;108378	3713;7240;10872;11462;13611;15350;16536;18776;21066;21382;22862;23032;25329;26904;33703;44350;52838;54000;63218;66164;68290;70374;72548;79184;80866;86330;95350;100427;108320;108378	0.350564	3.86824	+	+	up, FDR = 10%
Q3TVV6;Q3ULH5;Q8VEK3	Hnrnpu	87.946	55	204;1825;2789;4817;5743;7009;8520;10022;12170;13676;14909;21559;25606;27884;30735;33892;37639;37640;37818;39288;47194;47265;47266;47466;47467;47552;47553;47554;51477;51485;59150;59151;59152;61107;61690;62869;66587;67995;70057;70058;70246;75239;75240;76710;76732;77015;80023;86556;87594;90268;95530;102734;102735;107973;107974	204;1825;2789;4817;5743;7009;8520;10022;12170;13676;14909;21559;25606;27884;30735;33892;37639;37640;37818;39288;47194;47265;47266;47466;47467;47552;47553;47554;51477;51485;59150;59151;59152;61107;61690;62869;66587;67995;70057;70058;70246;75239;75240;76710;76732;77015;80023;86556;87594;90268;95530;102734;102735;107973;107974	37639;37640	0.351641	3.86664	+	+	up, FDR = 10%
Q2PZL6	Fat4	540.316	54	2092;2179;2333;3087;3769;4383;5076;6503;7204;13204;13883;14384;14870;15936;16755;23852;24150;25233;25902;27736;29618;35070;36332;36563;36729;36781;38262;41339;41404;45085;45615;46605;49663;51493;53852;54514;55366;56438;61813;71682;74827;78160;78946;79015;84555;87131;88421;89234;90215;90610;91268;99622;103707;106886	2092;2179;2333;3087;3769;4383;5076;6503;7204;13204;13883;14384;14870;15936;16755;23852;24150;25233;25902;27736;29618;35070;36332;36563;36729;36781;38262;41339;41404;45085;45615;46605;49663;51493;53852;54514;55366;56438;61813;71682;74827;78160;78946;79015;84555;87131;88421;89234;90215;90610;91268;99622;103707;106886	2092;2179;2333;3087;3769;4383;5076;6503;7204;13204;13883;14384;14870;15936;16755;23852;24150;25233;25902;27736;29618;35070;36332;36563;36729;36781;38262;41339;41404;45085;45615;46605;49663;51493;53852;54514;55366;56438;61813;71682;74827;78160;78946;79015;84555;87131;88421;89234;90215;90610;91268;99622;103707;106886	0.306832	3.46821	+	+	up, FDR = 10%
P20152;Q5FWJ3	Vim;Des;Gfap;des	53.688	51	13363;15435;15436;18872;21491;22853;22913;25096;25097;26222;26332;26476;36779;43868;43869;45663;49953;52303;56639;56640;57326;59866;59867;61814;61815;61816;61918;61919;65919;65997;66422;67070;71287;74337;77702;78418;78419;78662;78663;80543;85699;85700;88140;89196;89628;92988;93639;96380;98083;98234;98293	13363;15435;15436;18872;21491;22853;22913;25096;25097;26222;26332;26476;36779;43868;43869;45663;49953;52303;56639;56640;57326;59866;59867;61814;61815;61816;61918;61919;65919;65997;66422;67070;71287;74337;77702;78418;78419;78662;78663;80543;85699;85700;88140;89196;89628;92988;93639;96380;98083;98234;98293	22853;22913	0.366469	5.28318	+	+	up, FDR = 10%
E9PUD2	Dnm1l	79.533	51	2285;5803;9715;11596;12199;12806;13705;14295;16664;22487;26561;28040;33136;37061;37370;39501;41090;44708;45583;50622;52822;54577;54578;54579;55231;56878;57321;59681;61658;65841;65842;70613;79851;80235;81523;84495;84496;86960;86961;87687;88126;89214;89467;92629;92771;95239;98645;98646;102017;102093;107182	14295;37061;95239;102017	14295;37061;95239;102017	0.396553	5.44091	+	+	up, FDR = 10%
Q3UH60	Dip2b	171.126	48	402;7208;7441;9894;11878;13755;14635;17153;17491;30955;32042;33580;34079;34181;36857;36904;38042;39385;40780;40861;45249;46688;53922;60098;61786;63078;66681;68458;68962;69882;72243;72723;75885;77100;80658;81942;83396;87694;90280;90317;90393;90916;96203;101714;102917;104076;105173;105831	402;7208;7441;9894;11878;13755;14635;17153;17491;30955;32042;33580;34079;34181;36857;36904;38042;39385;40780;40861;45249;46688;53922;60098;61786;63078;66681;68458;68962;69882;72243;72723;75885;77100;80658;81942;83396;87694;90280;90317;90393;90916;96203;101714;102917;104076;105173;105831	402;7208;7441;9894;11878;13755;14635;17153;17491;30955;32042;33580;34079;34181;36857;36904;38042;39385;40780;40861;46688;60098;61786;63078;66681;68458;68962;69882;72243;72723;75885;77100;80658;81942;83396;87694;90280;90393;90916;96203;101714;102917;104076;105173;105831	0.31984	5.80396	+	+	up, FDR = 10%
Q91ZW3	Smarca5;Gm13034	121.627	47	6712;8884;11172;11208;12364;12956;13678;21027;21096;23263;26990;27214;28046;28369;38478;40642;41158;42374;45864;46976;47286;51883;54451;54773;56063;56736;59718;60205;64632;67177;68965;70594;73464;74313;76947;78103;86294;88427;88748;89779;89934;93204;93882;94144;100194;100543;107787	6712;8884;11172;11208;12364;12956;13678;21027;21096;23263;26990;27214;28046;28369;38478;40642;41158;42374;45864;46976;47286;51883;54451;54773;56063;56736;59718;60205;64632;67177;68965;70594;73464;74313;76947;78103;86294;88427;88748;89779;89934;93204;93882;94144;100194;100543;107787	8884;11208;12364;13678;21096;23263;26990;27214;28046;38478;40642;41158;42374;45864;46976;51883;54451;56736;60205;64632;68965;74313;76947;78103;86294;88427;88748;89779;89934;93204;93882;94144;100194	0.598244	5.8372	+	+	up, FDR = 10%
A2A8R7;B2RX14	Tut4	185.126	46	1676;6768;8701;14760;16050;18378;20931;20970;23907;26441;30482;40672;43229;45016;48033;49870;50138;50368;51115;51970;54040;54042;56145;65662;68044;68776;69852;70544;71062;71424;72590;72711;78113;79075;79933;81255;81828;82219;82425;85269;86436;87453;98175;99680;101449;106614	1676;6768;8701;14760;16050;18378;20931;20970;23907;26441;30482;40672;43229;45016;48033;49870;50138;50368;51115;51970;54040;54042;56145;65662;68044;68776;69852;70544;71062;71424;72590;72711;78113;79075;79933;81255;81828;82219;82425;85269;86436;87453;98175;99680;101449;106614	1676;6768;8701;14760;16050;18378;20931;20970;23907;26441;40672;43229;45016;48033;49870;50138;50368;51115;51970;54040;54042;56145;65662;68044;68776;69852;71062;71424;72590;72711;78113;79075;79933;81255;81828;82219;82425;85269;86436;87453;98175;99680;101449;106614	0.318673	3.57773	+	+	up, FDR = 10%
Q8CFI7	Polr2b;rpB2	133.911	46	3859;10227;12232;13093;13624;15639;19978;21775;24848;30812;31933;32252;33757;35329;36572;37896;41057;42203;43199;45701;46197;46305;46348;48719;49417;54256;56032;59240;59473;63989;66530;68655;71399;72887;73818;74415;74776;76744;77433;94335;94695;96074;96075;102785;106115;108546	3859;10227;12232;13093;13624;15639;19978;21775;24848;30812;31933;32252;33757;35329;36572;37896;41057;42203;43199;45701;46197;46305;46348;48719;49417;54256;56032;59240;59473;63989;66530;68655;71399;72887;73818;74415;74776;76744;77433;94335;94695;96074;96075;102785;106115;108546	3859;10227;12232;13093;13624;15639;19978;21775;24848;30812;31933;32252;33757;35329;36572;37896;41057;42203;43199;45701;46197;46305;46348;48719;49417;54256;56032;59240;59473;63989;66530;68655;71399;72887;73818;74415;74776;76744;77433;94335;94695;96074;96075;102785;106115;108546	0.48561	7.08636	+	+	up, FDR = 10%
Q99JF8	Psip1	59.697	46	8203;9282;10862;12909;13734;17692;18973;25105;25106;25107;25108;25109;25195;29725;32434;35952;35953;37734;40061;41328;42564;47980;47981;48306;48723;48842;49808;51357;51358;61381;70105;70818;70819;70820;70821;71461;71515;75332;77056;77905;78421;78422;84604;88487;97409;103018	8203;9282;10862;12909;13734;17692;18973;25105;25106;25107;25108;25109;25195;29725;32434;35952;35953;37734;40061;41328;42564;47980;47981;48306;48723;48842;49808;51357;51358;61381;70105;70818;70819;70820;70821;71461;71515;75332;77056;77905;78421;78422;84604;88487;97409;103018	10862;17692;25195;40061;41328;42564;49808;51357;51358;71461;71515;75332;84604;88487;103018	0.304511	2.8021	+	+	up, FDR = 10%
Q76MZ3	Ppp2r1a;Cmya5;Ppp2r1b	65.323	42	344;4528;9490;14068;15536;15537;17584;17585;19544;22786;23425;26002;29840;39299;39352;42436;50311;53270;60867;61073;63634;64292;65912;66387;69732;70860;70861;73512;76578;76579;81240;81241;82427;82428;90511;90512;94586;99954;100098;100100;100302;107913	344;4528;9490;14068;15536;15537;17584;17585;19544;22786;23425;26002;29840;39299;39352;42436;50311;53270;60867;61073;63634;64292;65912;66387;69732;70860;70861;73512;76578;76579;81240;81241;82427;82428;90511;90512;94586;99954;100098;100100;100302;107913	4528;9490;15536;15537;17584;17585;19544;22786;23425;26002;29840;39299;39352;42436;53270;64292;65912;66387;70860;70861;81240;81241;82427;82428;90511;90512;99954;100098;100100;100302	0.31614	4.60645	+	+	up, FDR = 10%
Q68FL6	Mars	101.431	39	555;1798;2521;3649;6285;15552;16612;27267;27268;27476;31772;33476;34084;38575;38729;42518;43515;46142;48665;55110;55546;56504;58011;62468;71709;71836;72249;75946;77172;77381;78795;79825;84157;95489;95942;101055;102105;105100;107026	555;1798;2521;3649;6285;15552;16612;27267;27268;27476;31772;33476;34084;38575;38729;42518;43515;46142;48665;55110;55546;56504;58011;62468;71709;71836;72249;75946;77172;77381;78795;79825;84157;95489;95942;101055;102105;105100;107026	555;1798;2521;3649;6285;15552;16612;27267;27268;27476;31772;33476;34084;38575;38729;42518;43515;46142;48665;55110;55546;56504;58011;62468;71709;71836;72249;75946;77172;77381;78795;79825;84157;95489;95942;101055;102105;105100;107026	0.482407	3.78325	+	+	up, FDR = 10%
Q80TM9	Nisch	175.012	39	1532;1695;7947;10051;21826;23981;25822;29474;29996;30255;30684;34664;35173;39866;41841;58152;62031;62926;63552;64055;64158;68924;76428;78770;81635;84065;85014;85146;86877;90491;93071;94092;94114;96113;101947;102823;103888;106749;108455	1532;1695;7947;10051;21826;23981;25822;29474;29996;30255;30684;34664;35173;39866;41841;58152;62031;62926;63552;64055;64158;68924;76428;78770;81635;84065;85014;85146;86877;90491;93071;94092;94114;96113;101947;102823;103888;106749;108455	1532;1695;7947;10051;21826;23981;25822;29474;29996;30255;30684;34664;35173;39866;41841;58152;62031;62926;63552;64055;64158;68924;76428;78770;81635;84065;85014;85146;86877;90491;93071;94092;94114;96113;101947;102823;103888;106749;108455	0.9696	7.90235	+	+	up, FDR = 10%
D3YXK2;S4R1M2	Safb	105.104	39	4173;7097;7098;7099;7100;10126;11374;11701;11804;12285;13491;20238;23459;24665;26387;27701;37322;43563;51906;61763;66042;67356;67465;68543;68544;70162;70912;79088;79199;79309;79310;80429;82586;84390;89286;90364;96119;104348;107093	4173;7097;7098;7099;7100;10126;11374;11701;11804;12285;13491;20238;23459;24665;26387;27701;37322;43563;51906;61763;66042;67356;67465;68543;68544;70162;70912;79088;79199;79309;79310;80429;82586;84390;89286;90364;96119;107093	4173;10126;11701;11804;12285;13491;20238;23459;37322;51906;61763;66042;67356;68543;68544;70162;70912;79088;79199;79309;79310;80429;84390;89286;90364;107093	0.359786	3.02012	+	+	up, FDR = 10%
A2AGR0;Q80U28	Madd	175.106	38	6052;8561;8839;8841;8842;12497;12498;20772;21587;22849;25937;42157;42699;51828;58024;58972;59157;64605;68122;73749;74343;77628;77725;78117;80710;86012;86689;87364;87761;90565;91506;98469;99419;99420;100150;104700;105847;107750	6052;8561;8839;8841;8842;12497;12498;20772;21587;22849;25937;42157;42699;51828;58024;58972;59157;64605;68122;73749;74343;77628;77725;78117;80710;86012;86689;87364;87761;90565;91506;98469;99419;99420;100150;104700;105847;107750	77725;78117;104700	0.478563	6.03662	+	+	up, FDR = 10%
Q6ZQ73	Cand2	135.633	38	260;1765;4517;5997;6758;7726;8631;9132;11032;11568;11673;13636;16543;24348;25460;28388;28389;28704;37535;40141;51814;53794;53796;56616;57814;58916;64579;64791;65068;78494;78903;86088;88664;93430;95868;95889;96100;100057	260;1765;4517;5997;6758;7726;8631;9132;11032;11568;11673;13636;16543;24348;28388;28389;28704;37535;40141;51814;53794;53796;56616;57814;58916;64579;64791;65068;78494;78903;86088;88664;93430;95868;95889;96100;100057	260;1765;4517;5997;6758;7726;8631;9132;11032;11568;11673;13636;16543;24348;28388;28389;28704;37535;40141;51814;53794;53796;56616;57814;58916;64579;64791;65068;78494;78903;86088;88664;93430;95868;95889;96100;100057	0.348989	7.26807	+	+	up, FDR = 10%
Q9Z277	Baz1b	170.651	35	3805;11387;12442;12542;18287;21780;26987;29494;29778;36199;41848;43230;44193;44462;51058;55842;57941;60084;64634;65369;77691;77866;79181;81297;81649;82348;86323;89112;90988;91021;96971;97368;104874;106521;107910	3805;11387;12442;12542;18287;21780;26987;29494;29778;36199;41848;43230;44193;44462;51058;55842;57941;60084;64634;65369;77691;77866;79181;81297;81649;82348;86323;89112;90988;91021;96971;97368;104874;106521;107910	3805;11387;12442;12542;18287;21780;26987;29494;29778;36199;41848;43230;44193;44462;51058;55842;57941;60084;64634;65369;77691;77866;79181;81297;81649;82348;86323;89112;90988;91021;96971;97368;104874;106521;107910	0.540868	4.00816	+	+	up, FDR = 10%
P46660	Ina;Nefh	55.383	34	172;5081;7193;7449;7754;13260;16854;23997;26222;26467;26585;29741;30899;39824;50025;52302;52327;61199;63128;66421;71309;75645;79914;81512;86185;88258;92121;93638;98232;98456;98808;98816;99332;103022	172;5081;7193;7449;7754;13260;16854;26467;26585;29741;30899;39824;52302;52327;61199;63128;71309;75645;79914;81512;86185;88258;92121;93638;98232;98456;98808;98816;99332;103022	172;5081;7193;7449;26585;52327;61199;63128;79914;81512;86185;93638;98456;98808;98816;99332	0.692135	7.73512	+	+	up, FDR = 10%
Q7TPQ3	Shprh	191.49	30	1670;3039;11642;12971;21090;26965;31855;32189;34458;41029;47501;50779;54398;56094;57112;69803;73545;73994;74647;75339;78163;80599;82484;88488;95716;96029;101186;101346;102648;104214	1670;3039;11642;12971;21090;26965;31855;32189;34458;41029;47501;50779;54398;56094;57112;69803;73545;73994;74647;75339;78163;80599;82484;88488;95716;96029;101186;101346;102648;104214	1670;3039;11642;12971;21090;26965;31855;32189;34458;41029;47501;50779;54398;56094;57112;69803;73545;73994;74647;75339;78163;80599;82484;88488;95716;96029;101186;101346;102648;104214	0.315053	2.83223	+	+	up, FDR = 10%
Q3U8B3;Q5SWN2;Q8VEE4	Rpa1	71.446	28	2061;4660;8555;9072;11962;21497;23125;23126;27324;28067;48173;48174;55856;56399;57676;69884;70705;81070;82542;83281;85545;89444;99981;102673;104227;104359;104360;104815	2061;4660;8555;9072;11962;21497;23125;23126;27324;28067;48173;48174;55856;56399;57676;69884;70705;81070;82542;83281;85545;89444;99981;102673;104227;104359;104360;104815	2061;4660;8555;9072;11962;21497;23125;23126;27324;28067;48173;48174;55856;56399;57676;69884;70705;81070;82542;83281;85545;89444;99981;102673;104227;104359;104360;104815	0.308462	6.34035	+	+	up, FDR = 10%
Q05DE7;Q6PGB8	Smarca1	120.161	28	6712;11172;12362;12956;21027;24420;27209;28369;46193;46898;47286;49144;54452;54773;56063;58185;59718;60206;66714;67177;69455;70594;71825;73464;79387;93203;100543;107787	12362;24420;27209;46193;46898;49144;54452;58185;60206;66714;69455;71825;79387;93203	12362;24420;27209;46193;46898;49144;54452;58185;60206;66714;69455;71825;79387;93203	0.305412	6.33724	+	+	up, FDR = 10%
A0A1B0GSX0;P06151;Q3TI99;Q564E2	Ldha;Ldhc	39.758	27	14332;14333;14334;15977;17324;19346;27925;31996;32002;45576;51649;58482;60946;64880;73118;78720;80758;81045;81046;85261;85262;99322;99323;99565;103504;107663;108597	14332;14333;14334;15977;17324;19346;27925;31996;32002;45576;51649;58482;60946;64880;73118;78720;80758;81045;81046;85261;85262;99322;99323;99565;103504;107663;108597	15977	0.322258	2.10116	+	+	up, FDR = 10%
Q3TGM7;Q69ZS7	Hbs1l	74.828	27	7979;9239;15932;24384;24694;25637;27195;31844;32463;34728;35404;35783;37411;38863;41468;44707;54171;58175;65808;66758;81288;84996;87150;87878;88328;99855;106865	7979;9239;15932;24384;24694;25637;27195;31844;32463;34728;35404;35783;37411;38863;41468;44707;54171;58175;65808;66758;81288;84996;87150;87878;88328;99855;106865	7979;15932;24384;27195;31844;32463;34728;35404;35783;37411;41468;44707;54171;58175;66758;81288;84996;87150;87878;88328;99855;106865	0.307782	4.17645	+	+	up, FDR = 10%
Q99PV8	Bcl11b;Zfp788	94.566	27	10639;12722;13589;15651;29341;29735;32578;38638;41824;46897;50789;51302;51431;52662;59732;60991;62816;69486;74063;80571;81664;82122;83891;83894;86365;101289;102746	12722;13589;15651;29341;29735;32578;41824;46897;50789;51302;51431;52662;59732;60991;62816;74063;86365;101289;102746	12722;13589;15651;29341;29735;32578;41824;46897;50789;51302;51431;52662;59732;60991;62816;74063;86365;101289;102746	0.377187	3.16114	+	+	up, FDR = 10%
E9Q450	Tpm1;Ifit1bl1;Helq	32.848	26	2322;2546;2648;5651;8614;18623;44347;45184;45185;47401;50395;52730;53768;54529;55118;64879;65982;66925;76043;76063;79704;83947;106450;106469;108476;108615	2546;2648;5651;8614;44347;47401;50395;54529;64879;65982;66925;76043;76063;83947	83947	0.544165	5.93651	+	+	up, FDR = 10%
P10711;Q3UWX7	Tcea1;Tcea3	33.88	24	7088;16790;20612;20613;22979;23465;42412;49497;49498;50010;50539;50560;50730;51570;58871;58872;68584;69085;69496;70600;73062;78000;81023;91569	7088;16790;20612;20613;22979;23465;42412;49497;49498;50010;50539;50560;50730;51570;58871;58872;68584;69085;69496;70600;73062;78000;81023;91569	7088;16790;20612;20613;22979;23465;42412;49497;49498;50010;50539;50730;51570;58871;58872;68584;69085;70600;73062;78000;81023;91569	0.402127	5.56003	+	+	up, FDR = 10%
Q9CVB6	Arpc2	34.357	23	7772;8078;9549;12291;12317;12318;15539;16311;16555;17395;22501;22502;23612;42920;67426;69426;94632;98553;98558;101444;103737;106736;106737	7772;8078;9549;12291;12317;12318;15539;16311;16555;17395;22501;22502;23612;42920;67426;69426;94632;98553;98558;101444;103737;106736;106737	7772;8078;9549;12291;12317;12318;15539;16311;16555;17395;22501;22502;23612;42920;67426;69426;94632;98553;98558;101444;103737;106736;106737	0.408262	4.93391	+	+	up, FDR = 10%
B1AX58	Pls3	71.746	23	2715;6492;10226;12664;13158;18024;41258;41259;43454;49822;57724;67440;69701;83457;87431;88583;93231;101600;104569;105974;106109;108065;108769	2715;6492;10226;12664;13158;18024;41258;41259;43454;49822;57724;67440;69701;83457;87431;88583;93231;101600;104569;105974;106109;108065;108769	2715;6492;12664;13158;18024;41258;41259;43454;49822;57724;69701;83457;87431;88583;93231;104569;106109;108065;108769	0.789731	10.0144	+	+	up, FDR = 10%
Q8R307	Vps18	110.219	23	1566;9344;13541;17624;17653;17857;22910;24258;32539;35775;39806;40343;41539;49898;56347;56534;74036;74425;76250;99391;103836;106991;107508	1566;9344;13541;17624;17653;17857;22910;24258;32539;35775;39806;40343;41539;49898;56347;56534;74036;74425;76250;99391;103836;106991;107508	1566;9344;13541;17624;17653;17857;22910;24258;32539;35775;39806;40343;41539;49898;56347;56534;74036;74425;76250;99391;103836;106991;107508	0.302348	3.18994	+	+	up, FDR = 10%
Q61753	Phgdh	56.586	23	3807;5848;5849;6046;10747;19198;28736;32835;35809;36719;44054;49305;52405;68346;69201;73581;75455;75701;75702;76953;92838;100567;103184	3807;5848;5849;6046;10747;19198;28736;32835;35809;36719;44054;49305;52405;68346;69201;73581;75455;75701;75702;76953;92838;100567;103184	3807;5848;5849;6046;10747;19198;28736;32835;35809;36719;44054;49305;52405;68346;69201;73581;75455;75701;75702;76953;92838;100567;103184	0.696299	2.15385	+	+	up, FDR = 10%
Q6PCM2	Ints6;Ints6l	99.661	20	24122;29487;31097;40309;42162;50301;52607;57597;57850;58899;61356;64442;65242;77808;77919;80181;83749;89796;104256;107948	24122;29487;31097;40309;42162;50301;52607;57597;57850;58899;61356;64442;65242;77808;77919;80181;83749;89796;104256;107948	24122;29487;31097;40309;42162;50301;52607;57597;57850;58899;61356;64442;65242;77808;77919;80181;83749;89796;104256;107948	0.712564	4.69662	+	+	up, FDR = 10%
Q3TFF0	Dnaja2	45.747	20	13305;20462;21142;21143;26156;26923;31527;31778;31903;43697;46007;63008;65573;65574;71912;73063;79480;99502;102890;106836	13305;20462;21142;21143;26156;26923;31527;31778;31903;43697;46007;63008;65573;65574;71912;73063;79480;99502;102890;106836	13305;20462;21142;21143;26156;26923;31527;31778;31903;43697;46007;63008;65573;65574;71912;73063;79480;99502;102890;106836	0.507007	6.79345	+	+	up, FDR = 10%
D3Z7B5;Q8BWY9	Cip2a	102.134	20	4899;12201;15375;24038;25812;38703;39023;41293;44233;45468;49847;50073;61833;72680;77340;82223;85125;87085;92046;96556	4899;12201;15375;24038;25812;38703;39023;41293;44233;45468;49847;50073;61833;72680;77340;82223;85125;87085;92046;96556	4899;12201;15375;24038;25812;38703;39023;41293;44233;45468;49847;50073;61833;72680;77340;82223;85125;87085;92046;96556	0.591351	9.5483	+	+	up, FDR = 10%
A0A140LHW2;A0A2X0SFM8;Q3UQS4;Q80YF9	Arhgap33;ARHGAP33;Abtb2;Camp	137.153	19	7001;7622;22477;29486;29514;33979;44789;53290;57204;59633;60191;60414;63143;70817;72469;81233;82341;88252;99210	7001;7622;22477;29486;29514;33979;44789;53290;57204;59633;60414;63143;72469;81233;82341;88252;99210	7001;7622;22477;29486;29514;33979;44789;57204;59633;60414;63143;72469;81233;82341;88252;99210	0.333116	3.15058	+	+	up, FDR = 10%
E9QK89;Q5PSV9	Mdc1	184.799	19	6321;7712;15662;17635;21127;28179;35708;37390;62884;64396;79347;85190;86285;89570;89874;92531;93891;93905;99623	6321;7712;15662;17635;21127;28179;35708;37390;62884;64396;79347;85190;86285;89570;89874;92531;93891;93905;99623	6321;7712;15662;17635;21127;28179;35708;37390;62884;64396;79347;85190;86285;89570;89874;92531;93891;93905;99623	0.452878	5.0995	+	+	up, FDR = 10%
Q6ZPT1;Q8C7P1	Klhl9	69.4	19	6309;6965;21301;33222;34205;35838;38029;40755;41687;53242;65874;68037;70097;77505;80959;82112;98392;105471;108980	6309;6965;21301;33222;34205;35838;38029;40755;41687;53242;65874;68037;70097;77505;80959;82112;98392;105471;108980	6309;21301;33222;34205;38029;40755;41687;68037;70097;80959;82112;105471;108980	1.00889	6.18245	+	+	up, FDR = 10%
O54916	Reps1	86.519	18	1031;7909;14928;36898;42684;45643;58612;61062;64575;77992;78982;82265;87945;88012;91792;95584;98225;100316	1031;7909;14928;36898;42684;45643;58612;61062;64575;77992;78982;82265;87945;88012;91792;95584;98225;100316	1031;7909;36898;42684;45643;58612;64575;77992;78982;82265;87945;88012;91792;95584;98225;100316	0.422375	4.70754	+	+	up, FDR = 10%
Q3TZR8;Q8C0C0	Zhx2	92.201	18	7988;14167;24917;27772;29114;30742;50212;50820;51862;57834;62091;62158;65231;80254;85783;87538;96881;102108	7988;14167;24917;27772;29114;30742;50212;50820;51862;57834;62091;62158;65231;80254;85783;87538;96881;102108	7988;14167;24917;27772;29114;30742;50212;50820;51862;57834;62091;62158;65231;80254;85783;87538;96881;102108	0.350655	7.4057	+	+	up, FDR = 10%
P12849	Prkar1b	43.224	17	98;1236;18357;31191;38544;43948;46684;50536;57082;64450;69024;73072;80609;86480;93581;100457;102859	98;1236;18357;31191;38544;43948;46684;50536;57082;64450;69024;73072;80609;86480;93581;100457;102859	98;18357;31191;38544;46684;57082;64450;80609;86480;93581;100457;102859	0.310172	5.54405	+	+	up, FDR = 10%
Q60760	Grb10;Grb7	70.585	17	3221;14409;16420;35814;58778;61905;68207;70108;77371;78917;83430;87069;90053;90054;98635;99459;103945	3221;14409;16420;35814;58778;61905;68207;70108;77371;78917;83430;87069;90053;90054;98635;99459;103945	3221;14409;16420;35814;58778;61905;68207;70108;77371;78917;83430;87069;90053;90054;98635;99459;103945	0.716975	7.05743	+	+	up, FDR = 10%
B2RRX2;P63328	Ppp3ca	58.644	17	3916;9745;11972;19386;25496;28101;32503;34597;39228;43254;46178;55258;56081;78222;94272;106536;107530	3916;9745;11972;19386;25496;28101;32503;34597;39228;43254;46178;55258;56081;78222;94272;106536;107530	28101;34597;78222;94272	0.634546	4.98389	+	+	up, FDR = 10%
D3YZC8;Q8R3B7	Brd8	102.87	17	7059;8533;8906;16295;19391;31360;32177;34208;37983;49753;51309;54341;54385;58986;60125;83642;88184	7059;8533;8906;16295;19391;31360;32177;34208;37983;49753;51309;54341;54385;58986;60125;83642;88184	7059;8533;8906;16295;19391;31360;32177;34208;37983;49753;51309;54341;54385;58986;60125;83642;88184	0.436651	6.94202	+	+	up, FDR = 10%
Q3TUI3;Q8K2F0	Brd3;Brd2	79.762	16	9519;14475;16362;26209;39576;47095;47285;50178;51025;53140;60524;60926;68123;84415;104038;108010	9519;14475;16362;26209;39576;47095;47285;51025;60926;68123;84415	9519;14475;16362;26209;47095;47285;51025;60926;68123;84415	0.605063	4.03176	+	+	up, FDR = 10%
A0A2X0SZ21;O08908	PIK3R2;Pik3r2	81.478	15	16098;24265;31296;32406;41994;43912;49315;89924;90105;90652;94205;94934;96826;104666;108345	16098;24265;31296;32406;41994;43912;49315;89924;90105;90652;94205;94934;96826;104666	16098;24265;31296;32406;41994;43912;49315;89924;90105;90652;94205;94934;96826;104666	0.325772	4.64936	+	+	up, FDR = 10%
Q5M9P3;Q9CZX8	Rps19	16.661	15	4835;17086;21695;32587;32588;32589;38857;40655;40656;50360;58632;64267;80765;100841;101845	4835;17086;21695;32587;32588;32589;38857;40655;40656;50360;58632;64267;80765;100841;101845	4835;17086;21695;32587;32588;32589;38857;40655;40656;50360;58632;64267;80765;100841;101845	0.575547	6.24044	+	+	up, FDR = 10%
P97372;Q5SVP3	Psme2;PSME2b	27.057	15	3238;6072;6927;10806;10898;12540;16625;31328;31812;41511;43225;49284;51599;92561;97785	3238;6072;6927;10806;10898;12540;16625;31812;41511;43225;49284;51599;92561;97785	3238;6072;6927;10806;10898;12540;16625;31812;41511;43225;49284;51599;92561;97785	0.513002	4.57635	+	+	up, FDR = 10%
Q3U3U6;Q3UGS9;Q3URM1;Q60649;Q8CCN6	Clpb	76.008	15	6629;11770;11914;23426;25305;27904;31273;39429;40606;49670;60030;74381;86338;89945;104202	6629;11770;11914;23426;25305;27904;31273;39429;40606;49670;60030;74381;86338;89945;104202	6629;11770;11914;23426;25305;27904;31273;39429;40606;49670;60030;74381;86338;89945;104202	0.326871	2.87442	+	+	up, FDR = 10%
Q5SRY7;Q8CHD5	Fbxw11;Btrc	62.063	15	1298;33326;37484;43165;46600;65308;65383;72306;84668;93366;99800;99891;100291;104483;107313	1298;33326;37484;43165;46600;65308;65383;72306;84668;93366;99800;99891;100291;104483;107313	1298;33326;37484;43165;46600;65308;65383;72306;84668;93366;99800;99891;100291;104483;107313	0.383698	6.64196	+	+	up, FDR = 10%
Q3TE45;Q9CQA3	Sdhb	31.818	15	10791;10831;15164;34392;41411;43415;47634;49468;61841;67937;68364;69929;77704;79641;107564	10791;10831;15164;34392;41411;43415;47634;49468;61841;67937;68364;69929;77704;79641;107564	10791;10831;15164;34392;41411;43415;47634;49468;61841;67937;68364;69929;77704;79641;107564	0.7814	5.26359	+	+	up, FDR = 10%
Q3UK41;Q8BG30	Nelfa	57.589	15	18162;19448;23280;24382;58886;59552;62997;69262;81192;86667;88294;92686;92687;95619;102708	18162;19448;23280;24382;58886;59552;62997;69262;81192;86667;88294;92686;92687;95619;102708	18162;19448;23280;24382;58886;59552;62997;69262;81192;86667;88294;92686;92687;95619;102708	0.308939	3.92333	+	+	up, FDR = 10%
Q32P00;Q9DCC5	Cbx3	20.812	14	11276;16198;32510;42974;42975;42976;51773;52262;64515;79755;85455;97858;98333;105283	11276;16198;32510;42974;42975;42976;51773;52262;64515;79755;85455;97858;98333;105283	16198;32510;51773;52262;64515;79755;85455;97858;98333;105283	0.309716	3.63267	+	+	up, FDR = 10%
P56959;Q3UK30;Q3USY4;Q564D0;Q8CFQ9	Fus	52.673	14	713;6916;6917;6918;11266;19801;31739;52008;58479;69715;75597;91700;91702;102767	713;6916;6917;6918;11266;19801;31739;52008;58479;69715;75597;91700;91702;102767	6916;6917;6918;11266;19801;52008;58479;69715;91700;91702	0.345326	2.97947	+	+	up, FDR = 10%
P84244	H3f3a;H3f3c	15.328	14	13943;20699;29326;51460;51461;51656;80807;80808;81400;88276;103431;103433;103434;108418	29326;51656;81400	29326;51656;81400	0.423725	2.30864	+	+	up, FDR = 10%
O35317	Pbx3;Pbx4	47.204	13	11434;29158;29718;30978;48524;49021;51317;54638;67542;75812;77999;94565;106548	11434;29158;30978;51317;54638;67542	11434;29158;30978;51317;54638	0.306555	5.38961	+	+	up, FDR = 10%
A0A0R4J195;Q9CSU0	Rprd1b	36.813	13	5777;19604;40840;49795;50341;52913;59721;63018;63298;64006;67896;89315;95618	5777;19604;40840;49795;52913;59721;63298;67896;89315;95618	5777;19604;40840;49795;52913;59721;63298;67896;89315;95618	0.358099	7.34703	+	+	up, FDR = 10%
Q5DU02	Usp22;Usp27;Usp27x;Usp51	59.954	13	8086;10524;13702;17012;29755;38903;46192;49416;50131;68276;79390;81776;86400	8086;10524;13702;17012;29755;38903;46192;49416;50131;68276;79390;81776;86400	8086;10524;13702;17012;29755;38903;46192;49416;50131;68276;79390;81776;86400	0.310079	2.25861	+	+	up, FDR = 10%
Q3URU4;Q61216	Mre11a;Mre11	80.223	13	18505;27289;34926;50507;53484;57030;68520;73173;78867;92886;97512;103518;105642	18505;27289;34926;50507;53484;57030;68520;73173;78867;92886;97512;103518;105642	18505;27289;34926;50507;53484;57030;68520;73173;78867;92886;97512;103518;105642	0.422456	5.16168	+	+	up, FDR = 10%
Q9R1S8	Capn7	92.564	13	17571;19681;31662;52370;58207;72038;91675;94981;99597;102146;105640;108478;108693	17571;19681;31662;52370;58207;72038;91675;94981;99597;102146;105640;108478;108693	17571;19681;31662;52370;58207;72038;91675;94981;99597;102146;105640;108478;108693	0.39459	4.04658	+	+	up, FDR = 10%
G3XA34;Q6PGE4	Zfp316;Znf316;Zfp715	110.943	12	7140;10424;11228;33283;39167;39797;83046;85163;88890;89364;91995;107023	7140;33283;39167;39797;83046;85163;88890;89364;91995;107023	7140;39167;85163;88890;91995;107023	0.471076	5.04006	+	+	up, FDR = 10%
E0CYH0;Q9ER69	Wtap	44.204	12	14201;23815;29919;40799;63052;67722;77426;78659;78844;88489;95461;108719	14201;23815;29919;40799;63052;67722;77426;78659;78844;88489;95461;108719	14201;23815;29919;40799;63052;67722;77426;78659;78844;88489;95461;108719	0.444388	5.69931	+	+	up, FDR = 10%
G5E8N7;Q9JLV6	Pnkp	57.214	12	13004;33833;35375;50190;60260;61940;64872;65469;72258;96444;97810;104049	13004;33833;35375;50190;60260;61940;64872;65469;72258;96444;97810;104049	13004;33833;35375;50190;60260;61940;64872;65469;72258;96444;97810;104049	0.427689	2.22495	+	+	up, FDR = 10%
Q9D6T0	Nosip	33.209	12	330;1215;5750;12839;13801;16531;17875;29934;33046;68419;69491;96051	330;1215;5750;12839;13801;16531;17875;29934;33046;68419;69491;96051	330;1215;5750;12839;13801;16531;17875;29934;33046;68419;69491;96051	0.32625	4.64803	+	+	up, FDR = 10%
E9QMX4;Q8BLK9	Rps6kc1	115.77	12	2706;3403;17494;27294;37113;47966;58994;83841;84916;85040;87848;104823	2706;3403;17494;27294;37113;47966;58994;83841;84916;85040;87848;104823	2706;3403;17494;27294;37113;47966;58994;83841;84916;85040;87848;104823	0.350302	3.06598	+	+	up, FDR = 10%
Q3V0X6;Q9CQ33	Lztr1;Tdpoz1;Gm10696;Gm10697;Tdpoz5;Spop;Gm9125;Tdpoz2;Tdpoz3;Tdpoz4;Gm5286;Gm4778	84.728	11	3191;4345;11527;26566;40151;44929;46118;51541;60747;93541;94098	3191;4345;11527;26566;40151;44929;46118;51541;60747;93541;94098	3191;11527;26566;40151;44929;46118;51541;60747;93541;94098	1.15163	8.81897	+	+	up, FDR = 10%
Q8BFX3	Kctd3;Shkbp1	88.862	11	12462;12993;15568;30537;38134;39259;58925;58926;89766;90740;104005	12462;12993;15568;30537;38134;39259;58925;58926;89766;90740;104005	12462;12993;15568;30537;38134;39259;58925;58926;89766;90740;104005	0.720644	8.60847	+	+	up, FDR = 10%
A0A0R4IZW7;E9PWD4;H3BKS8	Trmt1	72.373	11	1103;26435;29439;39723;46422;69855;79728;89346;89716;100170;100293	1103;26435;29439;39723;46422;69855;79728;89346;89716;100170;100293	1103;26435;29439;39723;46422;69855;79728;89346;89716;100170;100293	0.365397	3.88567	+	+	up, FDR = 10%
P52019;Q3TQK8	Sqle	63.77	11	888;1435;1533;5285;13894;22141;26192;37209;39572;46433;82587	888;1435;1533;5285;13894;22141;26192;37209;39572;46433;82587	888;1435;1533;5285;13894;22141;26192;37209;39572;46433;82587	0.316594	2.23826	+	+	up, FDR = 10%
F8WJA0;Q9ESV0	Ddx24	101.376	11	7958;14195;29862;39121;49705;54573;56409;58596;82644;91030;108194	7958;14195;29862;39121;49705;54573;56409;58596;82644;91030;108194	7958;14195;29862;39121;49705;54573;56409;58596;82644;91030;108194	0.363806	4.41314	+	+	up, FDR = 10%
Q8BMJ3	Eif1ax;Gm2022;Gm6803;Gm16368;Gm2056;Gm2075	16.46	11	2027;10231;17433;18555;22744;33842;33843;54976;69851;104506;107922	2027;10231;17433;18555;22744;33842;33843;54976;69851;104506;107922	54976;104506	0.425763	5.90002	+	+	up, FDR = 10%
Q8BKT8	Haus7	40.656	11	1272;1902;9711;15866;37270;41195;43578;56840;76489;77770;97268	1272;1902;9711;15866;37270;41195;43578;56840;76489;77770;97268	1272;1902;9711;15866;37270;41195;43578;56840;76489;77770;97268	0.504808	4.33978	+	+	up, FDR = 10%
Q6P5G3	Mbtd1;L3mbtl2	70.669	10	24650;24962;37931;51316;53004;54951;55011;57698;97122;98707	24650;24962;37931;51316;53004;54951;55011;57698;97122;98707	24650;24962;37931;51316;53004;54951;55011;57698;97122;98707	0.327864	2.3213	+	+	up, FDR = 10%
O88508	Dnmt3a;Dnmt3b;Dnmt3c	101.672	10	9423;14619;18595;32351;34077;34691;38802;39025;55495;76783	9423;14619;18595;32351;34077;34691;38802;39025;55495;76783	9423;14619;18595;32351;34077;34691;38802;39025;55495;76783	0.407046	2.28776	+	+	up, FDR = 10%
A0A0F6AIX5	Ldah	37.358	10	6195;12965;26576;41541;74349;79089;82891;90448;100043;101830	6195;12965;26576;41541;74349;79089;82891;90448;100043;101830	6195;12965;26576;41541;74349;79089;82891;90448;100043;101830	0.47004	3.00457	+	+	up, FDR = 10%
A0A0U1RNL9	Maz	51.191	10	10594;17244;32524;35560;50610;63169;70278;70279;79616;101789	10594;32524;35560;63169;79616;101789	10594;32524;35560;63169;79616;101789	0.362051	4.73644	+	+	up, FDR = 10%
Q922M3	Kctd10	35.701	10	16782;20785;35216;38368;57686;70421;79291;97964;108688;109162	16782;20785;35216;38368;57686;70421;79291;97964;108688;109162	16782;20785;35216;57686;79291;108688;109162	0.412369	3.51671	+	+	up, FDR = 10%
Q497T4	Klhl13	72.099	10	6965;29026;31989;34206;35838;53242;54441;65874;77505;98392	29026;31989;34206;54441	29026;31989;34206;54441	0.871984	4.22997	+	+	up, FDR = 10%
H7BWZ3;Q9JM76	Arpc3	19.638	9	6700;10307;16565;25023;57880;74733;85482;98396;105846	6700;10307;16565;25023;57880;74733;85482;98396;105846	6700;10307;16565;25023;57880;74733;85482;98396;105846	0.473925	2.71168	+	+	up, FDR = 10%
G3UYS3;Q3UIK4	Mettl14	44.025	9	8514;11692;16940;16941;24955;26916;55410;58307;76279	8514;11692;16940;16941;24955;26916;55410;58307;76279	8514;11692;16940;16941;24955;26916;55410;58307;76279	0.45137	6.11702	+	+	up, FDR = 10%
O88630;Q80UU0	Gosr1	28.489	9	13850;23241;23258;23267;47683;57781;68088;76086;80657	13850;23241;23258;23267;47683;57781;68088;76086;80657	13850;23241;23258;23267;47683;57781;68088;76086;80657	0.50626	4.08341	+	+	up, FDR = 10%
P58544;Q5M8N6	Btbd1	53.233	9	1861;23554;23555;23556;29321;30511;55989;98336;106106	1861;23554;23555;23556;29321;30511;55989;98336;106106	23554;23555;23556;30511;55989;98336;106106	0.914177	6.97486	+	+	up, FDR = 10%
Q14B21;Q8CA04;Q99N94	Mrpl9	30.244	9	15441;31525;40371;49866;60103;64676;71042;101919;101964	15441;31525;40371;49866;60103;64676;71042;101919;101964	15441;31525;40371;49866;60103;64676;71042;101919;101964	0.488703	2.68785	+	+	up, FDR = 10%
Q52L66;Q91W67	Ubl7	40.407	8	15277;15327;51871;53064;58300;62023;85851;89377	15277;15327;51871;53064;58300;62023;85851;89377	15277;15327;51871;53064;58300;62023;85851;89377	0.328631	4.76551	+	+	up, FDR = 10%
O35984;Q3TWM8;Q3UYU9;Q4FJL3;Q5PPM1	Pbx2;Pbx4	45.809	8	10772;49021;54637;59325;67542;77999;94573;106548	59325;94573	59325;94573	0.860611	2.11938	+	+	up, FDR = 10%
O35633;Q49S98	Slc32a1	57.381	8	2962;10006;15861;16529;43822;64226;67189;75177	2962;10006;15861;16529;43822;64226;67189;75177	2962;10006;15861;16529;43822;64226;67189;75177	0.441222	5.77423	+	+	up, FDR = 10%
Q9D0B0	Srsf9	25.661	8	11818;16396;21298;46978;47930;49649;83753;88613	11818;16396;21298;46978;47930;49649;83753;88613	11818;16396;21298;46978;47930;49649;83753;88613	0.40877	3.19191	+	+	up, FDR = 10%
Q3UGP9	Lrrc58	40.139	8	5863;15127;21070;33936;63723;84302;84788;107567	5863;15127;21070;33936;63723;84302;84788;107567	5863;15127;21070;33936;63723;84302;84788;107567	0.383439	2.58963	+	+	up, FDR = 10%
B8JK87;Q3TP05;Q8K371	Amotl2	88.935	8	8932;21356;21994;35396;74830;87081;89093;94257	8932;21356;21994;35396;74830;87081;89093;94257	8932;21356;21994;35396;74830;87081;89093;94257	0.627756	4.77083	+	+	up, FDR = 10%
P17095;Q566K0	Hmga1	11.614	8	23640;49806;49807;51506;52572;77164;87868;103654	23640;49806;49807;51506;52572;77164;87868;103654	51506;77164	0.419956	2.2584	+	+	up, FDR = 10%
P62852;Q58EA6	Rps25	13.742	8	848;7717;14095;14205;47703;58200;60970;72761	848;7717;14095;14205;47703;58200;60970;72761	848;7717;14095;14205;47703;58200;60970;72761	0.359453	5.25526	+	+	up, FDR = 10%
P97760;Q9DB22	Polr2c	31.443	8	14694;15383;40154;45974;56939;62927;72286;105499	14694;15383;40154;45974;56939;62927;72286;105499	14694;15383;40154;45974;56939;62927;72286;105499	0.329057	3.7998	+	+	up, FDR = 10%
B1ASA5	Zfp362;Zfp384	45.672	8	2604;10177;10384;57683;76556;82769;91041;97263	2604;10177;10384;57683;76556;82769;91041;97263	2604;10177;57683;82769;91041;97263	0.455379	5.29194	+	+	up, FDR = 10%
Q6PD21	Shb	54.708	8	54882;61519;77985;80393;96209;97620;98216;98217	54882;61519;77985;80393;96209;97620;98216;98217	54882;61519;77985;80393;96209;97620;98216;98217	0.311855	2.91585	+	+	up, FDR = 10%
Q9D0T1	Snu13	14.174	8	1459;10326;30898;48595;50013;58903;73157;77411	1459;10326;30898;48595;50013;58903;73157;77411	1459;10326;30898;48595;50013;58903;73157;77411	0.416695	5.61999	+	+	up, FDR = 10%
Q8K209	Adgrg1	77.255	7	6853;9449;61391;71708;80376;100441;107723	6853;9449;61391;71708;80376;100441;107723	6853;9449;61391;71708;80376;100441;107723	0.463945	3.94653	+	+	up, FDR = 10%
Q3TFU7;Q3U9H3;Q61337	Bad	19	7	1218;1219;34187;43190;68413;81185;81387	1218;1219;34187;43190;68413;81185;81387	1218;1219;34187;43190;68413;81185;81387	0.618899	2.69761	+	+	up, FDR = 10%
O70400;Q3TZ17	Pdlim1	35.774	7	16255;31161;33167;39520;46777;78014;96493	16255;31161;33167;39520;46777;78014;96493	16255;31161;33167;39520;46777;78014;96493	0.320246	4.1358	+	+	up, FDR = 10%
O08989;Q3TPX5	Mras	23.901	7	15743;27787;42205;65320;77684;81304;107976	15743;27787;42205;65320;77684;81304;107976	15743;27787;42205;65320;77684;81304;107976	0.361424	4.51798	+	+	up, FDR = 10%
Q8BGV7	Kctd13	36.442	7	22077;35215;38368;41995;63375;70421;97964	22077;35215;41995;63375	22077;35215;41995;63375	0.778767	5.2569	+	+	up, FDR = 10%
E9PUS2;E9PY28	Btbd2	56.482	7	1861;23703;29321;55990;77496;97955;106105	23703;55990;77496;97955;106105	23703;55990;77496;97955;106105	0.470789	2.33976	+	+	up, FDR = 10%
P62488	Polr2g	19.294	7	4600;32175;32544;39911;56433;98951;106687	4600;32175;32544;39911;56433;98951;106687	4600;32175;32544;39911;56433;98951;106687	0.302942	2.2324	+	+	up, FDR = 10%
Q9D7S9	Chmp5	24.576	7	2708;7000;13465;15438;54192;69032;95498	2708;7000;13465;15438;54192;69032;95498	2708;7000;13465;15438;54192;69032;95498	0.323727	2.6438	+	+	up, FDR = 10%
O09118	Ntn1;Ntn3	67.81	7	1400;13479;18008;87724;103072;106187;107625	1400;13479;18008;87724;103072;106187;107625	1400;13479;18008;87724;103072;106187;107625	0.358545	3.38035	+	+	up, FDR = 10%
A0A0R4J0L8;Q3U155	Ccdc174	53.958	7	2685;31379;49539;51352;56507;76870;98300	2685;31379;49539;51352;56507;76870;98300	2685;31379;49539;51352;56507;76870;98300	0.317038	4.79563	+	+	up, FDR = 10%
P10639	Txn	11.675	7	11148;17758;21475;55000;66054;67417;98806	11148;17758;21475;55000;66054;67417;98806	11148;17758;21475;55000;66054;67417;98806	0.405528	4.91787	+	+	up, FDR = 10%
A0A2X0SYS9;Q8K0Q5	ARHGAP18;Arhgap18	75.157	7	3105;15202;16071;41583;42254;44283;48714	3105;15202;16071;41583;42254;44283;48714	3105;15202;16071;41583;42254;44283;48714	0.305451	2.59428	+	+	up, FDR = 10%
P62843;Q3UK70	Rps15	17.04	7	2793;15297;18050;18051;47877;51441;91300	15297;18050;18051;47877;51441;91300	15297;18050;18051;47877;51441;91300	0.373072	4.26346	+	+	up, FDR = 10%
P63216	Gng3	8.305	7	271;32127;41482;50533;67533;67534;68800	271;32127;41482;50533;67533;67534;68800	271;32127;41482;50533;67533;67534;68800	0.308605	4.85491	+	+	up, FDR = 10%
Q8R593;Q9CR50	Rchy1	29.988	6	10875;18521;25773;53972;70841;90320	10875;18521;25773;53972;70841;90320	10875;18521;25773;53972;70841;90320	0.309539	4.55944	+	+	up, FDR = 10%
Q3U4Z0;Q8C726;Q8CDU2	Btbd9;Gm4858;Gm37596;Tdpoz2	69.185	6	34253;59662;69307;99453;99630;106800	34253;59662;69307;99453;99630;106800	34253;59662;69307;99453;99630;106800	0.531617	4.44779	+	+	up, FDR = 10%
Q8VEB4	Pla2g15	47.307	6	8930;39593;41005;44947;100114;104046	8930;39593;41005;44947;100114;104046	41005;44947;100114	0.316742	2.81432	+	+	up, FDR = 10%
Q9D7M8	Polr2d	16.311	6	3373;5468;24992;26972;27108;77517	3373;5468;24992;26972;27108;77517	3373;5468;24992;26972;27108;77517	0.416335	6.54126	+	+	up, FDR = 10%
Q9JMA2	Qtrt1	44.093	6	13021;27610;33682;68754;76940;86703	13021;27610;33682;68754;76940;86703	13021;27610;33682;68754;76940;86703	0.368144	4.04096	+	+	up, FDR = 10%
Q8CE50	Snx30	49.52	6	29522;55009;66829;75128;87300;97946	29522;55009;66829;75128;87300;97946	29522;55009;66829;75128;87300;97946	0.335395	3.03503	+	+	up, FDR = 10%
Q08376;Q544H8	Zbtb14	50.899	6	31957;42795;55324;91350;102219;107933	31957;42795;55324;91350;102219;107933	31957;42795;55324;91350;102219;107933	0.379498	2.32988	+	+	up, FDR = 10%
P60898	Polr2i	14.523	5	18242;26689;46032;69421;90738	18242;26689;46032;69421;90738	18242;26689;46032;69421;90738	0.415345	3.94479	+	+	up, FDR = 10%
Q8K194	Snrnp27	18.885	5	52229;60534;75766;90771;97459	52229;60534;75766;90771;97459	52229;60534;75766;90771;97459	0.36134	5.23951	+	+	up, FDR = 10%
P09602;Q5BL14;Q5XK38	Hmgn2;Gm20379;Gm16494;Gm6594	9.423	5	2345;2348;11986;47145;99922	2345;2348;11986;47145;99922	2345;2348;11986;47145;99922	0.525036	2.13759	+	+	up, FDR = 10%
Q9D1K2	Atp6v1f	13.37	5	16753;20600;34758;39583;84203	16753;20600;34758;39583;84203	16753;20600;34758;39583;84203	0.327133	5.64889	+	+	up, FDR = 10%
P52927;Q6NSP9	Hmga2	11.819	5	31866;47189;51543;52670;77570	31866;47189;51543;52670;77570	31866;47189;51543;52670;77570	0.640527	2.47354	+	+	up, FDR = 10%
E9Q8T2	Prdm15	132.87	4	44364;54263;83715;108709	44364;54263;83715;108709	44364;54263;83715;108709	0.328847	5.14099	+	+	up, FDR = 10%
Q9CYX7	Rrp15	31.058	4	26010;37460;60652;82342	26010;37460;60652;82342	26010;37460;60652;82342	0.30561	5.84892	+	+	up, FDR = 10%
Q9R1Z7	Pts	16.188	4	26194;57585;59820;65169	26194;57585;59820;65169	26194;57585;59820;65169	0.413203	3.48985	+	+	up, FDR = 10%
Q9CWQ0	Dph5	31.218	4	57939;67924;98722;107906	57939;67924;98722;107906	57939;67924;98722;107906	0.366205	2.03797	+	+	up, FDR = 10%
D3Z1T3;Q3TDV8;Q8BJ97;Q8CGH9	Zfp444	14.978	3	17179;17282;38371	17179;17282;38371	17179;17282;38371	0.510419	5.92213	+	+	up, FDR = 10%
Q80UN9	Trit1	52.437	3	52283;93123;97350	52283;93123;97350	52283;93123;97350	0.35716	4.30168	+	+	up, FDR = 10%
A2AWL7;E9QLG3;H7BX50	Mga	328.802	3	24118;47550;72431	24118;47550;72431	24118;47550;72431	0.475662	2.68094	+	+	up, FDR = 10%
Q9CRA4	Msmo1	34.772	3	14231;56144;69398	14231;56144;69398	14231;56144;69398	0.761054	4.91414	+	+	up, FDR = 10%
P97299;Q3UI35;Q3UUM9	Sfrp2;Fam71b	33.469	3	25630;43058;74068	25630;43058;74068	25630;43058;74068	0.324363	4.62893	+	+	up, FDR = 10%
Q9CYB0	Trim13	46.958	3	5826;17147;62152	5826;17147;62152	5826;17147;62152	0.543233	4.39719	+	+	up, FDR = 10%
Q8C5G2	Vash2	40.499	3	29012;68385;93227	68385;93227	68385;93227	1.20134	2.12047	+	+	up, FDR = 10%
Q91WD9	Scgn	32.146	3	15315;24900;37992	15315;24900;37992	15315;24900;37992	0.349189	5.3636	+	+	up, FDR = 10%
A0A087WRN5;A0A087WSH6;Q3UPL5	Gm13889;Ag2	26.495	2	82942;94443	82942;94443	82942;94443	0.306158	3.11202	+	+	up, FDR = 10%
Q80TB7	Zswim6;Zswim5	133.109	2	67886;69756	67886;69756	67886;69756	0.83197	3.92576	+	+	up, FDR = 10%
B2RUG4;B7ZNV2;Q61602	Gli3;Gli1;Gli2	171.655	2	3146;22650	3146;22650	3146;22650	0.671039	2.98704	+	+	up, FDR = 10%
Q54AA2;Q9EPB4	Pycard	21.459	2	11919;15280	11919;15280	11919;15280	1.81089	2.15123	+	+	up, FDR = 10%
A6H6H4;Q6ZWY8	Tmsb10	5.026	2	25001;72781	25001;72781	25001;72781	0.5701	3.19225	+	+	up, FDR = 10%
A2A4Z0;A2A4Z1;Q3UWQ1;Q9D1C1	Ube2c	19.606	2	48583;62449	48583;62449	48583;62449	0.375798	4.40339	+	+	up, FDR = 10%
A0A2U3TZ54;P61219;Q3TES3;Q3TN04	Polr2f	12.765	2	46215;49330	46215;49330	46215;49330	0.376836	3.98358	+	+	up, FDR = 10%
Q8BLI4	Dse	109.755	2	16798;78098	16798;78098	16798;78098	0.322436	2.07268	+	+	up, FDR = 10%
Q3USZ8	1190002N15Rik	49.463	2	54968;58859	54968;58859	54968;58859	0.4595	2.93025	+	+	up, FDR = 10%
B2KF10;B2KF11;Q80ZU2;Q8CDD8	Kctd20	22.548	2	30287;36038	30287;36038	30287;36038	0.542454	3.63003	+	+	up, FDR = 10%
Q7TN02	Med26	64.68	2	1035;57816	1035;57816	1035;57816	1.16418	2.02286	+	+	up, FDR = 10%
Q8BZM0	Klhl12	63.246	2	13876;107289	13876;107289	13876;107289	0.514507	5.06672	+	+	up, FDR = 10%
Q3TMM5	Nono	54.546	41	3079;3430;5446;9988;11406;14173;21478;26314;26509;26510;27428;27429;30886;30887;30888;30889;32313;33695;38208;38209;38210;38211;55520;66030;66875;67262;67263;67264;67265;72213;77303;77304;77305;77310;79988;79997;80523;80524;92576;98056;98057	27428;27429	27428;27429	2.92652	1.77885		+	up, FDR = 20%
Q99JX6	Anxa6	75.261	41	4411;4412;5508;6287;11050;11858;11923;14544;14666;14667;14848;23046;23135;24498;28776;30761;31984;32359;33472;36912;40793;43856;47273;57961;60558;64770;67918;69667;70775;82418;82439;82453;85013;85698;88511;92904;93645;93801;95252;98602;105175	11923;70775	11923;70775	1.1294	1.83054		+	up, FDR = 20%
Q8K2B3	Sdha	72.585	30	580;1387;1388;2973;6471;6472;10493;13620;23563;26327;31213;31214;31887;37147;40104;45743;49110;50896;56571;61342;72863;85861;85899;91581;93062;97411;99095;102665;103467;105196	580;1387;1388;2973;6471;6472;10493;13620;23563;26327;31213;31214;31887;37147;40104;45743;49110;50896;56571;61342;72863;85861;85899;91581;93062;97411;99095;102665;103467;105196	580;1387;1388;2973;6471;6472;10493;13620;23563;26327;31213;31214;31887;37147;40104;45743;49110;50896;56571;61342;72863;85861;85899;91581;93062;97411;99095;102665;103467;105196	0.319406	1.76594		+	up, FDR = 20%
Q3U0S4;Q7TSG2	Ctdp1	104.524	26	345;945;1117;6755;9816;12559;15518;21730;21871;24061;26485;32045;32614;33421;33950;42504;49527;52871;55317;67253;70988;73866;96447;99358;101073;104952	345;945;1117;6755;9816;12559;15518;21730;21871;24061;26485;32045;32614;33421;33950;42504;49527;52871;55317;67253;70988;73866;96447;99358;101073;104952	345;945;1117;6755;9816;12559;15518;21730;21871;24061;26485;32045;32614;33421;33950;42504;49527;52871;55317;67253;70988;73866;96447;99358;101073;104952	0.344574	1.79394		+	up, FDR = 20%
Q3TST0;Q8K1R3	Pnpt1	85.684	20	4975;8267;15113;20897;21002;22089;23054;30111;33671;35874;40658;42170;42411;42851;43092;54816;65556;70637;100911;108801	4975;8267;15113;20897;21002;22089;23054;30111;33671;35874;40658;42170;42411;42851;43092;54816;65556;70637;100911;108801	4975;8267;15113;20897;21002;22089;23054;30111;33671;35874;40658;42170;42411;42851;43092;54816;65556;70637;100911;108801	0.364068	1.90816		+	up, FDR = 20%
Q9EPQ8	Tcf20	215.683	18	1184;18925;36270;41576;51846;54956;61002;65653;73190;77574;81438;82896;83325;87137;87495;87590;88029;106093	1184;18925;36270;41576;51846;54956;61002;65653;73190;77574;81438;82896;83325;87137;87495;87590;88029;106093	1184;18925;36270;41576;51846;61002;65653;73190;77574;81438;82896;83325;87137;87495;87590;88029;106093	0.308764	1.85985		+	up, FDR = 20%
Q9QZQ8	H2afy	39.735	17	1083;3836;4541;10615;19844;30133;30134;33828;37399;38759;51415;54954;69452;75082;78052;83923;84908	1083;3836;4541;10615;19844;30133;30134;33828;37399;38759;51415;54954;69452;75082;78052;83923;84908	1083;4541;10615;19844;30133;30134;33828;37399;51415;54954;69452;75082;78052;83923;84908	0.403604	1.72165		+	up, FDR = 20%
E9Q4P1	Wdfy1	46.218	12	10666;10792;18892;33154;34378;41681;46727;47500;55709;88173;97176;102465	10666;10792;18892;33154;34378;41681;46727;47500;55709;88173;97176;102465	10666;10792;18892;33154;34378;41681;46727;47500;55709;88173;97176;102465	1.19906	1.97064		+	up, FDR = 20%
Q8VBV7	Cops8	23.256	7	12969;27995;37192;50796;63898;79692;81345	12969;27995;37192;50796;63898;79692;81345	12969;27995;37192;50796;63898;79692;81345	0.391272	1.71727		+	up, FDR = 20%
A6H619	Phrf1	184.081	5	25125;53345;83219;96052;97662	25125;53345;96052;97662	25125;53345;96052;97662	0.33451	1.50617		+	up, FDR = 20%
Q9DCB1	Hmgn3	10.769	4	51789;62840;86344;97862	51789;62840;86344;97862	51789;62840;86344;97862	0.319582	1.58153		+	up, FDR = 20%
Q3U417;Q3UJ84;Q8C8U0	Ppfibp1	108.538	3	4506;94296;101873	94296;101873	94296;101873	1.49617	1.50565		+	up, FDR = 20%
Q8BVR6	Rspry1	64.322	3	28467;64113;77024	28467;64113;77024	28467;64113;77024	0.406557	1.61117		+	up, FDR = 20%
A2AH60;P59280;Q8CIU1	Klhl8	61.295	2	2877;33080	2877;33080	2877;33080	2.3396	1.46845		+	up, FDR = 20%
A0A0N4SWG2;Q3U133	Zfp746;Znf746;Zfp398;Zfp212;Zfp282;Zfp956	69.75	2	13749;104882	13749;104882	13749;104882	0.353825	1.59073		+	up, FDR = 20%
A0A0R4J113;A0A0U1RPX7;P97479;Q5MJ56	Myo7a	249.764	2	32133;64851	32133;64851	32133;64851	2.3997	1.43696		+	up, FDR = 20%
E0CX74;Q71KT5;Q9CXP6	Tm7sf2	43.509	2	6036;12740	6036;12740	6036;12740	2.94424	1.45563		+	up, FDR = 20%
A0A087WQ32;A0A087WS03;G3X9F1;Q9R1S3	Pign	93.739	2	18522;38461	18522;38461	18522;38461	1.54694	1.43201		+	up, FDR = 20%
O35134;Q3TU49;Q3TUG2;Q80Y46;Q8BNM6	Polr1a	194.11	2	16202;42919	16202;42919	16202;42919	0.948714	1.79119		+	up, FDR = 20%
B1AUW6;B1AUW8;B1AUW9;F6THK7;F6TQF4;Q540G0;Q62406;Q8BR10;Q8K4N8;Q99J34	Irak1;Nek2	81.885	2	8317;56619	8317;56619	8317;56619	5.93774	1.42538		+	up, FDR = 20%
Q05CS3;Q544S6;Q8CFY8;Q9JKJ9	Cyp39a1	45.776	2	95855;105372	95855;105372	95855;105372	1.88851	1.43717		+	up, FDR = 20%
A0A0N4SW50;Q91VX9	Tmem168	35.588	2	10052;54826	10052;54826	10052;54826	4.77201	1.4388		+	up, FDR = 20%
D6RG69;F6WM75;Q9D162	Ccdc167	6.15	2	14472;23231	14472;23231	14472;23231	1.69397	1.63769		+	up, FDR = 20%
Q80XT2;Q8R420	Abca3;Abca17	172.517	2	4634;53641	4634;53641	4634;53641	0.561701	1.96106		+	up, FDR = 20%
P57787;Q3TMA0;Q3UDP9	Slc16a3	50.373	2	25448;57456	25448;57456	25448;57456	0.38807	1.51396		+	up, FDR = 20%
Q9D0F1	Ndc80	73.962	2	38977;108659	38977;108659	38977;108659	1.29217	1.84602		+	up, FDR = 20%
D3YX64	Skor1	96.102	2	14;13710	14;13710	14;13710	1.79701	1.49568		+	up, FDR = 20%
B1AV57;Q8BWR2	Pithd1	13.762	2	38308;99338	38308;99338	38308;99338	1.76297	1.55545		+	up, FDR = 20%
Q8BSC6	1700084E18Rik	24.728	2	3473;32897	3473;32897	3473;32897	3.35105	1.5346		+	up, FDR = 20%
Q8K0S9	Snapc1	44.576	2	58205;70685	58205;70685	58205;70685	0.64713	1.69721		+	up, FDR = 20%
O70126	Aurkb	39.384	2	86912;90110	86912;90110	86912;90110	0.446691	1.5849		+	up, FDR = 20%
B1AUE5	Pex10	37.157	2	5599;53280	5599;53280	5599;53280	1.13724	1.50933		+	up, FDR = 20%
