# Supplementary material for: Cul3 regulates cytoskeleton protein homeostasis and cell migration during a critical window of brain development
Source: Nat Commun. 2021 May 24;12:3058. doi: 10.1038/s41467-021-23123-x (PMC8144225; doi:10.1038/s41467-021-23123-x)
Supplement: Supplementary file 9 — Supplementary Data 6 [file 41467_2021_23123_MOESM9_ESM.xlsx]

## Sheet: UP
Input	178 DAVID Ids (Cul3fl/fl Emx1-Cre vs. control, E16.5 cortex)- UP 20% FDR
Background	8100 identified proteins in embryonic dataset
Annotation Cluster 1	Enrichment Score: 3,639
Category	Term	Count	PValue	Benjamini	UNIPROT Accession ID
GOTERM_CC_DIRECT	GO:0005665~DNA-directed RNA polymerase II, core complex	6	7.41e-06	0.00197658	P62488, Q8CFI7, P97760, A0A0R4J0V5, Q9D7M8, P60898
GOTERM_MF_DIRECT	GO:0003899~DNA-directed RNA polymerase activity	7	2.23e-05	0.00706878	O35134, P62488, Q8CFI7, P97760, A0A0R4J0V5, Q9D7M8, P60898
GOTERM_BP_DIRECT	GO:0006366~transcription from RNA polymerase II promoter	7	0.00540378	0.832114	P62488, Q8CFI7, P97760, A0A0R4J0V5, A6H619, Q9D7M8, P60898
Annotation Cluster 2	Enrichment Score: 3,0532
Category	Term	Count	PValue	Benjamini	UNIPROT Accession ID
GOTERM_MF_DIRECT	GO:0003677~DNA binding	35	6.13e-05	0.0096925	O35134, D3YXK2, B2RUG4, Q9QZQ8, P09602, Q9EPQ8, Q8K0S9, Q3TZR8, Q08376, P84244, Q99JF8, P56959, Q9DCB1, A2AWL7, Q3U8B3, Q7TPQ3, P10711, Q7TN02, Q05DE7, A0A0U1RNL9, O88508, G3XA34, Q3TMM5, P97760, P52927, P17095, Q91ZW3, Q3URU4, Q8CFI7, D3YX64, O35317, A0A0R4J0V5, Q3TVV6, A0A0N4SWG2, O35984
GOTERM_BP_DIRECT	GO:0006351~transcription, DNA-templated	38	0.000484	0.213138	O35134, P62488, Q5DU02, D3YXK2, Q3TUI3, B2RUG4, Q9EPQ8, Q8K0S9, Q3TZR8, Q3UK41, D3Z1T3, Q08376, Q99JF8, A2AWL7, Q9D7M8, P10711, Q05DE7, Q7TN02, Q9Z277, A0A0U1RNL9, G3XA34, O88508, Q3TMM5, P97760, P10639, P52927, Q99PV8, A0A0R4J195, Q8CFI7, D3YX64, Q32P00, O35317, A0A0R4J0V5, D3YZC8, A0A0N4SWG2, O35984, P60898, Q6P5G3
Annotation Cluster 3	Enrichment Score: 2,304
Category	Term	Count	PValue	Benjamini	UNIPROT Accession ID
GOTERM_CC_DIRECT	GO:0031463~Cul3-RING ubiquitin ligase complex	6	0.000296	0.0387109	Q8BGV7, Q497T4, Q8BZM0, A2AH60, Q922M3, Q6ZPT1
GOTERM_MF_DIRECT	GO:0004842~ubiquitin-protein transferase activity	10	0.0165815	0.485542	Q8BGV7, Q497T4, Q5SRY7, Q8R593, Q9CYB0, A2A4Z0, Q7TPQ3, Q8BZM0, A2AH60, Q6ZPT1
GOTERM_BP_DIRECT	GO:0016567~protein ubiquitination	10	0.024926	0.896397	Q8BGV7, Q497T4, Q5SRY7, Q8R593, A2A4Z0, Q6ZQ73, A2AH60, Q922M3, Q9D6T0, Q6ZPT1
Annotation Cluster 4	Enrichment Score: 1,634
Category	Term	Count	PValue	Benjamini	UNIPROT Accession ID
GOTERM_BP_DIRECT	GO:0043161~proteasome-mediated ubiquitin-dependent protein catabolic process	7	0.0125949	0.875958	Q3U4Z0, Q8BGV7, Q5SRY7, Q9CYB0, Q922M3, P58544, E9PUS2
GOTERM_BP_DIRECT	GO:0030162~regulation of proteolysis	3	0.0187372	0.903286	Q3U4Z0, P58544, E9PUS2
Annotation Cluster 5	Enrichment Score: 1,560
Category	Term	Count	PValue	Benjamini	UNIPROT Accession ID
GOTERM_CC_DIRECT	GO:0035985~senescence-associated heterochromatin focus	3	0.00161733	0.102412	Q32P00, P52927, P17095
GOTERM_CC_DIRECT	GO:0000785~chromatin	6	0.0375801	0.679016	Q32P00, Q9DCB1, P52927, P09602, Q9QZQ8, P17095
Annotation Cluster 6	Enrichment Score: 0,677
Category	Term	Count	PValue	Benjamini	UNIPROT Accession ID
GOTERM_BP_DIRECT	GO:0007049~cell cycle	12	0.223827	0.999822	Q5DU02, Q497T4, Q5SRY7, E9QK89, P52927, Q8BKT8, Q3U0S4, A2A4Z0, O70126, E0CYH0, Q6ZPT1, Q9D0F1
GOTERM_BP_DIRECT	GO:0051301~cell division	8	0.291037	0.999939	Q497T4, P52927, Q8BKT8, Q3U0S4, A2A4Z0, O70126, Q6ZPT1, Q9D0F1
Annotation Cluster 7	Enrichment Score: 0,647
Category	Term	Count	PValue	Benjamini	UNIPROT Accession ID
GOTERM_MF_DIRECT	GO:0005200~structural constituent of cytoskeleton	5	0.0264362	0.573432	E9Q450, P20152, H7BWZ3, Q9CVB6, Q9D0F1
GOTERM_MF_DIRECT	GO:0003779~actin binding	6	0.567653	0.998727	Q8R307, E9Q450, H7BWZ3, B1AX58, A0A0R4J113, Q9CVB6
GOTERM_CC_DIRECT	GO:0005856~cytoskeleton	10	0.965242	1	E9Q450, P20152, H7BWZ3, Q8BKT8, Q3U0S4, O70126, A0A0R4J113, Q9CVB6, Q6PDI5, O70400
Annotation Cluster 8	Enrichment Score: 0,400
Category	Term	Count	PValue	Benjamini	UNIPROT Accession ID
GOTERM_BP_DIRECT	GO:0000028~ribosomal small subunit assembly	3	0.0559366	0.982789	Q5M9P3, P62843, P62852
GOTERM_MF_DIRECT	GO:0003735~structural constituent of ribosome	4	0.75073	0.999956	Q5M9P3, Q14B21, P62843, P62852
GOTERM_BP_DIRECT	GO:0006412~translation	6	0.780955	1	Q3TGM7, Q5M9P3, Q14B21, P62843, Q8BMJ3, Q68FL6
Annotation Cluster 9	Enrichment Score: 0,138
Category	Term	Count	PValue	Benjamini	UNIPROT Accession ID
GOTERM_MF_DIRECT	GO:0098641~cadherin binding involved in cell-cell adhesion	6	0.697798	0.999884	Q3URU4, Q9D7S9, D3Z7B5, Q3U417, A0A1B0GSX0, O70400
GOTERM_BP_DIRECT	GO:0098609~cell-cell adhesion	4	0.741846	1	Q3URU4, Q3U417, A0A1B0GSX0, O70400
GOTERM_CC_DIRECT	GO:0005913~cell-cell adherens junction	6	0.74579	0.999934	Q3URU4, Q9D7S9, D3Z7B5, Q3U417, A0A1B0GSX0, O70400

## Sheet: DOWN
Input:	140 DAVID Ids (Cul3fl/fl Emx1-Cre vs. control, E16.5 cortex)- DOWN 20% FDR
Background:	8100 identified proteins in embryonic dataset
Annotation Cluster 1	Enrichment Score: 4,710
Category	Term	Count	PValue	Benjamini	UNIPROT Accession ID
GOTERM_CC_DIRECT	GO:0005839~proteasome core complex	8	2.46e-09	4.9e-07	P99026, O70435, Q3TN31, Q545G0, O55234, Q9R1P3, P70195, P49722
GOTERM_CC_DIRECT	GO:0000502~proteasome complex	8	3.84e-05	0.00381321	P99026, O70435, Q3TN31, Q545G0, O55234, Q9R1P3, P70195, P49722
Annotation Cluster 2	Enrichment Score: 1,305
Category	Term	Count	PValue	Benjamini	UNIPROT Accession ID
GOTERM_CC_FAT	GO:0031988~membrane-bounded vesicle	42	0.0210844	0.74103	Q00896, A2ALV3, Q3TGR2, Q8VDK1, Q69ZR3, O09114, Q3UU20, O88512, P29699, P08414, A0A0G2JEG8, P70195, Q6PHU5, A2RTI3, Q8K0C9, A0A0J9YUN4, Q91YP3, Q61548, Q9R1P3, P62702, Q3T9Z2, O70435, A0A0R4J131, Q3TN31, Q545G0, P60904, Q3UE92, O35066, G5E8B1, Q71FD5, Q3U2P1, O55234, G5E898, A2AG68, Q8BFZ3, Q561M1, P05063, P54227, P99026, O88322, Q61599, P49722
GOTERM_CC_FAT	GO:1903561~extracellular vesicle	34	0.0489832	0.829494	Q00896, A2ALV3, Q3TGR2, Q69ZR3, Q8VDK1, O09114, Q3UU20, P08414, P29699, P70195, A2RTI3, Q8K0C9, A0A0J9YUN4, Q91YP3, Q9R1P3, P62702, Q3T9Z2, O70435, A0A0R4J131, Q3TN31, Q545G0, P60904, Q3UE92, G5E8B1, O55234, G5E898, Q8BFZ3, Q561M1, P05063, P54227, P99026, O88322, Q61599, P49722
GOTERM_CC_DIRECT	GO:0070062~extracellular exosome	34	0.0790715	0.871139	Q00896, A2ALV3, Q3TGR2, Q69ZR3, Q8VDK1, O09114, Q3UU20, P08414, P29699, P70195, A2RTI3, Q8K0C9, A0A0J9YUN4, Q91YP3, Q9R1P3, P62702, Q3T9Z2, O70435, A0A0R4J131, Q3TN31, Q545G0, P60904, Q3UE92, G5E8B1, O55234, G5E898, Q8BFZ3, Q561M1, P05063, P54227, P99026, O88322, Q61599, P49722
Annotation Cluster 4	Enrichment Score: 0,795
Category	Term	Count	PValue	Benjamini	UNIPROT Accession ID
GOTERM_CC_FAT	GO:0031985~Golgi cisterna	4	0.0440121	0.869752	Q6PHU5, Q6IQX7, Q3UU20, D3YVW2
GOTERM_CC_DIRECT	GO:0005794~Golgi apparatus	16	0.113843	0.887689	Q00896, Q69ZR3, Q545G0, O09114, Q6IQX7, Q3U2P1, Q3UU20, A2AG68, O88512, A0A087WQN7, Q9JKX4, Q6PHU5, P53668, Q8VCH6, A0A0J9YUN4, D3YVW2
Annotation Cluster 5	Enrichment Score: 0,697
Category	Term	Count	PValue	Benjamini	UNIPROT Accession ID
GOTERM_CC_FAT	GO:0030133~transport vesicle	9	0.0105782	0.569493	Q6PHU5, P60904, A0A0J9YUN4, O35066, Q3U2P1, Q61548, A2AG68, A0A0G2JEG8, O88512
GOTERM_CC_DIRECT	GO:0008021~synaptic vesicle	5	0.0752089	0.89169	P60904, A0A0J9YUN4, O35066, Q61548, A0A0G2JEG8
GOTERM_CC_FAT	GO:0045202~synapse	13	0.167178	0.883258	A2ALV3, E0CXS4, Q2M3X8, P60904, O35066, Q71FD5, G3UZJ2, A0A0G2JEG8, A0A087WQN7, P21995, A0A0J9YUN4, J3JS86, Q61548
GOTERM_CC_DIRECT	GO:0043195~terminal bouton	3	0.335446	0.989086	P60904, Q61548, A0A0G2JEG8
Annotation Cluster 9	Enrichment Score: 0,608
Category	Term	Count	PValue	Benjamini	UNIPROT Accession ID
GOTERM_CC_FAT	GO:0097458~neuron part	22	0.0893414	0.861628	A0A0R4J131, E0CXS4, P60904, O35066, G5E8B1, Q71FD5, A2AG68, A4FU75, G3UZJ2, A0A0G2JEG8, P05063, A0A087WQN7, P54227, E9Q5G1, Q6PHU5, P53668, G3UX33, A0A0J9YUN4, P51880, Q61548, E9PZD2, Q70IV5
GOTERM_CC_FAT	GO:0043005~neuron projection	18	0.0951508	0.828107	E0CXS4, P60904, O35066, G5E8B1, A2AG68, A4FU75, G3UZJ2, A0A0G2JEG8, P05063, A0A087WQN7, P54227, E9Q5G1, Q6PHU5, G3UX33, P53668, A0A0J9YUN4, Q61548, E9PZD2
GOTERM_CC_FAT	GO:0036477~somatodendritic compartment	10	0.475063	0.977253	A0A087WQN7, E9Q5G1, A0A0R4J131, Q6PHU5, E0CXS4, G3UX33, P51880, O35066, A2AG68, G3UZJ2
Annotation Cluster 11	Enrichment Score: 0,672
Category	Term	Count	PValue	Benjamini	UNIPROT Accession ID
GOTERM_MF_FAT	GO:0017048~Rho GTPase binding	3	0.267858	0.999779	Q61599, Q6P9S0, A2AG68
GOTERM_MF_FAT	GO:0031267~small GTPase binding	5	0.430872	0.999961	Q61599, O09012, Q6P9S0, A2AG68, E9PZD2
Annotation Cluster 14	Enrichment Score: 0,464
Category	Term	Count	PValue	Benjamini	UNIPROT Accession ID
GOTERM_CC_FAT	GO:0015630~microtubule cytoskeleton	15	0.174583	0.877212	Q6P9P6, Q9CR46, O35066, O55234, Q3UU20, A0A0A0MQN9, G3UZJ2, Q3TCJ1, P54227, Q9JKX4, Q8BTG3, Q9CQF3, A2AW13, A0A0J9YUN4, J3JS86
GOTERM_CC_DIRECT	GO:0005813~centrosome	6	0.450901	0.993061	Q9JKX4, Q9CQF3, J3JS86, O55234, A0A0A0MQN9, Q3TCJ1
Annotation Cluster 15	Enrichment Score: 0,459
Category	Term	Count	PValue	Benjamini	UNIPROT Accession ID
GOTERM_BP_FAT	GO:0036465~synaptic vesicle recycling	3	0.0561216	0.999999	A2ALV3, A0A0J9YUN4, A0A0G2JEG8
GOTERM_CC_DIRECT	GO:0045202~synapse	7	0.383307	0.99185	A0A087WQN7, A2ALV3, P21995, Q2M3X8, A0A0J9YUN4, Q71FD5, A0A0G2JEG8
Annotation Cluster 16	Enrichment Score: 0,456
Category	Term	Count	PValue	Benjamini	UNIPROT Accession ID
GOTERM_BP_FAT	GO:0021953~CNS neuron differentiation	5	0.0867058	0.999999	A0A0R4J056, D3Z1C5, O09012, A2AG68, G3UZJ2
GOTERM_BP_FAT	GO:0007417~CNS development	12	0.248277	1	P54227, Q9DA75, A0A0R4J056, D3Z1C5, A0A0R4J131, A2AW13, P51880, O09012, Q04890, B1AS37, A2AG68, G3UZJ2
GOTERM_BP_FAT	GO:0030900~forebrain development	6	0.332596	0.999999	Q9DA75, A0A0R4J056, A2AW13, P51880, O09012, A2AG68
GOTERM_BP_FAT	GO:0022008~neurogenesis	13	0.776792	0.999999	D3Z1C5, O35066, A4FU75, A2AG68, G3UZJ2, P54227, A0A0R4J056, B2RRI1, P53668, P51880, O09012, Q61548, E9PZD2
Annotation Cluster 17	Enrichment Score: 0,448
Category	Term	Count	PValue	Benjamini	UNIPROT Accession ID
GOTERM_CC_DIRECT	GO:0005856~cytoskeleton	18	0.0464264	0.906055	Q6P9P6, Q9CR46, O35066, G5E8B1, G5E898, A0A0A0MQN9, Q8BFZ3, G3UZJ2, A0A0G2JEG8, Q3TCJ1, P54227, E9Q5G1, Q8VCH6, A0A0J9YUN4, J3JS86, E9PZD2, Q70IV5, A0A0R4J1D9
GOTERM_CC_FAT	GO:0005874~microtubule	9	0.0622799	0.843252	P54227, Q6P9P6, Q8BTG3, Q9CR46, A0A0J9YUN4, O35066, Q3UU20, G3UZJ2, Q3TCJ1
GOTERM_MF_DIRECT	GO:0008017~microtubule binding	6	0.0813432	0.985865	Q6P9P6, Q9CR46, A0A0J9YUN4, O35066, G3UZJ2, Q3TCJ1
Annotation Cluster 28	Enrichment Score: 0,324
Category	Term	Count	PValue	Benjamini	UNIPROT Accession ID
GOTERM_BP_FAT	GO:0034329~cell junction assembly	3	0.413328	0.999999	D3Z1C5, G5E8B1, E9PZD2
GOTERM_BP_FAT	GO:0045216~cell-cell junction organization	3	0.481448	0.999998	D3Z1C5, G5E8B1, E9PZD2
Annotation Cluster 30	Enrichment Score: 0,319
Category	Term	Count	PValue	Benjamini	UNIPROT Accession ID
GOTERM_BP_DIRECT	GO:0043066~neg. reg. of apoptotic process	5	0.553349	1	Q9JKX4, Q8VCH6, B2RRI1, Q80XP9, Q3TCJ1
GOTERM_BP_FAT	GO:0006915~apoptotic process	14	0.593099	0.999999	Q8R216, Q3TGR2, P60904, Q9D0M2, A2AG68, P05063, Q3TCJ1, P62325, Q9JKX4, Q6PHU5, A2RTI3, B2RRI1, Q8VCH6, Q80XP9
Annotation Cluster 33	Enrichment Score: 0,283
Category	Term	Count	PValue	Benjamini	UNIPROT Accession ID
GOTERM_CC_FAT	GO:0031252~cell leading edge	7	0.261092	0.925159	E9Q5G1, D3Z1C5, B2RRI1, Q6P9S0, G5E8B1, A2AG68, A0A0G2JEG8
GOTERM_CC_DIRECT	GO:0030027~lamellipodium	3	0.657097	0.997305	E9Q5G1, Q6P9S0, G5E8B1
Annotation Cluster 36	Enrichment Score: 0,247
Category	Term	Count	PValue	Benjamini	UNIPROT Accession ID
GOTERM_BP_DIRECT	GO:0048870~cell motility	3	0.0118897	0.834225	E9Q5G1, Q2M3X8, B2RRI1
GOTERM_BP_DIRECT	GO:0007155~cell adhesion	5	0.361605	1	D3YW47, O88322, Q9JKX4, P21995, B2RRI1
GOTERM_BP_FAT	GO:0030334~regulation of cell migration	4	0.896273	1	Q61599, D3Z1C5, B2RRI1, A2AG68
GOTERM_BP_FAT	GO:0040011~locomotion	8	0.919232	1	D3YW47, E9Q5G1, Q61599, D3Z1C5, Q2M3X8, B2RRI1, O09012, A2AG68
