# Supplementary material for: Cul3 regulates cytoskeleton protein homeostasis and cell migration during a critical window of brain development
Source: Nat Commun. 2021 May 24;12:3058. doi: 10.1038/s41467-021-23123-x (PMC8144225; doi:10.1038/s41467-021-23123-x)
Supplement: Supplementary file 10 — Supplementary Data 7 [file 41467_2021_23123_MOESM10_ESM.xlsx]

## Sheet: DOWN
Embryonic Cortex, E16.5, overlap between datasets comparing ratios at log. 0.1 fold-change
DOWN-regulated proteins
Protein ID	Ratio_Mean.log2.JM_Embryonic_1___KO	Ratio_Mean.log2.JM_Embryonic_2___HET	Ratio_Mean.log2.JM_Embryonic_2___HOM	Present in Cul3+/+ (KO)	Present in Cul3+/fl Emx1-Cre (HET)	Present in Cul3fl/fl Emx1-Cre (HOM)	Gene Name
P54227;Q545B6	-0.170537	0.128466	-0.148525	down		down
E9PWW2	NA	-0.114592	0.0602887		down
Q14C26;Q9EP72	0.0020552	0.188314	-0.116494			down
D3YWI4;E9Q1I6;F8WHT5;G3UVW1;P19258	-0.0433593	-0.175498	-0.128148		down	down
Q5SUR0	-0.0339247	-0.140004	0.0309076		down
Q9JJF9	0.120743	0.0210195	-0.20322			down
D3YWX2	-0.012166	-0.0408007	-0.129815			down
O88587	-0.0469567	-0.117005	-0.128064		down	down
Q9DA75	0.142141	-0.251096	-0.94642		down	down
Q9JIG7	0.00154835	-0.161682	-0.092176		down
Q78H73;Q8BLX4;Q8BZX8;Q8C0J3;Q8R2I1	-0.0593107	-0.241182	0.00686151		down
Q9R0A0	0.0190947	-0.0564507	-0.13329			down
A0A1W2P788;P45700;Q544T7	NA	-0.508253	-0.16905		down	down
Q9CZV8	-0.0829619	-0.126553	-0.444232		down	down
Q99ML4	0.136507	-0.127547	0.0963361		down
P58802;Q5SPX8	-0.103573	-0.055354	-0.159701	down		down
Q09143;Q3UGD6;Q3UTL4	-0.00551392	-0.0805028	-0.154161			down
Q9D6I0	-0.10065	-0.112341	-0.224496	down	down	down
Q3UFA8	NA	-0.223068	-0.133268		down	down
Q921G7	-0.0287859	-0.149928	-0.0230181		down
B7ZP47;Q65Z40	0.048034	-0.303326	0.0634399		down
P62911	-0.206781	-0.0531349	-0.00284373	down
P59017;Q3TNR7;Q3UGC5	-0.138245	0.0357212	0.377983	down
E9Q2C0;G3UVW5;Q8BZQ3;Q8C0V6	-0.343023	NA	NA	down
A0A0A6YWF5;A0A0A6YX60;Q9DCP2	-0.0528649	-0.15414	-0.148788		down	down
E9Q5B5;O08528	-0.00389056	-0.153386	0.109989		down
Q3V0K9	0.666716	-0.123816	-0.0286368		down
A0A286T4B5;A0A286T4G6;A0A286T4G8;A0A286T4I5;P00397;Q70YN3;Q9MD68	-0.0336022	-0.0436044	-0.101576			down
O35127	-0.0205503	-0.162813	-0.00436373		down
Q6P9K9;Q6ZQ56	-0.0563232	-0.117548	-0.0707968		down
G3UVV4;P17710;Q3TJE3;Q6GQU1	0.0484912	-0.143385	-0.0925428		down
A2AKG8;E9PYJ6	0.129134	-0.0571873	-0.116113			down
Q3U5C7	0.0195052	-0.0296418	-0.264226			down
F8VQ54	-0.101876	-0.0130243	-0.0729953	down
B0V2N1	0.0954969	-0.2611	-0.180262		down	down
A0A0R4J0P1	0.151263	-0.150176	-0.121526		down	down
A6H5Z3	-0.123639	-0.000651968	-0.0659808	down
Q80Y56	-0.277739	0.105556	0.0216779	down
Q99P31	-0.0879892	0.0519608	-0.101081			down
E9Q4Q2	-0.113893	-0.0132391	0.0868182	down
Q9D8N2	0.0712667	-0.24758	-0.113533		down	down
A3QM89;Q7M6W1	-0.15476	0.0753004	-0.115382	down		down
Q8BH78;Q8K3G7	NA	-0.03022	-0.144438			down
G3UZM4;Q8BLQ9	-0.125716	-0.00555633	-0.0989128	down
A0A0R4J1T0;E9Q3B2;Q6GQW2;Q80TC5	-0.210997	0.059007	0.0201951	down
Q8K4Z3	-0.214077	-0.0291216	-0.142951	down		down
Q9D8M4	-0.0262089	-0.169127	0.174093		down
Q8K0L9;Q9QZF3	-0.083788	0.143496	-0.126025			down
D3YZP9	-0.146572	0.189638	0.129735	down
Q6PCP5	-0.35569	-0.216155	-0.156023	down	down	down
Q8C460;Q8VC93	-0.105888	0.0701757	0.00320357	down
Q71FD5	-0.0768456	-0.0128177	-0.414857			down
Q3U6D2;Q6PFB2;Q8VE37	0.0724032	-0.172911	-0.00462949		down
A2AS03;A2AS05;E9QAM5	NA	0.0322873	-0.17248			down
A0A0R4J0D1;Q8R3Q0	0.204393	-0.034722	-0.321268			down
Q68FE6	-0.101082	-0.0815191	-0.157962	down		down
Q810L4	-0.0617532	-0.242552	-0.223682		down	down
P80316	0.00565833	-0.0556575	-0.122063			down
P18242;Q3TJN3;Q3TWD0;Q3TWR6;Q3U7P0;Q3UCD9;Q8C243	-0.00179985	-0.150241	0.114324		down
E9Q1W7	-0.179448	0.175794	-0.0106572	down
O35129;Q3V235	-0.0527233	-0.100833	-0.194131		down	down
Q56A08	0.0272832	-0.041148	-0.132394			down
Q9DCH2	-0.14862	0.0723201	-0.148096	down		down
Q7M6Y2	-0.391215	0.0907955	0.188403	down
A5A4Y9;A5A4Z2;G3UZ30	-0.0589163	-0.03175	-0.109951			down
P97314;Q71V27	-0.0119084	-0.0325402	-0.503597			down
A0A0R4J2B6;Q8BX09	0.0062742	-0.205844	0.0604578		down
Q541B1;Q9CWW7	-0.174115	-0.0740366	0.0946644	down
P06837	-0.10188	0.246006	0.143726	down
Q6PDL0	-0.141428	-0.0096611	0.0832494	down
Q8BKP2;Q8BKW8;Q8VDT8	0.173537	-0.126375	-0.0863674		down
A0A0G2JEK2;P63254;Q6P3B4;Q8C2N7	-0.149995	0.0384065	-0.159322	down		down
Q0PD14;Q8BHC1	-0.106686	-0.0353844	0.00378326	down
Q9CR56	-0.244751	0.12969	-0.20143	down		down
Q6P5F6	0.0676917	-0.16079	-0.10809		down	down
E9Q7G0	0.17128	-0.218022	0.212674		down
Q3USR8;Q3UYZ8;Q61164	0.00496294	-0.157266	0.296644		down
D3Z1N4;E9Q4Y5;F8VQD1	-0.0893687	-0.175525	0.123008		down
Q3UG26;Q62518;Q923D1	-0.172141	-0.432517	0.548026	down	down
A2BGI8;Q4G0C5	0.11943	-0.109276	-0.100457		down	down
Q61655	-0.0935031	-0.105727	0.0842487		down
D3Z6I0;Q5FWX6;Q8K1Y2	-0.0390473	-0.142351	-0.152451		down	down
A2AWA9;B2RRC5	-0.0879322	-0.161048	-0.142062		down	down
Q99PV8	0.0811145	-0.133259	0.518575		down
Q62511	0.0483489	-0.30489	-0.127097		down	down
F7CPX0	-0.123423	0.204012	-0.0851751	down
Q9CQE7	-0.072239	0.0260527	-0.141256			down
Q3U3G2;Q91YL2	0.00171949	-0.131362	-0.00670347		down
A0A0A0MQL0;Q6PFE7	-0.0146113	0.0346536	-0.154669			down
P16054	-0.0585364	0.0365367	-0.264156			down
Q6ZQB8;Q8C6D3;Q9Z1D7	NA	-0.212717	0.141618		down
A0A1Y7VJP4	0.0751013	-0.279938	-0.0681546		down
Q66JT1	0.0138291	-0.151888	0.0466485		down
A0A158RFV3;Q91W45	0.0825742	-0.110297	-0.205651		down	down
Q8BKP5;Q9CPS5;Q9CX56	-0.182982	-0.126891	0.0258484	down	down
A0A0J9YTV5;E9Q7W0;P31266;Q3UM17	0.00143023	-0.164822	0.0553134		down
F6UK66	0.0369394	-0.0672395	-0.109677			down
P41778;Q71VB4	-0.060019	-0.221948	-0.142958		down	down
D3Z1C5;P70662	-0.0238492	0.119866	-0.460846			down
Q8K448	NA	0.0952519	-0.146566			down
A2AAN9;A2AAP0;F7D0T8;Q3TEL6;Q8CAR4	-0.0303454	0.0888413	-0.135959			down
A2AL50;Q8C0I1	0.0164027	-0.397069	0.0389566		down
P62075	-0.0294046	-0.119583	-0.0642208		down
Q9JJR8	-0.0142369	0.0306095	-0.252648			down
E9PYH2;Q91V12	-0.15417	0.00979081	-0.186475	down		down
P50543	-0.0753922	-0.125523	-0.126513		down	down
P47708;Q768S5	-0.0938951	-0.102705	0.254107		down
Q811Q9	-0.0574244	0.102459	-0.197603			down
E0CZE0;Q3UK27;Q8VBW6	-0.0327532	0.0387122	-0.14192			down
Q9CZ04	-0.0448901	0.0124596	-0.229032			down
D3YZG8	0.0975188	-0.183225	-0.156735		down	down
Q07456	0.0648025	0.123643	-0.103173			down
P63058	0.094134	-0.099874	-0.205696			down
E9QK04	-0.076601	-0.155025	0.188991		down
D3YUG5;D3YUI2;Q3U1I6;Q8K4J6	-0.0383654	-0.0944437	-0.158557			down
P48774	0.105548	-0.144521	-0.0758875		down
A2APM7;F7CAM6	NA	-0.243376	-0.36452		down	down
A2APL8;P43006;Q3USU5;Q3UYK6	-0.151322	0.149327	-0.143338	down		down
P61922	-0.12411	0.122316	0.196932	down
Q3UG14;Q3V331	0.0200528	-0.11497	-0.239927		down	down
Q9DC50	-0.107239	-0.0420951	-0.125868	down		down
B1GX80;B1GX81;Q61036	0.15187	-0.166489	-0.177149		down	down
Q78ZM0;Q9CSC2;Q9CU14	-0.0807148	-0.104001	0.0369995		down
Q9EPL2	0.0643588	-0.168423	-0.0394234		down
A0A087WRG0;A0A087WRM7;B2Z893;Q6GTL7;Q8CDS6	-0.0293387	-0.105011	-0.197218		down	down
E9Q0N0	-0.135541	0.0875096	-0.201263	down		down
Q8C3X8	-0.100896	0.0635862	0.0132278	down
Q9JJJ7	-0.141835	-0.113732	-0.222173	down	down	down
D3Z7V3;H7BX64;Q3URD3	0.0697192	-0.194212	0.108069		down
D5MR34	0.0475474	-0.0318664	-0.222088			down
Q3TJT2;Q3UYW1;Q3V2R6;Q9DBU3	-0.120137	0.075028	-0.073594	down
Q6NXW0;Q9WUA6	-0.0852093	0.0153598	-0.19979			down
B7ZWN9	NA	-0.893465	-0.222088		down	down
Q99N92	-0.0276475	-0.124866	0.105018		down
Q8C5X2;Q8CCA0	0.0311514	-0.104538	-0.130529		down	down
G3XA48;P58044	-0.00821908	-0.158294	0.00928863		down
Q3TMZ1;Q922Q4	0.02791	-0.157478	0.102303		down
Q3UTR5;Q922W5	0.0779514	-0.153108	-0.139741		down	down
P97429;Q7TMN7	-0.0370682	0.201837	-0.228718			down
Q0VAV0;Q8BIQ6	0.015884	-0.163223	-0.224526		down	down
Q80W31	0.0179198	-0.0552342	-0.130078			down
A0A0G2JEM5;F7A4H5	-0.176295	0.164644	-0.0247126	down
G3X8T3;P16675;Q544R6;Q9D2D1	-0.0221606	-0.160544	0.116071		down
A0A1L1SSV8	0.0603429	-0.0828028	-0.120361			down
O35696	-0.137613	0.0222005	0.1356	down
A0A1Y7VK00;K7N5X2;Q91VL6	0.0403956	-0.104746	0.231968		down
Q9DB29	0.110491	0.0900642	-0.101738			down
Q3TLK9	-0.0412923	-0.563962	0.0556786		down
Q9CR39	-0.0619917	0.161039	-0.209367			down
E9QK83;Q5XG71	0.0257121	0.163779	-0.1795			down
Q9CZX7	0.103709	0.135749	-0.213518			down
F8WHW3;Q3TWL2	-0.131832	0.0250405	0.0610623	down
E9Q9H0;H7BWY4;Q811D0	0.0377562	0.0684818	-0.216647			down
O88531;Q3TEL0;Q3U6J9;Q3U6W3;Q3UB92;Q8VBX5	-0.0869937	-0.169027	-0.0563297		down
A2ABY3	-0.000837215	0.14583	-0.210317			down
P97822	-0.0848029	-0.114767	0.132108		down
B2RUJ5;Q3UH26	0.0371396	-0.00652926	-0.193932			down
Q6A099;Q6DFZ1	0.0146015	0.0572497	-0.160347			down
P70196	0.0421821	-0.0643229	-0.176443			down
A0A0R4J206;Q9Z223	0.0477806	-0.285449	0.0145821		down
Q8BTG7	-0.103567	0.0214784	0.0178668	down
Q9QYG0	0.0584619	0.0601677	-0.218659			down
D3Z742	-0.0301707	0.00564963	-0.180493			down
Q0VGR4;Q8BH27	-0.0743788	-0.150931	-0.250119		down	down
P53395;Q7TND9	-0.00371778	0.00413056	-0.143006			down
Q3UMR5	-0.0785216	0.0434379	-0.105377			down
Q9CXV1;Q9D6J9	-0.122324	-0.117921	-0.0655134	down	down
Q9DBS5	-0.191427	-0.0877991	0.00791355	down
Q9DCX1	-0.290705	0.307222	0.000858352	down
Q6PGN3	-0.111137	0.00746888	0.0604627	down
P97315;Q4FJX4	-0.167326	0.0652908	0.242157	down
H7BX94;Q9Z2Q2	-0.103258	-0.0731188	-0.134674	down		down
Q9Z2C4	0.0430614	0.0167037	-0.120018			down
Q6NZQ6	-0.0986965	-0.13675	0.221004		down
Q544I1;Q9QYF9	-0.249609	-0.0168048	-0.112299	down		down
P70429	0.00417918	-0.144131	-0.0897641		down
F6RCF6;F6SIJ4;Q8VHT7	NA	0.00571038	-0.125603			down
A0A0R4J2B2;Q6WVG3	-0.00308732	-0.185285	-0.282895		down	down
B1ATI9;Q0VBR8;Q3U432;Q3U8N2;Q60780	-0.108996	-0.0416255	-0.126323	down		down
Q2M4J2;Q9Z1B3	-0.102982	-0.0249758	-0.232055	down		down
A0A0R4J1E2	-0.0919223	-0.148937	-0.123216		down	down
F6ZFU0	NA	-0.241068	-0.0442026		down
F6TV37;P56818;Q8BQY4;Q8C7R1	0.082661	-0.112459	-0.131903		down	down
P26443	-0.12453	-0.0426621	-0.0247581	down
P83870	0.0789067	-0.225129	-0.2221		down	down
A0A0N4SUI7	-0.11501	0.149556	0.0819904	down
Q9Z1J3	-0.107004	0.118834	-0.023339	down
P63037;Q5NTY0	-0.0776028	-0.119308	-0.217608		down	down
Q3TS78	NA	-0.162541	-0.821428		down	down
Q3TA40;Q8R0A7	-0.168042	0.164011	-0.241194	down		down
Q3UZJ4;Q61151	-0.106497	-0.0527522	0.00165358	down
Q91WB4	0.0379008	-0.200262	-0.286512		down	down
P70202;Q14BZ3	0.0251097	-0.102316	0.046691		down
Q9CZX9	-0.133691	-0.0193481	-0.0117334	down
Q8C9V6;Q8R0J2;Q9R0Q9	0.00306034	0.0499356	-0.12716			down
P15105	-0.0572539	-0.000120114	-0.164746			down
A0A140LHL5;Q3UJK6;Q8VDQ8	-0.151946	0.227579	0.0879438	down
Q8BV40;Q9D0D5	0.0578829	-0.0869209	-0.170209			down
Q924H7	0.0976362	-0.118684	-0.156124		down	down
P81117;Q3UKN6	-0.146	0.104469	-0.0986146	down
Q6PDJ1;Z4YK18	NA	-0.451639	-0.849505		down	down
Q91YN9	0.0994979	-0.114366	0.0240376		down
Q3U3F6	0.0433774	-0.105619	0.0424526		down
Q80U95	-0.141997	0.0964161	-0.0883712	down
O70401;Q3TV84;Q99L96	0.0120693	-0.157615	-0.124654		down	down
Q4KL41;Q9DCC8	0.0147072	-0.0717543	-0.10271			down
P97434	0.0470699	-0.0567876	-0.153791			down
Q5SWZ5	-0.00239896	-0.218735	-0.172009		down	down
O35218	0.0625871	-0.0457978	-0.192695			down
Q5XG69	-0.110713	-0.0228183	0.0825701	down
Q571B0;Q9ET30	-0.110006	0.0395219	0.090492	down
P10852;Q3TN39	-0.183804	-0.049324	0.0825512	down
P49586	0.0215646	-0.109934	-0.0599477		down
Q8CJF9	-0.192108	NA	NA	down
Q61586;Q69ZG4	-0.015909	0.0978144	-0.219866			down
P62331;Q3U0D7	0.063225	-0.210616	-0.212255		down	down
P51163;Q3UG55	-0.129058	0.229342	-0.0026004	down
Q8BGA7	-0.0312487	-0.0797436	-0.169965			down
P62702;Q545X8	-0.227829	-0.107253	-0.74919	down	down	down
E9PV04	-0.103748	-0.00528667	-0.0510672	down
Q8BS45	0.0503879	-0.152182	0.127564		down
A0A0R4J131;Q8CIF4	-0.0239899	0.0018361	-0.109244			down
Q9DCM0	-0.0683518	-0.104858	-0.144281		down	down
Q3U6N9	0.1263	-0.428352	-0.150167		down	down
G3UWD4;G3X959;Q3UBL8	0.00274176	-0.232469	0.113257		down
A0A1B0GS41;Q505A4;Q9QYY0	0.12441	-0.138484	-0.0594603		down
D3YV13;Q80V91	-0.1021	0.0483139	0.209685	down
P84084	-0.136864	0.0705601	-0.162502	down		down
P61205;P84078;Q3U344	0.0361725	-0.0202899	-0.137293			down
Q545G0;Q9R1P1	-0.197744	0.0584355	-0.428439	down		down
A0A1L1SVG6	0.0480963	0.0135748	-0.111643			down
P05201	-0.186231	-0.0897534	-0.0392041	down
Q9DCC4	-0.0524053	0.00827585	-0.191894			down
Q80XP9;V9GWU7	0.0749606	-0.568561	-0.741345		down	down
Q4KMS1;Q9QXA7	-0.0790879	-0.146291	-0.510002		down	down
A0A0R4J079;Q6P9T6;Q8BMP6	0.033726	-0.143583	-0.0820782		down
Q9CQS4	0.00224117	0.0626831	-0.24632			down
A0A2I3BRD1;Q8K0F1	0.110257	-0.121318	-0.104308		down	down
Q8VEL2	-0.0782462	-0.0795554	-0.123836			down
Q3TMV8;Q9QZ73	-0.105418	0.0865672	-0.118833	down		down
Q3UHN9	-0.0116946	-0.00648541	-0.10159			down
P28184;Q3USP9	-0.294886	0.00194643	0.148535	down
Q8K2Y9	0.191365	0.184097	-0.365226			down
Q5GH67	-0.172712	0.069446	0.0168742	down
Q8BR63	-0.0863766	0.0244295	-0.270564			down
Q6NZM9	-0.128981	0.0725623	-0.060374	down
B1AS37;Q9D032	-0.149799	0.0065278	-0.701722	down		down
Q9WVA4	0.043953	-0.213399	0.111661		down
A0A0A6YW36;O54829;Q80XD3	-0.0079762	0.197175	-0.174439			down
A0A087WNZ9;A0A087WPC4;A0A087WPD1;A0A087WPW1;A0A087WQG6;A0A087WRP8;A0A087WSH2;A0A087WSJ9;F6WDS8;Q9Z2H2	0.0107152	-0.0692291	-0.255867			down
E9QAS4;E9QAS5;Q6PDQ2	0.401862	-0.187673	0.0238682		down
P25799	-0.0759703	-0.1259	-0.0403974		down
B2RS85;Q9QXV8	-0.142674	-0.0193424	-0.0683738	down
Q8K341	0.0763647	0.0465042	-0.199361			down
P62761;Q4W4C9	-0.16919	0.00467905	-0.119859	down		down
D3YXH0;P63054	-0.100639	0.0526264	-0.0939397	down
E9PZY1;Q3TAA3;Q3TCR4;Q8BZ55;Q8BZK0;Q91VB4	NA	-0.0687403	-0.124599			down
P35123;Q3TEX8	0.0210395	-0.0717319	-0.134667			down
B1ATY1;G3UYG0;P63260;Q3TSB7;Q3UD81;Q4KL81	-0.349302	NA	NA	down
Q3TPH5;Q3TPW8;Q3TYC4;Q9R0N3	-0.133488	0.0659726	0.132908	down
A0A2R8VKI7;Q9ERA0	-0.044302	-0.290309	0.00281505		down
Q6A0E5	-0.0679678	0.0133408	-0.101111			down
A1L361;Q9WUN2	0.134542	-0.106841	0.0690407		down
P28474;Q6P5I3	-0.0492593	-0.128646	0.0316477		down
Q3US17	0.191521	-0.122282	0.151863		down
Q60692	-0.261961	-0.0539181	-0.280162	down		down
Q8VCD6	-0.204377	0.000391159	-0.13419	down		down
Q8C8T7	NA	-0.229672	-0.391247		down	down
G3UZY2;P97493	-0.103473	-0.0643924	0.00345545	down
Q6DID5	0.047145	-0.115654	-0.00832215		down
Q8R010	-0.149246	-0.0880567	0.0703779	down
Q3UGE1;Q8K2L8	0.284181	0.119349	-0.395429			down
Q9DC61	-0.135223	-0.0255327	0.069785	down
A0A0R4J0M1	-0.0397492	-0.105084	-0.0306911		down
Q3V3R1	-0.105376	0.0162342	-0.0576765	down
P70168;Q3TFE8;Q7TSZ6	-0.106759	-0.0424792	-0.065648	down
Q80YQ8	-0.100309	-0.00984869	-0.0858863	down
A2AKD7;Q3UVD6;Q61234	0.0504032	0.0822885	-0.195472			down
Q9CY58	-0.0772439	-0.105937	-0.0722897		down
Q91VC3	-0.0721591	-0.109696	0.237666		down
F8WJD4	-0.00733346	-0.168898	-0.116059		down	down
A0A0N4SV40	NA	-0.262717	-0.0778069		down
Q6P3A8	0.172279	-0.10034	-0.335795		down	down
Q3TXS7	0.040165	-0.0934532	-0.101318			down
Q8BKT8	-0.0134442	-0.18255	0.546274		down
Q3UI30;Q5SUS9;Q5SUT0;Q61545;Q6NVA3	-0.00379121	-0.384221	-0.00720619		down
A0A1D5RLR3;B2RUP0;Q8C5L7	-0.3178	-0.127599	-0.0213694	down	down
P28661	-0.134705	0.113023	-0.00490698	down
Q68G54;Q9QYB2	0.0531959	-0.114739	-0.0514695		down
P01027	-0.166177	-0.0789254	-0.124221	down		down
Q8VEK0	-0.0813062	0.0616249	-0.120262			down
E0CYT1;E9Q6Q2;E9QJQ9;E9QMI8	-0.107203	-0.0253146	-0.0583051	down
Q5HZY7;Q9CR51	-0.162565	-0.162386	-0.0440227	down	down
Q01065	0.0452132	-0.103635	-0.0706068		down
P13439;Q3TVV7;Q544K9	0.0731681	-0.0236944	-0.118908			down
F8VPR5;P45481	-0.0418893	-0.0118624	-0.124523			down
O08583	0.166886	-0.168806	-0.0383086		down
Q8CI33	0.0875082	-0.110174	0.186838		down
Q3UD01	0.0510879	0.0580027	-0.145017			down
Q5SRX1	-0.144108	-0.046449	-0.226458	down		down
Q920I9	-0.152944	-0.074848	-0.0350008	down
Q3U9D6	-0.0728341	-0.216104	-0.335703		down	down
Q02248;Q3UZT7	0.0700475	0.0745183	-0.112682			down
P24369;Q9DCY1	-0.0116787	0.00184948	-0.170749			down
A0A0A6YW06	0.12255	-0.10156	-0.0554138		down
Q3U430;Q6ZPR8;Q8BZQ7	0.081721	-0.0855022	-0.115402			down
Q8VBV7	-0.00966	-0.447297	0.41817		down
P04104	-0.222203	0.107267	0.260378	down
A0A0G2JGX4	-0.156398	-0.0244587	0.0926649	down
Q8VDN2	-0.121888	0.00527685	-0.197853	down		down
B2RRY4;Q9JLB2	-0.280345	-0.0193597	0.342347	down
Q8BJL0	0.0853122	-0.128432	-0.0555535		down
G5E8N7;Q9JLV6	-0.18518	-0.0401299	0.410597	down
D3YVU0;P62069	-0.0551253	0.0755574	-0.340169			down
A0A0A6YWH2;Q9EQX4	0.0292655	-0.170503	-0.0247857		down
P49769;Q3UYK2	-0.0251382	-0.0189575	-0.142426			down
D3YYK8;E9Q6X0;Q8R001	-0.0797645	0.0994396	-0.173038			down
P16332	-0.0765931	-0.324418	-0.0369012		down
A2ADY9	0.125407	-0.196487	0.0104258		down
B7ZNA7;E9QQ68;Q6A039	0.0792244	0.0791607	-0.14342			down
E9PYB1;E9Q2V7;E9Q8K4;G3UVU5;Q5U224;Q76LY3;Q8CGA2;Q921M0	0.0206815	-0.34687	-0.31314		down	down
A8DUK4	0.0170153	-0.152486	-0.0347388		down
Q8HW98	-0.0580317	-0.108493	-0.119323		down	down
E0CY96;G3X8S8	-0.475959	0.136429	-1.21138	down		down
A0A076FR46;A0A076FRG6;A0A076FSX1;Q91V14	-0.00248467	0.248217	-0.311907			down
Q64332	-0.0779574	-0.0649259	-0.25454			down
P63028	-0.172814	-0.0418347	-0.0289816	down
B2RR26;Q8BZW8	0.0870764	-0.288599	-0.0639036		down
P60882	-0.110033	0.0128542	-0.014885	down
E9Q1K3	-0.185787	-0.0181023	-0.0414406	down
Q9D967	-0.0887328	-0.102134	0.19951		down
A0A0R4J0U8;A2RSY6	-0.2368	0.179024	-0.122111	down		down
Q6PFX9	0.0555197	-0.0500147	-0.265409			down
Q497N0;Q61390	-0.00716774	-0.0903661	-0.204755			down
B2RXQ6;Q8BNJ6	-0.0754191	-0.230842	-0.0168848		down
D3YWS8	-0.101287	-0.0949533	-0.12231	down		down
G3UY52	-0.171562	0.100757	-0.0507433	down
Q8VHY0	-0.0474549	-0.020636	-0.184636			down
B2RQ14;Q8CDA1	0.0369962	-0.0299166	-0.117174			down
Q6IR21;Q7TQC5	0.0523854	-0.157393	0.166171		down
Q505D7	-0.0628698	-0.179119	0.121703		down
Q8CAK1	-0.195598	0.0288449	0.0121462	down
P62830	-0.0165454	-0.0354546	-0.112785			down
A2AHX9;O35843;Q3T9W4;Q5HZH3;Q64373;Q9QWX2	0.0233342	-0.380682	0.372391		down
Q8CEE7	-0.10362	-0.038156	-0.0489169	down
Q9JKB3	-0.133159	0.0145652	0.23466	down
Q9CQW1	-0.14992	-0.0993348	-0.166936	down		down
Q60865	-0.016667	-0.210381	-0.079857		down
Q3TXT3	-0.108124	-0.0229791	0.118885	down
Q5M8N0	-0.147405	0.0508202	-0.00127935	down
P99028	-0.210791	0.176809	0.230315	down
A0A0A6YY83;E9Q2S0	-0.0713553	0.0565507	-0.103026			down
E9Q4I1;E9Q612;Q9ERM5;Q9JLU0	-0.112182	-0.0137414	0.058072	down
O35864	-0.0884874	-0.110892	-0.0321756		down
Q99M28	-0.0423319	-0.469109	-0.161964		down	down
P48962;Q8BVI9	-0.118041	0.0570531	0.073909	down
Q3U0C4;Q548F2;Q69ZN0;Q9R111	-0.159891	-0.00850157	-0.0120337	down
E9QNF7;Q9CPW0	0.0173514	-0.136308	-0.0784116		down
Q8BU88	-0.0555448	-0.111311	0.14896		down
Q8K0T2	0.0279893	0.0200014	-0.114744			down
E9Q7K9;Q3U2U7	-0.0342541	0.0249386	-0.117142			down
Q3U832;Q7TQK0	0.0136019	-0.0212105	-0.12667			down
P30681;Q3U566	-0.0551728	-0.14521	0.234445		down
F8WIU7;Q3U3W5	-0.0597588	-0.154009	-0.22855		down	down
Q5NBY9;Q9JMG9	0.022604	-0.340505	-0.28178		down	down
Q544F6;Q9CQI6	-0.118501	-0.0392644	-0.185118	down		down
Q8VDP4	0.0145854	-0.0428359	-0.173353			down
E0CYE2;F7DEU6;P50096	-0.227092	-0.0722893	-0.206039	down		down
Q8R5H1	-0.073891	-0.0303541	-0.198932			down
Q8BY02	-0.053733	0.0604189	-0.102282			down
Q9ER00	-0.209487	-0.249813	-0.109486	down	down	down
G5E8V8;Q9JJT9	-0.0799723	-0.0981049	-0.232344			down
D3Z5V4	-0.0679858	0.159165	-0.44041			down
A0A0G2JE93;A0A1Y7VJA7;Q3U852;Q9DCI3	0.00784295	-0.100728	0.105665		down
A0A1Y7VLU9	NA	-0.186744	-0.160859		down	down
Q9DB73	-0.0433999	-0.0131085	-0.110925			down
A1L3B8;P26516	-0.227375	-0.0656193	-0.10018	down		down
Q8C078	-0.0607523	-0.302903	-0.426707		down	down
Q9DBN5	-0.0366715	-0.000479221	-0.12625			down
Q3UHF7	-0.0157481	-0.228519	-0.740731		down	down
Q6P1G0	-0.0542522	-0.0520562	-0.120433			down
A0A1B0GR06;A0A1B0GRM0;Q64700	-0.0868648	-0.113423	-0.192763		down	down
Q4FK31;Q9CQ20	0.162582	-0.16784	-0.0541691		down
Q921W4	-0.114009	-0.0489658	-0.0541098	down
A0A0R4J098;O88291	0.0712648	-0.105629	0.129256		down
B1APX2	0.0605279	0.0148967	-0.224274			down
O88712	-0.0749194	-0.112797	-0.0822712		down
Q8K010	-0.0591082	-0.210379	-0.107485		down	down
Q8VDH1	0.223949	-0.0625119	-0.135727			down
A0A0A0MQN9;Q80XJ3	0.0980263	0.0505476	-0.395851			down
P47754;Q5DQJ3	0.0427558	-0.0358265	-0.232341			down
Q8VDK4;Q9WTR5	-0.264719	-0.115592	-0.157498	down	down	down
P52479	0.0224037	0.0605821	-0.139623			down
Q7TSJ2	-0.0476359	0.0880339	-0.137112			down
Q3UW32;Q9EST5	-0.0119684	-0.0370706	-0.108586			down
Q8JZW4	-0.154128	0.0192473	-0.00310267	down
A0A0G2JGQ4;P54729;Q3UYM1	-0.0241886	0.031536	-0.102388			down
Q3UWJ1;Q5SXA7;Q7M752;Q8R2W9	-0.11954	-0.234439	-0.0741795	down	down
A0A0R4J247;Q4FJX0;Q60898	-0.158101	0.0718851	-0.0445456	down
E9PXF8;E9Q0D4	-0.000419792	-0.0515207	-0.29552			down
E9QLK3;Q8C3R1	-0.0374865	-0.0789255	-0.245029			down
A3KMP2	-0.167058	-0.011053	-0.0701647	down
Q8C0J2	-0.0820991	-0.0156311	-0.117397			down
P29594	-0.0614226	-0.291858	-0.168694		down	down
Q9CZV9;Q9D771	-0.135848	0.06082	0.119258	down
Q8BHN0	0.0122401	-0.0894954	-0.161846			down
F2Z470;Q01237	-0.019367	0.00954853	-0.198787			down
A0A0N4SV07;Q8R5B4;Q9CWX6;Q9WV72	0.04844	0.0593253	-0.224656			down
E9PXC2;F8WI12;Q64705	0.0527144	0.00310309	-0.100364			down
E9PWD2;E9QNR5;Q69ZU6	-0.221854	0.0812358	0.185204	down
E9QK48	-0.331345	-0.172032	-0.0984804	down	down
Q99NF3	0.0587685	-0.201328	-0.211383		down	down
E9QMD2	-0.108874	-0.0543645	-0.305689	down		down
Q8BG02	NA	-0.118886	0.194485		down
Q9DAA6	0.0107675	-0.129878	-0.011613		down
Q8BH69	-0.0304146	-0.173957	-0.20086		down	down
E0CXS4;G3XA20	0.0205921	0.0966307	-0.113404			down
Q922H9	-0.0440147	-0.122194	-0.0995036		down
Q80Y14	-0.0796327	-0.077919	-0.122158			down
Q3UEW2;Q9WV69	0.0528464	0.0532177	-0.195291			down
A0A1B0GSX0;P06151;Q3TI99;Q564E2	-0.216972	0.393931	0.359609	down
A0A286YCX6;E9PWG2	-0.0187016	-0.0892855	-0.131411			down
P35441;Q3TR40;Q80YQ1;Q8CGB2	NA	-0.177692	0.268409		down
P21614	0.0351623	-0.159299	-0.165964		down	down
Q8BG16	-0.1031	0.123983	0.0129374	down
Q8K2D8;Q9JI19	0.0735571	-0.349252	-0.27971		down	down
E9QKR0;P62880;Q3U9V4	-0.118999	-0.00227737	0.133439	down
Q91YP3	0.104229	-0.194282	-0.468199		down	down
Q3U2K0	0.0108712	-0.193443	0.0288779		down
D3Z030;Q6EDY6	-0.123276	0.207245	-0.0770935	down
P52734;Q3UG32	-0.0489601	-0.0128275	-0.24331			down
F8WGX0;Q91ZT5	-0.0947068	-0.0576242	-0.13947			down
D3Z494;G5E895;Q8BIV6	0.0226443	0.176628	-0.198676			down
Q5HZI9	-0.0466182	-0.0138571	-0.105467			down
Q3TXD3;Q499X4;Q5RKP0;Q62465	-0.199701	0.0119762	-0.137252	down		down
P97302;Q3URL4	0.0633687	-0.123289	0.0710927		down
B8JJM5;B8JJN0;P04186;Q3UEG8	-0.00271126	-0.0195749	-0.248411			down
B1ATZ0;B1ATZ1;Q3TLL4;Q3UMA3;Q99LI8	-0.446498	0.0310413	0.0727303	down
J3QNU6;Q8BWG8	0.0117715	0.0338741	-0.13407			down
F6W1B2;F6WC15	-0.0100145	0.0458329	-0.11435			down
E9Q1F5	0.037489	-0.134621	-0.0668808		down
Q9QUG9	0.185502	-0.3125	-0.113095		down	down
Q8BVI5	-0.107093	0.000168652	-0.0380864	down
B1ASP2;P52332;Q3U8P8;Q3URU8	0.0779909	0.0328786	-0.117053			down
P47809;Q543X6	-0.151517	-0.0761806	-0.108976	down		down
Q3TL44	-0.136664	NA	NA	down
E9PVU9;E9PZ91;F6SV10;O89106	0.221656	-0.136789	-0.0749885		down
A2A7G9;A2A7H1;Q9QZN4;Z4YN00	-0.000319871	0.0240188	-0.112678			down
P20060;Q3TXR9	-0.0606098	-0.113477	0.0520331		down
Q3UXD8;Q8BSK8	-0.0142279	-0.11099	-0.0638739		down
Q69ZF8	-0.0360996	0.0773499	-0.131709			down
A0A0R4J0B3;O70405;Q3U0V5;Q3U350;Q3UFT4;Q6PB82;Q80TT3	0.257576	-0.049861	-0.276594			down
Q3TT60;Q6P243;Q6PG57;Q9WUI1	0.0795233	0.190541	-0.208086			down
P70428;Q3U8D5;Q3UDB5;Q3UFQ0;V9GX32	0.026585	0.011908	-0.115723			down
Q6ZWY3	0.0526948	-0.113192	0.212874		down
A0A0G2JDW7;Q6ZWU9	-0.174794	0.0618983	0.186581	down
Q69ZR9	-0.0512413	-0.0873251	-0.11307			down
E9QKD9	0.0338745	-0.00422126	-0.14668			down
D3YVU4;D3YVU7;E9QL25;Q6P1G2	-0.370365	-0.250095	0.0988341	down	down
A0A1L1SV25	-0.168638	-0.133783	-0.218215	down	down	down
Q9D1D4	0.13488	0.0197723	-0.123588			down
Q8BNW9	0.0665375	0.0439378	-0.146572			down
P63271;Q9Z199	-0.00667887	-0.145258	0.0650138		down
P61161;Q5SW83	-0.124339	-0.10441	-0.102136	down	down	down
Q3UF55	NA	-0.142554	-0.275633		down	down
F8VPT7;H3BJC9;H3BKG1;Q8CFH6	0.0133336	0.184805	-0.114451			down
P00493;Q99KF5	-0.0552686	-0.0632957	-0.188089			down
Q3UPS8;Q69ZS0	-0.00202311	-0.128111	0.251745		down
H3BJZ7;Q4KUS2	-0.150059	-0.111929	-0.105369	down	down	down
A0A0R4J291;Q7TMV3	0.00117398	-0.234229	-0.180577		down	down
G5E8J3;Q8K1X1	-0.0342955	-0.172117	0.0352529		down
Q7TN22	-0.162615	0.0629918	-0.0914767	down
P97303	0.144121	-0.153618	-0.0649649		down
Q6NXH3	-0.0270059	-0.0185355	-0.212112			down
Q5XJZ3;Q810D6	-0.126066	-0.12696	0.0360208	down	down
S4R1L5	-0.0828609	-0.16767	0.0301799		down
Q7TSC3	0.185366	-0.14298	0.0752638		down
H6RXZ1;P46096;Q3TPT3	-0.116866	0.0359864	-0.0568953	down
Q8CBF3	-0.0227594	-0.373559	-0.0559711		down
Q8BYI9	-0.162809	0.0034071	-0.236258	down		down
G5E8J9	0.0692251	-0.15284	-0.00414425		down
B2RSW8;Q9R0L6	-0.0223355	-0.0279981	-0.172054			down
Q9QZX7	-0.170111	0.412637	0.193169	down
Q3TW27;Q922L6	-0.205375	-0.00263664	0.0199904	down
P35802;Q542P2	-0.0323248	-0.000227648	-0.12901			down
B2BH30;E9QMC2;Q3UVX5	-0.0619262	0.0381045	-0.147919			down
Q8VEH6	-0.00336803	-0.0612644	-0.162928			down
Q8QZY1	-0.151322	0.0522384	-0.332889	down		down
Q9JJ28	0.0956667	-0.0455524	-0.140339			down
Q64105;Q91XH5	-0.100731	-0.108013	-0.159992	down	down	down
Q9QZD9	-0.0191653	-0.283594	-0.0587507		down
O70443;Q3UYF9;Q542R8	-0.135886	-0.0298441	0.00556659	down
Q3U868;Q921K2	0.0904458	-0.129371	-0.114426		down	down
G5E8B1;Q64512	-0.145808	-0.0378307	-0.20253	down		down
A0A0A0MQD7;A0A2I3BPN8;A3KGS3	-0.0268583	0.044439	-0.115562			down
A0A286YDR2;Q3TU26	-0.110874	NA	NA	down
Q6ZPG3;Q8BW70	-0.0026649	0.0838374	-0.231917			down
Q059K7;Q9QXY7	-0.332377	-0.105603	-0.0128649	down	down
Q14B21;Q8CA04;Q99N94	0.0257227	-0.111732	0.57162		down
E0CY14	NA	-0.227128	-0.232002		down	down
D3YUY7;Q3TDT0;Q9R1R2	-0.117839	0.0340049	-0.210563	down		down
A0A217FL69;Q8R3I2	0.136581	-0.0673213	-0.113621			down
E9PWW6;E9Q8M5;Q3TIQ4;Q3UBH9;Q8C7N4	0.0737135	-0.0505508	-0.19797			down
Q3UI98;Q8R2T8	-0.139076	-0.0946611	-0.115529	down		down
Q04690	0.00589622	-0.031705	-0.109208			down
Q99L48	0.0274072	0.0126416	-0.104403			down
G3X9I1;G5E911;Q6NSU0;Q91VU0	-0.0574437	-0.0855822	-0.162134			down
Q9D8V0	-0.00234997	-0.163984	-0.217497		down	down
Q8BIW1	-0.0481961	0.0286934	-0.14312			down
B1AR13;B2RWE3;B3DFI8;Z4YKM2	-0.118293	-0.087788	0.176778	down
Q61595	NA	-0.176258	-0.0434963		down
Q3TW28	0.0320749	-0.116166	-0.0906812		down
G5E8Q4;O08967;Q3TXK1;Q5DTF5;Q922J4	-0.303797	-0.188459	-0.0564186	down	down
Q3T9T9;Q3TZ02;Q570Y7;Q8K3E8;Q9ESS4;Q9QX11	0.084564	-0.13851	-0.230394		down	down
B0F2B4	0.0250466	0.159433	-0.107782			down
A0A1S6GWI1;A2AU35;A2VCP7;Q8BHL8	-0.143427	0.179502	0.162828	down
P58137;Q3U965;Q8BZR4	-0.0402075	0.0466842	-0.181672			down
Q3TGB1;Q9CQ26	-0.0177083	-0.113141	0.0288359		down
B9EHE8;E9Q9Q2	-0.0420533	-0.186395	-0.151688		down	down
A2AWF8;A2AWF9;E9Q4S7;Q64455	-0.108565	0.0356306	0.0895492	down
Q8R5C5	0.0577387	0.0120631	-0.117319			down
P61164	-0.103459	0.121805	0.169869	down
S4R1W8	0.172619	-0.322636	0.0144747		down
Q640Q5	0.0313572	-0.0204433	-0.145852			down
B9EKI5;Q3TTA7	0.0205479	-0.131553	-0.0280578		down
P22682	0.155208	-0.122723	-0.216015		down	down
P26048;Q544G1	-0.0881271	0.224133	-0.17938			down
Q9D6J5	-0.0051178	-0.226725	0.0249186		down
E9QNY8;Q9JLC8	0.0571117	-0.106219	-0.0394996		down
A0A1W2P6L9;B2RX13;Q3UQ28;Q80U60	-0.00766498	-0.0892356	-0.121675			down
Q545I6;Q9WUU7	0.112628	0.00687129	-0.192313			down
B1AUH5	NA	-0.12257	-0.0573925		down
E0CXX6;F7BJW2;Q3TV65	-0.00947411	-0.211732	0.0305801		down
Q9D3A8	0.149923	-0.114144	0.092066		down
A2ACJ2	-0.0104813	0.0648801	-0.155959			down
A0A0U1RPA0;Q3UIL6	-0.0564728	-0.13713	-0.0591655		down
P16014;Q3TY66;Q8BP91	0.0944523	-0.0187029	-0.144114			down
Q61324	-0.0644244	-0.18359	0.0599113		down
Q9D4B2	NA	-0.0661539	-0.508258			down
P15116;Q3UIC2;Q8BSI9	-0.0931243	-0.121517	-0.12812		down	down
P22599	-0.0232091	-0.246496	-0.339266		down	down
Q00896	-0.0382729	-0.16933	-0.370891		down	down
Q00898	-0.126721	-0.0445314	-0.248523	down		down
Q8BMS9	-0.011306	0.148121	-0.134689			down
Q3TL79;Q8BK64	-0.0119493	0.12442	-0.188256			down
A0A2X0SZ21;O08908	-0.209595	0.0558596	0.397079	down
Q6ZWX2	-0.147649	0.21418	-0.024971	down
Q8BFR5	0.123356	-0.0456041	-0.10218			down
Q6PEE2	0.0162051	-0.100898	0.0195906		down
P54822	0.00244212	-0.217809	-0.107573		down	down
Q3TMX5;Q80ZP8	-0.0016022	-0.124207	-0.0266355		down
Q8C2A2	-0.126217	-0.0327263	-0.166497	down		down
B1AQW5	-0.121747	NA	NA	down
D3Z636	-0.130205	-0.194567	-0.0974839	down	down
Q5RL20;Q6P060;Q810B1	-0.152563	0.0485182	0.0825157	down
Q3UFY8	-0.0729798	-0.0387704	-0.118255			down
G3X8Q0;O89090	-0.229888	-0.0677664	0.0914909	down
A2ATS6;Q7M6Z0	0.127462	0.092793	-0.157343			down
A0A0G2JFZ4;E9Q7M2	-0.116393	-0.00151385	0.012739	down
B2KF73;O88892	0.0575153	-0.126617	-0.101773		down	down
O55033	-0.119197	0.132925	0.00295966	down
V9GX34	-0.18143	0.0483806	0.109728	down
Q9CR61	-0.0375275	-0.213468	0.279996		down
Q6P5H2	0.108255	-0.166387	0.0179352		down
Q8R2Y3	-0.00380665	-0.00188736	-0.114189			down
A0A2I3BPG9;P83882;Q5M9P1	-0.128438	0.0676499	0.0682584	down
Q811B5	-0.0419963	0.0501599	-0.101643			down
Q9Z2I0	-0.118793	7.22e-05	0.00808916	down
Q9QZD8	-0.315306	0.0435078	0.0929137	down
Q8R3C6	-0.0273548	-0.0793752	-0.174261			down
A2AI78;Q80YA9	-0.169588	0.0282319	-0.220078	down		down
Q3UDE2	-0.0608563	0.0419821	-0.1059			down
A0A0R4J0Q6	0.0243399	-0.0690135	-0.574041			down
Q91XB2;Q99N95	-0.0177073	-0.0942115	-0.113131			down
Q9CZN8	-0.00723161	-0.110688	0.138925		down
A2NHM3;Q58EU8	0.689546	-0.252845	-0.0898311		down
A0A0U5BC76	NA	-0.252334	-0.26695		down	down
A0A286YDX6;F8VQ75;Q9EQW7	0.0855698	0.00660112	-0.123306			down
P62869	-0.231495	0.167185	0.213822	down
Q3TF87;Q922B2	-0.120629	0.0427732	0.14977	down
O55226;Q3TV01;Q3TYW1	-0.212188	0.0438096	0.585809	down
Q9CXE2	-0.128651	-0.0979973	-0.244302	down		down
Q3V1N5	-0.14446	-0.0284582	-0.224158	down		down
Q8JZZ5	-0.133918	0.134108	0.118984	down
A2ANL9;A2ANM0;Q9WTS4	-0.15395	0.0773033	-0.0139027	down
A8C756	-0.0883424	-0.0153278	-0.10028			down
A2AQJ5;A2AQJ6;Q8BXN9	-0.134955	-0.0270923	-0.0727497	down
A0A1W2P737;F8VPV0;P48725	0.086181	0.0664588	-0.107467			down
Q66JW3	0.0135574	-0.114625	0.244846		down
Q9CTE8;Q9DB25	-0.108202	-0.0376778	-0.150209	down		down
A2ALR9;Q3V0C5	0.232939	-0.131477	0.0290675		down
E9Q6Z3;Q3V0Q3;Q6ZQE4	0.0424107	-0.114963	-0.0773378		down
Q501L4;Q8BMQ2	0.0142531	-0.00846858	-0.117005			down
Q9QYS2	-0.0910963	-0.0191455	-0.217598			down
A2AFI8;B1AV20;B9EI38;Q3UHE9;Q3UHF8;Q80XA6	-0.137436	NA	NA	down
A0A0J9YUA8;E9QLJ3;Q6GQS5;Q6JPI3	0.0562413	0.199083	-0.127533			down
Q91V92	-0.13333	-0.0296247	0.326677	down
Q8R2K3	0.0170619	-0.150777	0.159934		down
Q8BJL1	-0.10461	-0.0739397	0.0531419	down
Q8R0L9	-0.0594855	-0.0537884	-0.118971			down
Q9QYB8	-0.0648069	-0.015226	-0.100899			down
Q8BR92	-0.109216	-0.0354647	-0.0702356	down
A0A0A0MQ90;P97352;Q545H7	-0.127596	-0.00217535	-0.129053	down		down
Q810A5	-0.155673	-0.00532641	0.00703925	down
Q80U30;Z4YLG3	-0.0891405	-0.1328	-0.300571		down	down
A0A1W2P7A1;F7AEH4;Q6ZWZ6	0.00653185	-0.212831	0.0386132		down
Q9JJA7	-0.104888	0.0692689	-0.174924	down		down
Q99MR0	0.0314393	-0.0899251	-0.170447			down
P40336	-0.0161282	-0.106371	-0.135866		down	down
Q7TRD3;Q8VGD4	-0.17533	0.282023	-0.287914	down		down
Q63932;Q91YS7	-0.14149	0.138964	0.176066	down
Q9D9V3	0.0851262	-0.137334	0.0496232		down
Q6PGB6	0.0105178	0.0379935	-0.134327			down
P48410	NA	-0.236231	-0.0966207		down
P16330;Q3TYL9;Q3TYV5	-0.115094	0.0736339	-0.168709	down		down
F8WIV2;Q3U3L3;Q4FJQ6;Q60854	0.170378	-0.196418	0.0607649		down
F6QM56;Q8BP56	-0.137884	-0.194977	-0.359774	down	down	down
Q8VE19	-0.130336	0.0321257	-0.204558	down		down
Q3TPD9;Q3U2X5;Q64133	-0.264493	-0.0767771	-0.000912388	down
Q9DBT3	-0.105098	-0.00459365	0.0977397	down
Q9ERS2	-0.117504	-0.0202066	0.10083	down
Q7TSK3	-0.0446991	-0.21443	-0.0419321		down
Q8K019	-0.121778	-0.0125833	-0.163401	down		down
A0A0R4J0S3	0.107605	-0.18413	-0.0899502		down
P97355	0.0255082	-0.0986631	-0.172484			down
Q9DB16	-0.0549113	-0.154495	-0.016669		down
Q80WR5	0.0702493	-0.112744	0.060326		down
E0CYX9;Q3TC33	0.090571	0.0339658	-0.303576			down
Q05A62	-0.169614	0.0411781	-0.106961	down		down
D3YW47;G3X9D3;Q8CAE9	-0.343994	-0.137728	-0.469635	down	down	down
Q04750	0.158965	-0.129847	0.209906		down
Q91W39	0.195201	-0.103721	0.186407		down
P49312;Q3TIK8;Q3UK83;Q5EBP8	-0.268368	-0.132407	0.378864	down	down
Q3T984;Q5RJV5;Q8BGJ5;Q8K144;Q922I7	0.101656	-0.184938	0.137937		down
E0CX53;E9Q6Q8;Q8BYJ6	0.0228568	-0.126746	-0.26572		down	down
A2AMW0;Q923G3	-0.119295	-0.150362	-0.0440236	down	down
P28652;Q5SVJ0	-0.144916	-0.00588553	-0.0597241	down
B2KGA7;Q505B7	0.0754766	0.0295887	-0.288669			down
Q80VP5	0.0376536	-0.137217	-0.129472		down	down
A0A068EW80;D3YXR5;D3Z3A6;F7BTZ2;Q60953	0.052848	-0.354291	0.0752887		down
P16125	-0.140745	0.022963	0.103624	down
A2RTI3;O89017	0.108195	0.0461972	-0.330423			down
Q9D287	0.143226	-0.021475	-0.135595			down
P11499;Q71LX8	-0.0199173	-0.0962049	-0.111956			down
Q3TJC2;Q61205	-0.0350655	-0.105295	-0.000876236		down
B8JJ89	0.138206	0.0311649	-0.146646			down
G5E8H1;P23819	-0.00160374	0.0440733	-0.133876			down
B2RTJ2;Q3URF8	-0.21942	0.271527	0.142433	down
Q6ZWX6	-0.156817	-0.101427	-0.0718918	down	down
F8WIZ7;Q5DTM2;Q8BXR9	-0.0400338	0.033065	-0.170481			down
E9Q509;G3X925;P53657;Q3UEH4;Q3UEI4	0.100325	-0.0568445	-0.147288			down
Q3UKC8;Q80SZ7	0.0179026	0.0262887	-0.106857			down
E9PV14;Q8C8P2	0.0266383	0.00634013	-0.164577			down
Q6PIU9	-0.0414922	-0.124104	-0.0245923		down
A2A6T1;B2RWR4;B7ZMV4	-0.166663	0.233285	0.226324	down
Q9CQ65	-1.38625	-0.216	0.0105403	down	down
A0A0R4J138;P50429	-0.143035	-0.203914	-0.0999431	down	down
Q6DFW4	0.0623296	-0.118254	0.0855569		down
Q5SQB7;Q5U438;Q61937	-0.175391	0.177276	0.267392	down
O55022;Q3TFP8;Q3TH84;Q3TXU8	-0.147025	0.0616578	0.08613	down
Q3U5R8;Q924B0;Q9D066	-0.13002	0.0528444	-0.183755	down		down
A0A0R4J091;Q9JKP7	-0.149542	-0.188272	0.23088	down	down
Q8CGC4	-0.143522	0.0178543	0.0422759	down
Q5BKS5	-0.097149	-0.210508	-0.473383		down	down
B2KF50;Q570Z6	-0.124379	0.0888111	-0.0440312	down
Q3TIH9	-0.108449	0.0574741	0.04921	down
P25233;Q8C5K8	0.0435372	0.0512345	-0.315708			down
A0A087WSP5;P42225;Q3TW11;Q8C3V4;Q8C8M3;Q9D323	-0.101832	0.0997094	0.0174524	down
Q9CZ83	-0.0619968	0.0453579	-0.139879			down
Q50HX0	NA	-0.131619	-0.0219999		down
Q99ME9	0.15889	0.14535	-0.16567			down
Q6PHU5	0.200395	-0.215948	-0.441384		down	down
Q3UK41;Q8BG30	-0.132118	0.161018	0.329686	down
Q3TG12;Q9WUA2	-0.082156	-0.0636225	-0.466516			down
D3Z7I0;Q8BL74	-0.0926363	0.105903	-0.252539			down
P62320;Q91VM2	-0.00989848	-0.279061	-0.0963442		down
Q925N0	-0.0884665	0.0371055	-0.256581			down
Q8R2P1	-0.0453204	-0.271036	0.279897		down
Q91YJ3	-0.123992	-0.0726889	0.0956005	down
P58064;Q3TLQ4	-0.106837	-0.056273	-0.0562575	down
A0A140LHU0;E9Q638;Q3U1W3;Q3UG15;Q61072	-0.126128	0.0437824	0.156526	down
E9Q8H9;E9Q8I0;P06909	0.000556673	-0.137611	-0.200092		down	down
P48759	0.0289805	-0.0349872	-0.105875			down
Q3V1Z5	-0.119611	-0.153084	-0.0290054	down	down
A2ACC6;B2RRF1;E9Q0J2;F8WHN4	-0.113194	-0.0971218	-0.0396774	down
Q6KAU3;Q9D125	0.340659	-0.0321273	-0.190676			down
A2A9W7;Q8BMI3	-0.0211475	-0.13346	-0.0270461		down
Q9JM96	0.0515911	-0.243294	0.0926026		down
Q8CEG5	-0.0579211	-0.0127729	-0.184186			down
A0A0R4J254;Q9ESJ0	0.180132	-0.113631	0.032851		down
O35126	-0.069913	-0.01676	-0.250801			down
Q9JHW2	0.0704014	-0.105544	-0.0543609		down
Q3TYA0;Q91VU6	0.10664	-0.0204694	-0.163415			down
P97762;Q3TH81;Q3UGI5;Q3UK75	0.0440812	0.231508	-0.117136			down
Q561M1	-0.300115	0.0748453	-0.138076	down		down
Q8BY71	-0.108748	-0.0134784	0.00242731	down
Q8R3R8	0.289289	-0.079753	-0.12726			down
Q8BMS1	-0.139936	-0.00448431	0.0780338	down
Q8BHR8	-0.0605766	-0.100278	0.0408263		down
A0A0M3HEP7;A1L332	-0.0394033	-0.00481785	-0.118991			down
Q61102	-0.000344029	-0.087332	-0.114144			down
Q9CR41	-0.0457286	-0.100279	0.0124803		down
P35288;Q0PD32;Q9D4I9	-0.0981946	-0.176755	-0.260748		down	down
Q64689	0.0581329	-0.117056	-0.0601823		down
P02772;Q8BK56	0.0323124	-0.156587	-0.145024		down	down
Q8BGD5	0.220593	-0.0474524	-0.131145			down
P50153;Q3UFJ8	0.0999039	0.0870537	-0.133464			down
A0A1W2P6N5;Q80T74	-0.0285314	-0.00197577	-0.459453			down
Q8R4S0	-0.0816343	-0.117343	-0.346467		down	down
Q7TQE6;Q80YA4	-0.0615131	-0.169235	-0.185479		down	down
D3Z6J6;Q9JHI2	-0.230155	-0.0823362	-0.127174	down		down
A0A0D2X7Z2;Q9CY45	-0.0784415	-0.0317452	-0.149739			down
A2AL12;Q5FB19;Q8BG05	-0.0806822	-0.105972	0.111924		down
Q3UID0	-0.0483798	-0.0532982	-0.135033			down
A3KFM7	-0.0106542	-0.0934087	-0.151191			down
P62960;Q3UBT1;Q71V06;Q810K5	-0.229258	0.117897	0.30939	down
B7ZNF8;Q8BYH8	-0.00825639	-0.170832	0.110861		down
A2API5;Q9JI18	-0.0439876	0.0293533	-0.103751			down
G3X9C8;Q8BQ89	0.0341191	-0.113922	-0.105216		down	down
Q80TR8	0.0722698	-0.346592	0.0210252		down
A0A2I3BQ50;A0A2I3BQH8;A0A2I3BRB9;Z4YM84	0.0629447	-0.187166	-0.179412		down	down
Q9R0Q6	-0.124019	0.00716667	-0.0292598	down
Q9D4H1	-0.127495	-0.137881	-0.180834	down	down	down
Q8K009	-0.0233041	-0.125029	-0.030571		down
Q6P8M1	0.0523779	-0.0291572	-0.1515			down
E9Q366;Q9D5Q6	-0.135156	-0.0409162	0.0299882	down
Q9D6U8	-0.0352434	0.0323059	-0.117247			down
Q7TMH7	-0.0607051	-0.217267	-0.696514		down	down
Q99KP6	-0.139975	0.0908128	0.106074	down
Q8BX80	0.166601	-0.255505	0.146906		down
Q9CW79	-0.0181606	-0.408973	0.0493779		down
Q91YJ5	-0.064434	-0.0915158	-0.170829			down
Q3TME1;Q9R0Q4	0.0728811	-0.121031	-0.0157415		down
A0A1S6GWH0;B1AR50;Q9DCD6	-0.135617	0.152285	0.260257	down
A0A1S6GWJ5;Q148R8;Q80UK8	0.0386057	0.0489626	-0.224655			down
P51141	-0.134866	-0.119418	0.0604521	down	down
B7ZWC0;Q3TD08;Q3TSR4;Q545R3;Q62433	-0.0641855	-0.111819	-0.250405		down	down
Q3UNH4	-0.0145338	-0.0208339	-0.168582			down
A0A1L1SV73	0.0052081	-0.119715	-0.297009		down	down
Q03958;Q792E4	-0.141057	0.0739809	0.129343	down
Q9JIS5	-0.166435	0.136884	0.258764	down
Q4QQP1;Q9CZG3	-0.00372693	0.130204	-0.157122			down
P20357	-0.108124	0.0786924	0.029217	down
E9Q5E2	-0.195476	NA	NA	down
Q8CHW4	-0.0016905	-0.00292902	-0.214426			down
A2RT28;Q499X9	-0.111514	0.0429326	0.0572858	down
A0A0R4J1J1	-0.177075	NA	NA	down
P63321	-0.00589612	-0.185766	-0.288433		down	down
H3BLB7;P47879;Q8BSM9	0.139561	-0.0147871	-0.681184			down
Q3TBW2	0.0403001	0.0588524	-0.150154			down
A0A0R4J1N0;O35098;Q3TMU8	-0.111617	-0.200178	0.062735	down	down
A1ILG8;Q8BX70	0.17673	-0.200819	-0.0702582		down
P97364	0.0432961	-0.230162	-0.702115		down	down
Q3UXU0	-0.0574317	-0.0648311	-0.121937			down
P54763	0.1453	-0.0646103	-0.190183			down
O55137;Q99L15	-0.106112	-0.0100409	0.141213	down
Q3UBX0	0.0469458	0.0759173	-0.102473			down
Q8BZR9	-0.00225816	-0.108125	0.0535829		down
Q99LJ7	-0.0116393	-0.0228655	-0.196636			down
Q571M5;Q8C863	0.0791966	0.0158797	-0.141356			down
A0A0R4J025	-0.0264725	0.0510054	-0.136081			down
F6XN97	-0.213519	-0.277667	-0.063861	down	down
Q8C0D7	0.0997059	-0.0583793	-0.136368			down
Q8BVE8	-0.0267917	-0.0131354	-0.14982			down
Q3T9S3;Q9EQU5	-0.190607	0.0252895	0.127638	down
Q60575	-0.154603	-0.115944	0.038009	down	down
Q7TQ95	-0.133249	0.0426989	0.215287	down
Q9CTY5	-0.0438829	-0.0101475	-0.233855			down
Q8BHS8	-0.0812572	-0.0507079	-0.151623			down
A0A0G2JDM7;A0A0G2JE03;Q3TWF7;Q3UFC2;Q8BTZ4	0.0309349	-0.0176606	-0.221196			down
Q8C7H1	0.0170709	0.11583	-0.165882			down
P12961;Q3TT51	-0.207051	0.11271	0.111184	down
Q3THK3	-0.115192	0.123319	0.216267	down
Q80VH1	-0.0424802	-0.229801	-0.505649		down	down
Q5HZH2	0.0914125	0.0690627	-0.148449			down
P14231;Q3UR55	-0.00168128	-0.213151	-0.154932		down	down
Q499F8;Q8R2V3	-0.252498	-0.0318256	-0.185144	down		down
A2A6U3;Q80UG5	-0.0222087	-0.110688	-0.148582		down	down
E9Q1G8	-0.151097	NA	NA	down
Q64336	-0.0435138	-0.112176	-0.316112		down	down
G3UYV7;P62858;Q059I1	0.0990089	-0.0576454	-0.102551			down
A1L338;Q3UGX8;Q3UHC1;Q91ZZ2	-0.161882	0.0961202	-0.143557	down		down
Q3TC46	-0.00308718	-0.126797	0.0246785		down
A0A0H2UH19;Q5DW34;Z4YJZ7	-0.176134	-0.132861	-0.0441402	down	down
O88413	0.142439	-0.0907733	-0.144059			down
Q59J92;Q7TT15	-0.153794	-0.00794192	-0.0633896	down
Q8BHJ5	-0.0581491	-0.0127092	-0.108152			down
A2ADH1;F6TBV1;F6WHL0;Q9CQY5	0.0204498	-0.163372	-0.081231		down
D3Z729;D3Z730;G3X9H1;Q0P688;Q3UUT0;Q8BMB3	0.0790117	-0.110678	-0.0228323		down
Q9D853	0.0891216	-0.248658	-0.15295		down	down
A2CG49	-0.0890304	-0.00436391	-0.177779			down
Q8BJS4	-0.0111422	0.0425251	-0.107453			down
O70152	0.0839983	0.37839	-0.226067			down
O70435;Q58EV4;Q9DCD8	-0.199214	0.123845	-0.387657	down		down
A2AD03	0.0497495	-0.17675	0.00928583		down
A2ALL9	0.00527045	0.111218	-0.130073			down
F8WHB1;Q3UHH0;Q3UHJ3;Q9R0K7	-0.168997	0.126798	-0.133288	down		down
G5E829	-0.124609	0.0681939	-0.00823939	down
Q8VCS3	-0.0249305	0.0946208	-0.120591			down
E9QLT6;P53762;Q3U7X2;Q3ULM2;Q3URM6;Q5DTR2;Q8CEC2	NA	-0.126858	-0.0738715		down
Q8BGT8	-0.126365	-0.130216	-0.0184974	down	down
Q3UC76;Q4FJR7;Q60872	-0.0285395	-0.25507	0.0836995		down
K4DI58;Q99N28	-0.109196	0.104311	-0.00250719	down
Q3UBR8;Q545H3;Q9Z0V7	-0.190795	-0.0435126	0.0500416	down
P57716;Q3T9E5;Q6ZQF2	0.093446	-0.0359813	-0.175257			down
Q91VK1	-0.0142499	-0.0419487	-0.143051			down
Q91ZZ3	-0.0669803	-0.0446377	-0.245348			down
Q5EBP9;Q62318	-0.0611741	-0.162669	-0.101548		down	down
Q9CQ21	0.0420293	-0.0743978	-0.196118			down
P08032	-0.0567751	-0.135706	-0.363019		down	down
P16546	-0.100083	0.0115454	-0.0408685	down
Q6P7T7	0.0272764	-0.103571	-0.455804		down	down
Q8CH09	-0.0278812	-0.00912742	-0.158245			down
Q61024	-0.222078	-0.0873632	0.0793615	down
Q7M759	-0.121519	0.0204745	-0.1015	down		down
A2RSV8;P19783	-0.0622908	-0.402504	-0.0514808		down
Q3ULT0;Q9JK30	NA	-0.00138275	-0.134681			down
Q8CII2	0.0224576	0.00440093	-0.123171			down
O35492	0.00369614	-0.219696	-0.222905		down	down
Q64322;Q925Q2	-0.0747618	-0.00632491	-0.531009			down
P50516	-0.370889	0.133856	0.443141	down
Q9CYI4	0.0128986	0.0567313	-0.101045			down
Q3V0J1	-0.0362695	-0.135613	0.0542335		down
Q61656;Q8BTS0	0.0229658	-0.15195	-0.000244627		down
Q9CY34	0.0124257	0.0598712	-0.128647			down
Q9Z2C9	-0.124591	0.051931	-0.187049	down		down
Q9CWG8	0.117023	0.185171	-0.2325			down
D3YZV8	-0.0211649	-0.0216244	-0.112106			down
B7ZNP2;Q3V4B5	-0.124479	-0.0187715	0.00505902	down
Q8CJ40	0.0418386	-0.131823	-0.0261656		down
Q9Z2Q6	-0.126575	-0.0255458	0.039563	down
A0A1D5RLF1;Q8BGH4	-0.0871249	-0.000325702	-0.14777			down
A0A1W2P8A8;Q99KK1	0.024244	0.0260503	-0.13499			down
Q80YC2	0.18562	0.093537	-0.217789			down
A0A286YCS0;Q7TMY4	0.131062	-0.0357764	-0.219982			down
Q8BL86	-0.196924	-0.0534039	-0.106581	down		down
Q543F8;Q60862	0.0958141	0.0186758	-0.165981			down
G3X9J1;G5E8Y0;Q68FL0	-0.08912	-0.0700522	-0.248942			down
Q8BXB3	0.110925	-0.10547	-0.365491		down	down
Q8VED2	-0.216739	0.110042	-0.192054	down		down
Q9D187	-0.0114663	0.0431487	-0.161251			down
A0A0G2JFQ0	-0.170028	0.0623955	-0.367813	down		down
G3X9H7;Q6ZQB7;Q8R1S4	-0.0660566	-0.0657625	-0.238479			down
Q3TKN7;Q8JZY2	0.116292	-0.117849	-0.286554		down	down
Q8BGF3	-0.153753	0.0605437	0.194345	down
Q9ES28	0.054373	0.000763639	-0.114633			down
Q8R5A6	-0.118924	0.226664	-0.16884	down		down
Q8BW75	-0.137655	NA	NA	down
E9Q3P4;Q155P7	-0.185083	-0.19225	-0.575381	down	down	down
Q9CX30	-0.0710976	-0.204794	-0.119783		down	down
Q3TXU5	-0.103279	0.142433	0.240409	down
F7AA26	0.0541949	-0.144581	0.122914		down
Q9D8Z2	-0.128673	0.12257	0.275717	down
Q6B966	-0.0382842	-0.129356	0.00573104		down
Q9DAX9	0.389981	-0.176329	-0.0124238		down
Q04735;Q3TM24;Q543G3;Q91WP4	-0.0611072	-0.160725	-0.0267584		down
B2RX07;G3X9Z4;Q69ZY3	-0.0283938	0.0974602	-0.217609			down
Q8R3F5	-0.0723898	-0.00259706	-0.101123			down
Q9Z1X2	-0.00291644	-0.256987	0.00588702		down
A0A1L1SR96;Q6PB70	0.351802	-0.0735447	-0.147903			down
Q8R3H7	0.00666472	-0.100341	-0.0443572		down
Q8K2Q0	-0.07276	0.102766	-0.170071			down
D3YWQ0;D3Z2W1	-0.0693699	-0.0177873	-0.299661			down
D3YVW2;Q8BXA1	0.93794	-0.926794	-1.03676		down	down
P97311;Q542I2	-0.107637	-0.103126	0.0434287	down	down
E9Q6R7;O08614	-0.0330969	-0.00759143	-0.217896			down
Q9DB20	-0.108522	0.04336	-0.167026	down		down
P35235	-0.261687	0.0627393	-0.14745	down		down
Q60634;Q8CDE0;Q9DC36	-0.0361871	-0.0352355	-0.170674			down
Q3TG92	-0.129482	-0.117253	0.0244606	down	down
Q8VDM6	-0.0309191	-1.21966	-2.79248		down	down
G5E814;Q9D8B4	0.0732519	-0.175108	0.18983		down
Q80U51;Q9ER58	-0.14455	-0.181621	-0.238956	down	down	down
Q8R3Q2	NA	-0.0757829	-0.191718			down
A0A087WQN7;F8VQ87	0.0245845	-0.130516	-0.602195		down	down
Q80YR2	0.00562597	0.00727507	-0.197545			down
P97772	-0.218328	0.080171	-0.0770171	down
Q61481;Q8BRR9	-0.225033	0.0144419	-0.109617	down		down
A0A158SIT0;Q6P8J2	0.0448616	-0.117651	0.0519831		down
A0A1L1SRX2;O08739	-0.1512	0.0286395	-0.00538754	down
A4FUJ5;B2RTE5;Q3TMW1	-0.137186	0.135939	-0.21228	down		down
F7BGR7	0.048459	-0.100903	0.0456997		down
A0A0R4J140	0.0262852	-0.0501737	-0.141392			down
O88653;Q3TX23;Q542I7	-0.0361386	-0.0589203	-0.264239			down
Q3T9U1;Q3UDM0;Q8BPB0;Q921Y0	-0.081232	0.172175	-0.225275			down
Q14C38;Q8CCT4	-0.10162	0.112498	-0.118779	down		down
Q8CBC4	-0.178205	-0.0299497	-0.195197	down		down
A0A1Y7VJ48;P48428;Q5I0U7	-0.03036	0.0394169	-0.100707			down
Q9D1R2	0.0413017	-0.132079	-0.133397		down	down
Q9CZW6	-0.143275	-0.00188212	-0.0327358	down
P25444;Q3TXS9;Q58EU3	-0.184868	0.0420264	0.147988	down
Q3TI78	NA	-0.103327	-0.327098		down	down
D3Z2R5	-0.0496781	-0.120943	0.102422		down
A2RT05;P27545	0.0130735	0.0310828	-0.161737			down
F8VQC1	-0.3006	0.0462654	-0.22035	down		down
G3XA57;Q3U366	0.00549814	-0.102822	0.0418567		down
Q641K1	-0.0495862	0.0207817	-0.313443			down
Q6PDY2	-0.0189247	-0.131244	-0.12861		down	down
B1AWD8;B1AWD9;O08585	-0.0443713	-0.0481861	-0.167435			down
Q7TS75	-0.0136211	-0.0141008	-0.157501			down
D3YZZ5	0.110534	-0.33974	-0.144555		down	down
Q70IV5	-0.115645	0.0359746	-0.544726	down		down
P97742;Q3UGT1;Q7TQD5	0.020095	-0.231326	-0.639306		down	down
Q9DC33	-0.134057	-0.0792383	-0.0217975	down
Q4FJY2;Q9QZU9	0.0100548	-0.0417407	-0.115843			down
Q9D7E4	-0.0149646	-0.0305689	-0.102561			down
O35621;Q545Q8	-0.281169	0.0745798	-0.0537095	down
Q8VC16	-0.144098	-0.00765612	0.0142165	down
E9QP09;S4R1Y1	0.0483653	-0.0672776	-0.135297			down
Q6DG52	-0.111444	0.00840688	-0.00614395	down
Q61699	0.139343	-0.0381548	-0.190791			down
Q05816;Q497I3	-0.100698	-0.0382621	-0.147407	down		down
Q9ERI6	-0.0886752	-0.0297424	-0.25621			down
Q9ERG2	0.143414	-0.112227	-0.166854		down	down
Q547J4	-0.166009	-0.23259	-0.174602	down	down	down
Q00897	0.0522167	-0.0615267	-0.250986			down
Q9WV92	-0.0705448	-0.20861	-0.132052		down	down
A0A0A0MQF3;D6RCG4;Q3V321;Q8VDW4;S4R177	-0.0458073	0.0720477	-0.31293			down
Q61160	-0.182305	-0.00362169	0.00968196	down
Q6P6J0	0.046703	-0.0212454	-0.101466			down
P70671;Q3U9K6;Q3UJM9	0.167164	-0.14433	-0.292413		down	down
Q5BLK4	-0.0760112	0.138648	-0.152274			down
A0A0R4J007;B2RQ13;P70261	0.0481178	-0.177354	0.0641085		down
B2RXY7;P48758	0.00307977	-0.0791893	-0.109255			down
P53810;Q3TGI6;Q3UE53;Q5ND42	-0.154444	0.0747334	-0.0333917	down
Q62084	-0.164372	-0.00130061	-0.104292	down		down
P26231;Q545R0	-0.00161832	-0.117423	0.0200946		down
O55057;Q3TDQ8;Q3URU9	-0.0409339	-0.132066	-0.00587858		down
Q8C1S0	-0.052911	-0.206875	0.0968895		down
O88597	0.0166286	-0.163154	-0.0840971		down
E0CXB9	0.0800469	-0.00167918	-0.160765			down
Q91WT9	0.0875653	0.287113	-0.433049			down
Q61599	-0.0597036	-0.125124	-0.309515		down	down
Q811G0	-0.101144	-0.00655042	0.0752728	down
Q8BJ34	-0.232369	-0.00967689	-0.186802	down		down
A0A2K6EDK3;Q6PIP5	0.175084	-0.0122972	-0.213429			down
A0A0G2JE32;A0A0G2JGL0;P61079;Q4QQL2;Q9D1S1	-0.0201549	-0.00621179	-0.221686			down
Q8BG51	-0.0326367	-0.263538	-0.00152912		down
A2AWT5	0.248759	-0.368888	0.478734		down
Q8BRG8	-0.0844116	0.0966175	-0.320273			down
B1AWV9;E9NX85;G3F8Y7;G3F8Y9;J7K287;Q8C943	-0.162894	NA	NA	down
Q9CY49;Q9R099	-0.103882	-0.113444	-0.112263	down	down	down
A0A087WRX7;O35618;Q3UTC9;Q99L86	0.292825	-0.125426	0.065277		down
Q02956;Q3UHM5;Q3V341;Q6PF82;Q7TST7	0.107196	-0.129503	-0.252674		down	down
Q921I6	0.103565	0.0127931	-0.113609			down
Q3TXH6;Q99JR8	0.0577925	0.11437	-0.278055			down
Q9CXJ4	-0.0114784	-0.195697	-0.0894632		down
P54830;Q80WU9	-0.0724511	0.0650047	-0.155589			down
O08738;Q3TPJ9;Q99M47;Q9D089	-0.0833581	-0.208919	-0.239231		down	down
B1AT92;Q3U1Q4;Q3U5I5;Q60631	-0.0153498	0.0473626	-0.198002			down
Q14A47;Q8K003	-0.0593399	-0.108649	0.0151462		down
Q3UV57;Q80T85	-0.0606462	-0.151286	0.012719		down
Q0VGU0;Q3U281;Q9CQC9	0.0620798	0.0541683	-0.111421			down
Q8VE80	0.10409	-0.0299761	-0.275873			down
Q8BJ03	0.0927258	-0.0357377	-0.100951			down
D3YYQ8;F7ABZ6	0.0516745	-0.0237269	-0.129811			down
Q9DCV4	-0.0307574	-0.120088	-0.0148427		down
P17742;Q3TE63;Q3UAJ1;Q5SVY2;Q9CZK9	-0.251675	-0.0915371	-0.00417772	down
G3X8S2;Q8CFK2	0.0273292	-0.195384	-0.0364308		down
Q8K4X7	0.0209072	0.0591471	-0.138091			down
Q9D6K8	-0.144269	0.00659561	-0.04105	down
Q52KG5	-0.022933	-0.0771912	-0.290392			down
Q8C884	-0.0420177	-0.0638186	-0.142935			down
A2AAE1	0.00122532	-0.0385915	-0.147139			down
E9PYP2	-0.0832217	0.0323132	-0.686279			down
D3Z6I8	-0.151503	0.00430493	-0.282122	down		down
A2AIM4	0.0412614	-0.175125	0.00463661		down
E9Q452	-0.0233896	-0.0291578	-0.144149			down
D3Z647;Q8K2Z8	0.111215	0.139628	-0.17092			down
Q64151	-0.00912225	-0.0605809	-0.215985			down
Q8BGB7	-0.0484817	-0.15094	-0.0955038		down
E9QAG2;Q9D4J7	0.0733974	-0.106283	0.0439395		down
Q5NC05	0.0155913	-0.105575	0.0630279		down
A0A0R4J024;Q924T3	-0.107629	0.145965	0.154425	down
Q8VCT3	-0.210131	0.0463254	-0.0522489	down
P27512	0.0374436	0.00507641	-0.190734			down
B1AST7;B1AST8;E9Q1Q1;E9QLW6;Q60592	-0.0508782	0.0580887	-0.210408			down
B7ZP28;Q8C4S8	0.167913	-0.0178877	-0.177614			down
D3YXL0;D3Z4M1;F6ST92	-0.253848	0.230866	0.139992	down
A8IP90	NA	-0.210064	-0.979373		down	down
P18293;Q2TAY4;Q91X04	0.0494296	-0.0809642	-0.215072			down
P28658;Q3TKP3	0.0124163	0.0572647	-0.140372			down
Q6P9R1	0.0836412	-0.330669	-0.280941		down	down
B2RUK5;Q3ULD5	0.193838	-0.111148	0.000782491		down
Q920R0	-0.0359465	0.101517	-0.107681			down
Q8BK30	-0.183791	-0.0156968	0.295736	down
D3Z2J4;Q05BP5;Q64362	-0.00599165	-0.040801	-0.182402			down
Q8CD10	-0.00790114	-0.0279318	-0.134413			down
O70299	-0.123316	0.0746633	-0.103939	down		down
P00920	-0.122165	-0.239554	-0.159927	down	down	down
P40338;Q3TTE7	-0.219482	-0.0669546	-0.244308	down		down
Q5M8M3;Q9DCG9	-0.168986	0.123434	-0.0904848	down
Q641K5	-0.0108029	0.0369204	-0.321645			down
Q8K2M0	-0.190242	0.038535	-0.0190373	down
Q8K382	-0.0122935	0.137368	-0.14878			down
Q9DAT5	0.071469	-0.173668	0.0392001		down
P97287	0.0181621	0.143586	-0.117458			down
F6M3K1;P0CL69	-0.115127	-0.0790179	-0.135005	down		down
B0V2H4;G5E923;Q54A87;Q9WTT4	-0.0930275	0.337638	-0.137139			down
A0A286YDQ6;Q3UK78	0.0563069	-0.31506	-0.087913		down
Q8K268	-0.0396698	-0.139699	-0.203045		down	down
Q8K0P3	0.228203	-0.0429562	-0.237889			down
Q0PD40;Q3TYH2;Q8K386	-0.0394152	0.139446	-0.104054			down
Q0P5V2	-0.16292	0.0472287	-0.137069	down		down
E9PV66	0.180217	-0.160049	0.0402914		down
E9Q133	0.0289134	-0.201805	-0.866489		down	down
Q925E7	-0.149099	0.136803	-0.0590418	down
Q8CAY6	-0.140087	0.138351	0.146722	down
P37889;Q3TGL4;Q99K58	0.163475	-0.514718	-0.0263967		down
O55176;Q05CG5	0.118637	-0.108133	-0.00196678		down
B2RQ80	0.0833901	0.0129633	-0.162205			down
K0J1C6;Q3TSR0;Q3TXF7;Q8C089;Q8C197;Q9ES89	0.169969	-0.0283253	-0.18294			down
Q3U4G3	0.0316132	-0.0509536	-0.107026			down
A2A7F4;E9Q532	0.10126	-0.104458	-0.0616282		down
Q3ZAX3;Q61120	-0.040548	-0.0388349	-0.129202			down
Q5XJV5;Q9JL19	-0.0168234	-0.115618	0.1561		down
H7BX15;Q80TR1	-0.0738567	-0.129696	-0.028697		down
Q64707;Q793C9	0.0989075	-0.145044	0.0603724		down
O08789;Q3UGG9	NA	0.12464	-0.330727			down
Q91VJ4	0.056315	0.0321649	-0.129329			down
E9QLN8;O70338;Q8BU23	0.105857	-0.244052	-0.167024		down	down
Q8R554	0.104839	0.0142657	-0.594582			down
Q63848	-0.0577325	0.0459549	-0.131933			down
Q544C9;Q8VC85;Q9CR79;Q9CRP6	0.0467626	-0.0789264	-0.44791			down
Q8CIP4	-0.0175369	-0.113842	-0.311037		down	down
Q4FK74;Q9D0J2;Q9D3D9	-0.0593293	-0.129118	-0.0540208		down
Q9R0P4	-0.115311	-0.0145907	0.0743321	down
A2A468;A5D6Q2;B2RUJ1;O09000;Q05BA5;Q3UQL7	NA	0.0375297	-0.253266			down
O70546	0.163072	0.0821149	-0.574056			down
D3Z286	0.0357592	-0.197492	0.110976		down
Q8BFZ2	-0.161617	0.16714	-0.139587	down		down
H3BK65;P42567;Q5JC28;Q80ZL3	-0.0641774	-0.0789222	-0.113937			down
Q05DC6;Q05DV3;Q9JI13	0.0567113	-0.0666699	-0.125863			down
Q3UUW5;Q61458	-0.0772214	0.0317749	-0.162493			down
Q9JLB9	-0.188894	NA	NA	down
Q6P5G3	-0.144311	0.0595018	0.441329	down
A0A0J9YTU3;A0A0J9YUR2;Q5SXY1	0.019625	-0.0596947	-0.139243			down
P58069;Q3U405	-0.00495407	-0.180704	-0.0512966		down
Q8VE70	-0.0868753	-0.158088	0.113658		down
A0A1L1SVC2;Q3U2X6;Q9WTY1	-0.118182	-0.0641713	-0.32415	down		down
O54984	0.033064	-0.0990107	-0.100651			down
Q9CQE1	-0.0273034	-0.201079	-0.0686006		down
F6XQM2;Q9JIY0	0.0166395	-0.00413671	-0.192504			down
O55013;Q3U9K9	-0.088753	-0.131926	-0.0583196		down
Q540I3;Q9CYZ8	-0.0657762	-0.0358784	-0.169893			down
B2KG46;G3UXK5;Q5DTM3;Q8BR07	0.0388404	-0.0444923	-0.193711			down
E9Q3A0;Q80WG7	-0.218204	0.00169977	0.0156402	down
Q5SS00	0.0983597	-0.212407	-0.214024		down	down
Q9D7M1	-0.05048	-0.0890457	-0.131188			down
A0A0R4J0B6;Q7TMS5;S4R2E1;W8DLN2	0.0583863	0.00418354	-0.155702			down
Q8C0S1	-0.00303463	-0.177631	-0.149016		down	down
A0A1Y7VIX4;A0A1Y7VP73;Q91WZ8	-0.164995	0.040453	-0.0380884	down
A1A553;O55098;Q3UG53;Q5DTS2	-0.0506931	-0.207332	-0.150935		down	down
D3YW42;G3X927	0.013374	-0.552293	-0.104061		down	down
A0A0A6YVS2;Q3V4A0;Q921L3	-0.0034646	-0.0870922	-0.172071			down
Q71B07	-0.00897724	-0.0229943	-0.134004			down
Q924Z6	-0.179941	-0.221857	-0.189352	down	down	down
P70158	-0.113575	-0.0463066	-0.121979	down		down
Q8CE64	-0.123658	NA	NA	down
P62743;Q3UJ76	-0.0602358	-0.0486832	-0.103633			down
B9EKB0;E9QN70;P02469;Q3UHL7	0.0906945	0.214901	-0.25868			down
O35874;Q3US35;Q3UTP8;Q8BXT5	-0.0898916	0.070842	-0.205965			down
A0A0N4SUM4	-0.00301296	-0.0860159	-0.161716			down
Q3UUQ7	-0.157879	0.160573	-0.186336	down		down
Q91YJ2	-0.0596465	0.0424677	-0.244175			down
Q61672	-0.204015	NA	NA	down
Q62158;Q6NSS3	-0.0317054	0.134157	-0.223803			down
Q9Z0L0	-0.108101	-0.341734	-0.189236	down	down	down
G5E8T6;Q9EQJ9	0.101636	-0.0482439	-0.101979			down
P35293;Q0PD38	-0.0546162	0.0300763	-0.218968			down
A0A087WNM9;G5E8B6;Q8BR86	0.0103414	0.0287996	-0.201258			down
Q9QUN9	0.0496711	0.0827384	-0.286444			down
A0A2X0U2D8;E9QMX7;Q640N3	-0.139064	-0.221453	-0.00946369	down	down
G5E898;Q9R269	-0.0442613	-0.0438925	-0.181555			down
Q62086	0.095898	-0.0883062	-0.101609			down
Q61361	-0.0356063	0.0302115	-0.253245			down
E9PX28;E9PXQ7;Q80TE2;Q925I8	0.0411141	-0.497272	-0.315381		down	down
B9EKJ3;Q80TL7	-0.00520068	0.015137	-0.112917			down
P62746;Q4FJM5	-0.114274	0.0285774	0.214737	down
Q8C7J6	NA	-0.0211473	-0.202361			down
Q5SQA2;Q5SQA3;Q5SQA4;Q6PFG2	-0.159225	-0.253278	0.191584	down	down
G5E852;Q62120	-0.0618875	-0.181565	-0.168229		down	down
A7YB12;Q91WK7	0.0122722	0.0403892	-0.194591			down
A0A0R4IZW9;Q6P5I1;Q9DCT5	0.13153	-0.104057	0.163278		down
P14901;Q3U5H8;Q3U5U6	-0.0606715	-0.103289	0.105313		down
A0A075B5P5;A0A1Y7VJN6;P03987	-0.240165	0.1173	-0.320858	down		down
B7ZNG0;E9QMU1;J3QNW9	-0.103091	NA	NA	down
A2AEG3	-0.108292	-0.0668876	-0.215356	down		down
Q91V51	0.16853	-0.177666	-0.143117		down	down
Q9CPX7	0.00434843	-0.127088	-0.238121		down	down
Q8R409	-0.146165	0.000786196	0.0240463	down
P70295;Q3TBX5;Q3U3K9	-0.096681	-0.0871797	-0.142948			down
Q91X97	-0.232528	-0.0126128	-0.282808	down		down
Q61474	0.114451	-0.130608	0.111804		down
P05063	-0.0262502	-0.0716371	-0.402126			down
A0A0G2JFI9	-0.151975	NA	NA	down
E0CXC5;Q0PNF0;Q8K2A1	-0.232985	0.111355	0.0905517	down
Q91VR7	-0.0303487	-0.109111	-0.0744149		down
P59999;Q8BVW6;Q9D3C4	-0.0517288	0.0625522	-0.148192			down
P58404;Q3U3S0	-0.0530755	-0.275634	-0.0509904		down
E9QPQ6;Q8BST6	-0.526284	0.467107	-0.177527	down		down
A0A140LHU9;A0A140LI54;Q3TRM4	-0.104327	-0.00195825	-0.169514	down		down
Q8BH24	-0.0205998	-0.162564	-0.130537		down	down
A0A2R8W6G1;P62878	-0.138583	-0.0835563	-0.139532	down		down
A0A0A0MQH5	NA	-0.0871711	-0.154675			down
A0A0R4J1D9;O88842;Q3TNB8	-0.117788	-0.195018	-0.635381	down	down	down
B1ASA5	0.175763	-0.102672	0.501217		down
A2ABG4;Q6PFC0;Q8BXD8	-0.799271	-0.0597053	-0.0871356	down
A0A0R4J030;Q8CCJ4	-0.0713268	-0.0591025	-0.204315			down
A0A286YD03	-0.0791791	-0.0579357	-0.246541			down
A1A5B6;A2BD48;A2VCT6;E9PWX7	-0.0567177	-0.1082	-0.114665		down	down
Q8K190	0.0529829	-0.0729777	-0.124073			down
Q9DCJ1	-0.0355015	-0.0548093	-0.228548			down
C9K0Z6;O88507	-0.142517	0.134997	0.0216634	down
Q3TGW0;Q3TWJ4;Q3ULF7;Q99JY9	-0.0477002	0.0356925	-0.112613			down
O88708;Q8BN98;Q8C693	0.0610906	-0.112903	0.043451		down
B2RRI1;B2RRI4;B7ZNJ0;E9PXU2;Q3UEC0;Q3UEW9;Q3UNK7;Q3UV09;Q9Z0F8	-0.0475125	0.212561	-0.116651			down
P68040	-0.0666141	0.272313	-0.333739			down
A2A6A1	0.0971609	-0.102788	-0.167575		down	down
Q9Z2Y3	-0.0793266	0.141501	-0.130138			down
O88322;Q3TPN0;Q3US45;Q8C6Z2;Q8CFA3;Q8R5G0	0.00643915	0.100332	-0.143167			down
Q9WVS8	0.019316	-0.0126372	-0.148616			down
D3YTT9;Q6KAQ7	0.0289936	0.0169974	-0.34612			down
Q5J9A9;Q9CQP2	-0.0196566	-0.00221419	-0.103857			down
Q8R3W2	-0.161368	-0.0225894	-0.0553563	down
A0A0R4J0E2;A2AWK6;P46684;Q3TWA9;Q3UR19;Q62521;Q66JW1;Q6P1Z7;Q7TQ40;Q9CVS3	-0.525395	NA	NA	down
Q9D3S3	0.0134223	-0.194367	-0.137261		down	down
Q9CZ28	0.0244289	0.179872	-0.183414			down
Q9D8X2	-0.0451746	-0.0536198	-0.109447			down
Q8C062	-0.229995	-0.0954788	-0.0913553	down
Q6NZB1	-0.00146515	-0.0472606	-0.123133			down
Q9CT10	-0.25313	-0.32128	-0.151232	down	down	down
Q60597	-0.0881654	-0.114632	0.0364317		down
A0A140T8K2	-0.124284	0.0989363	-0.0386122	down
B9EHJ3	-0.0395341	0.0689775	-0.100174			down
A0A068BFS4;O35730	0.0588304	-0.106436	-0.0683585		down
A0A0R4J161;A0A0R4J1I5;D3Z726;Q9DBY0	-0.132854	-0.0362594	0.0227722	down
Q3US73;Q9WVK8	-0.129041	0.127627	-0.261349	down		down
Q9Z0U1	0.0444883	-0.140961	0.0897235		down
Q91WE6	-0.131635	0.0366954	-0.0156847	down
Q9CTE1;Q9JJF0	0.0351361	0.0654389	-0.176971			down
A0A1D5RLY9;B9EK76;Q80TE4	-0.141179	0.20476	-0.0436639	down
Q8CI70	-0.131989	-0.0869532	-0.0165599	down
Q7TS68	-0.0776752	-0.240855	-0.137944		down	down
Q8BH15	-0.0135557	0.0161917	-0.114275			down
Q8BTE0	0.00485186	-0.164774	-0.000330416		down
P70335	-0.0813262	-0.0538433	-0.129097			down
B9EHS4;Q3UH45;Q6ZQE1	-0.0817173	-0.205202	0.19114		down
Q6A065	0.00312343	-0.107507	-0.287404		down	down
Q9D3U0	-0.0524379	-0.134199	-0.107813		down	down
Q543P7;Q9WUL7	-0.0469123	0.0116086	-0.111743			down
Q9CX97	-0.107521	-0.0870146	-0.0514215	down
Q9CSH3	-0.0933802	-0.101731	-0.0484746		down
Q9CQS9	0.134539	0.0849695	-0.11029			down
Q6P9Q6	-0.107011	-0.0282202	0.0818827	down
Q6NVE8	-0.0901944	-0.0846193	-0.147657			down
O89032	-0.161691	0.0182364	-0.0888164	down
E9QMA2;Q3TNH5;Q6PFX1	0.0307636	-0.254946	-0.0785879		down
A2AUF7;B0R0S4;Q8VCH5	0.148805	0.0169684	-0.100771			down
Q9CR49;Q9D0B2	0.0808806	-0.321819	0.148899		down
E9PUE8;P70170;Q8C797	-0.0854955	0.0734862	-0.149873			down
Q0PD42;Q9DD03	-0.07921	-0.108161	-0.277137		down	down
Q3U7D2;Q5M8Q0;Q9CZM2	-0.0358983	-0.118659	-0.0619588		down
Q8K199	0.0285776	-0.0356015	-0.105215			down
S4R2F3	-0.00151548	-0.171872	-0.204616		down	down
G4XVC4;Q3U4L1;Q8R184	-0.160546	0.113452	-0.41546	down		down
Q9JI90	-0.217343	0.13046	-0.241111	down		down
Q3U7Z6;Q9DBJ1	-0.0605101	-0.170508	-0.0948686		down
Q91XF0	-0.0832516	-0.170922	0.0517698		down
Q8JZU2	-0.0238431	-0.0514578	-0.156068			down
E9Q2W9	0.0232796	-0.14536	-0.052242		down
Q0P5W2;Q8C0L0	-0.104342	0.0660261	0.128481	down
Q91VL8	-0.531991	-0.0883175	0.0799547	down
A2AMQ5;Q99L43	0.0359832	0.0807542	-0.125315			down
B9EJ70;Q8C147	NA	-0.110658	-0.300741		down	down
Q8BG60	0.249021	-0.0634919	-0.151242			down
A0A0R4J0W0	-0.0171848	-0.150673	0.052255		down
Q69Z61	0.0594832	0.107712	-0.193453			down
P52431	0.0337182	-0.225417	-0.0543579		down
H7BWZ9	-0.102902	-0.198272	-0.0701775	down	down
Q3U1H6;Q8BN37;Q8R4Z4	0.0794515	0.0145039	-0.110139			down
Q810U4	-0.027817	-0.180879	-0.155923		down	down
A0A0G2JDP0;B9EJR4;O35387	0.0699574	-0.272923	0.024334		down
Q8C878	-0.0325712	-0.140424	-0.158984		down	down
Q0VBA4;Q9D7S7	0.0668093	-0.119128	-0.151786		down	down
P60670;Q3UE06	-0.122402	-0.0417955	0.0933292	down
Q8C1E7	-0.0906558	-0.118458	0.0263778		down
Q9CY06	0.0674861	-0.314244	-0.10931		down	down
E9Q6U4;Q3UWL8	-0.164281	-0.0731804	0.126082	down
Q9DBL2	0.0216992	-0.0576398	-0.137028			down
Q3TNH0	0.118065	-0.188295	-0.284692		down	down
Q3U955	0.0509193	-0.321283	-0.145337		down	down
Q8R216	-0.169594	-0.0552553	-0.833103	down		down
P21995;Q3TI59;Q3TSZ8;Q3UFK0	0.0486559	0.00711964	-0.216274			down
A0A0R4J275;Q7TMF3;Q8BME2	-0.124202	0.173391	0.13379	down
Q9CR68	-0.0211689	-0.0554888	-0.105212			down
Q9ERD6	-0.00594226	-0.106104	-0.335594		down	down
Q8BVF6;Q8K094;Q91WP1	0.0658649	-0.166517	-0.121794		down	down
Q3ULP2;Q3UWE6	-0.100287	-0.027	-0.171354	down		down
Q9JJZ4	-0.116474	0.0812856	0.021954	down
Q9D2R6	0.0665815	-0.0358917	-0.15736			down
Q64311	-0.0192657	-0.24425	0.0203694		down
Q99JP7	-0.00587735	-0.124212	-0.0891655		down
Q3UVD5	-0.0625672	-0.0519856	-0.123913			down
Q9JKB1	-0.102063	0.0882978	0.0249514	down
Q9CZD3	-0.133819	0.0634773	0.0331504	down
J3QMX8;Q8BJM5	-0.148853	-0.126619	0.0403591	down	down
Q4VA93	-0.023308	0.0282651	-0.162696			down
E0CZ26	-0.223228	-0.0798702	0.182066	down
Q9Z2X8	-0.130567	0.0015965	0.061887	down
P62482;Q3U0B0;Q3U7L1;Q3UPV6	0.0148908	-0.0600756	-0.269045			down
Q9R1T4	-0.178348	0.0563005	0.118578	down
E9PUR0;E9Q1M6	0.00104441	-0.10035	-0.212219		down	down
Q9D486	-0.104574	0.101258	-0.00061862	down
D4Q8F9;P58158;Q3UJY2;Q3UN75	-0.0936419	-0.157527	-0.37724		down	down
Q8BZ98	-0.104492	0.0409624	0.0273303	down
Q52KC5;Q9CQP3	-0.307313	-0.122214	-0.166702	down	down	down
B7ZC18;P42227;Q3U5Q4;Q3U6S9;Q3ULI4;Q6GU23	0.191625	-0.19722	0.049018		down
B1AW58;Q3TDM2;Q3UH04;Q8BW96	0.463309	-0.139329	-0.0511832		down
Q6NV99	0.0968666	-0.0952588	-0.299483			down
Q9CRQ7	0.106452	0.0126363	-0.129863			down
A0A0A6YWT4	-0.000892227	0.135842	-0.172593			down
Q3TH64;Q3TN44;Q9CQX2	-0.12579	0.110347	-0.0198539	down
B2RXQ4;B2RXX0;B7ZWK0;P51954;Q69Z74	-0.0791307	0.105647	-0.103892			down
Q3U1A4;Q91X96	-0.29141	0.0516893	-0.116925	down		down
Q91V36	-0.119079	-0.0427513	-0.0914462	down
A2ASZ8	0.0455993	-0.00187461	-0.249762			down
Q61733	-0.00613681	-0.0591475	-0.192077			down
Q6NVF0	-0.111589	0.008416	0.107841	down
Q8R3B1	-0.012551	-0.154262	-0.0169097		down
Q6P9L6	0.0699237	-0.207121	0.0588716		down
G5E905;Q80T67;Q80XN4	-0.00904636	-0.00401891	-0.147407			down
B1APT1;B1APT2;Q9CZJ0	0.204117	-0.127746	0.0819719		down
B9EKS7;Q8BHF7	0.0398636	-0.0478018	-0.152981			down
Q91ZG2	-0.0331083	-0.0758888	-0.224033			down
Q6ZPY2	-0.00979435	0.0304773	-0.105038			down
M0QWF3;Q68FF0	0.0540623	0.197455	-0.261348			down
J3QMX0	-0.260599	0.326468	-0.276946	down		down
A2AVJ7;Q99PL5	0.0269922	-0.0444872	-0.272808			down
A2A7S7;Q91WQ3	-0.0713552	0.12798	-0.125589			down
A0A141CM25;A0A141CM38;A0A141CM51;N0DTI5;P03921;Q4JFM6;Q7GIP3;Q9MD82	0.0195737	-0.0309345	-0.147938			down
P31650	-0.247309	0.160633	0.0233724	down
Q7TSV4	-0.0330345	-0.11727	-0.110703		down	down
Q9CRY7	-0.178114	0.0964416	-0.218028	down		down
Q64449	0.165744	-0.108394	-0.250265		down	down
Q05BE2;Q6P1H9;Q8C8S6;Q9R0N8	-0.344817	-0.173293	0.0318423	down	down
Q8K1H7	-0.0549263	-0.274373	-0.0322352		down
Q9CQF0	-0.0283175	-0.143663	-0.0400294		down
O88879	-0.110016	0.0245156	0.127173	down
Q9CQZ1	-0.0612165	-0.0946012	-0.225304			down
Q5NCJ9;Q8R1I1	-0.0456421	-0.120357	-0.0298888		down
Q99MX0	-0.347366	-0.124278	-1.33717	down	down	down
E9QNR6	0.101005	-0.073358	-0.125444			down
F6TLV3;Q8BX90	-0.117702	0.183336	0.238276	down
O35161	0.132909	-0.17947	-0.191805		down	down
Q5I043	0.00182207	-0.108805	0.0198632		down
G3X9U9;Q9CQ92	-0.122806	0.0408733	-0.0097569	down
Q7TSK2	0.00901131	-0.150077	-0.171374		down	down
A2ANP1;B7ZWP1	-0.0989982	0.0219607	-0.272798			down
O09159;Q3TBM1	-0.044929	0.0720437	-0.132457			down
Q9QYX7	-0.00973179	0.119921	-0.123022			down
B9EKR4;Q69ZK0	0.0577071	-0.106757	-0.26676		down	down
Q3U4B0	NA	-0.114623	-0.0331472		down
O89023;Q3TDY6;Q3U2Z6;Q8BNF3	-0.0379086	-0.152206	-0.0342214		down
Q9R0P9	-0.0813873	-0.0313889	-0.117142			down
Q9D9H8	0.0772445	0.0936694	-0.238033			down
O70374	0.0288827	-0.135971	-0.0788558		down
Q66PY1	-0.153183	0.083079	0.0609051	down
Q8VH37	-0.0253498	-0.0508828	-0.139112			down
Q6PGJ3	-0.0850224	-0.0562835	-0.119164			down
P56382;Q545F5;Q6VEU5	-0.0089742	-0.126439	0.00694778		down
E9PZS8;Q3U7R2;Q3UDK5;Q61387;Q99KD6	-0.275284	0.0181748	-0.229882	down		down
Q99J99	-0.10059	0.0253261	-0.0473067	down
Q7TPM6	-0.135205	-0.0582777	0.0139617	down
F7D9F7	-0.257065	-0.189923	-0.734749	down	down	down
E9Q8I9	-0.107254	-0.104308	-0.328411	down	down	down
H3BKF8;H3BKM3;Q8BJA3	0.0162473	-0.106373	-0.150167		down	down
Q8VEG6	0.0869988	-0.00775735	-0.117197			down
A2A432	0.0503272	-0.150255	-0.0216551		down
Q69ZR3;Q9JJ61	0.0191064	-0.0327428	-0.100781			down
P84104;Q3U781;Q9D6W4	-0.0790557	-0.152201	0.106319		down
F6V3Y9;Q6P4T0	-0.180885	-0.265385	-0.612729	down	down	down
A0A1W6AWH1;Q8VC65	0.115803	0.0489393	-0.736322			down
Q9QXA1	-0.0113519	0.0330787	-0.225871			down
Q3US15;Q8VE30;Q9R1J0	-0.00722631	-0.0333219	-0.125907			down
Q9DB40	5.02e-05	-0.215856	0.00650193		down
O70494	-0.142257	-0.0407568	0.167181	down
G3X8P6;Q99MD6	-0.100297	0.0373	0.0718529	down
F8VQL9	-0.0130158	-0.180153	0.0412665		down
Q8R151	0.094371	-0.123068	-0.198637		down	down
Q9D0K1	-0.0299018	-0.0996795	-0.179691			down
A0A1Y7VL34;I6L9D6;Q3UHJ2;Q3UHP1;Q8CFR5;Q9D2N4	-0.106361	0.0851112	-0.100147	down		down
A0A1D5RL96;E9QLA8;Q80TK0	-0.222383	-0.177327	-0.424473	down	down	down
Q5SWW4	0.0554501	0.0734967	-0.14284			down
E9PUF7;Q61210;Q6KAM6	-0.00305155	-0.246705	0.0208021		down
Q8N7N5	0.0307493	-0.122176	-0.0431976		down
Q9QUR8	-0.0680945	-0.0088432	-0.423129			down
Q6PE01	0.0326391	-0.204203	-0.148628		down	down
E9Q296;Q3TAW3;Q8C178;Q9EPL9	-0.0604157	-0.151708	-0.186158		down	down
B1AWT2;B1AWT3;Q7TT45	NA	-0.137543	-0.0936214		down
A0A2R8VHV8;Q61220;Q8BM06	-0.00584267	-0.11876	-0.199953		down	down
A0A0R4J234;A0A1L1SRH8;Q3UWN3;Q9D2Z4	0.0571521	0.139429	-0.111876			down
P62257;Q3V2N4	-0.00619371	-0.0994815	-0.18498			down
A2AP88;Q8BYK8	0.0412946	-0.037977	-0.25475			down
Q8K0C9	-0.152481	0.195761	-0.523721	down		down
Q62425	-0.249679	0.0517823	-0.166226	down		down
A1L341;A9C475;F6U6X3;Q61214	-0.110879	0.0985523	0.0306784	down
G3X9J0	-0.0465858	-0.131603	-0.0700914		down
Q9EQ06	0.0242819	-0.237768	-0.0236887		down
B2RXP1;B7ZWM8;Q8BVU0	0.212434	-0.130614	-0.100662		down	down
Q6IQX7	-0.0763314	-0.315932	-0.513386		down	down
C0H5Y0;Q91ZU0	-0.215767	-0.0168678	0.0311784	down
P27659;Q3UB67	0.0162333	-0.0603016	-0.167352			down
Q3TVW1;Q8R1X6	-0.63549	-0.0715668	-0.231387	down		down
Q9EPN1	0.0301525	-0.0268536	-0.141554			down
Q9D2D7	0.199223	0.0787768	-0.102777			down
P00375;Q544T5	0.00993919	-0.00203251	-0.133409			down
Q505D9	0.0293264	-0.0823253	-0.219509			down
A0A2C9F2B5;Q8BX57	-0.00420415	-0.00997081	-0.14457			down
K3W4S6;Q9R062;V9GX26	0.00494506	0.117736	-0.146827			down
A0A0R4J1S2;D3Z4N6;E9QP07;Q80W14	0.060372	-0.102971	0.0785056		down
A0A1B0GT92;Q9Z1E4	-0.238801	-0.20208	0.0674314	down	down
O54865;Q3UTI4;Q80YP4	-0.152251	-0.100989	-0.084817	down	down
Q3U199;Q3UD03;Q6NSR8	0.231141	-0.0827526	-0.163686			down
Q6P1I6	-0.105513	0.0574063	-0.117553	down		down
P28828;Q68FM4	0.228942	0.0935645	-0.157561			down
O89112	-0.127939	-0.0910874	-0.146121	down		down
Q9CQ69	-0.0768894	-0.114834	-0.0164778		down
Q80ZQ9	-0.0385178	-0.013866	-0.129349			down
Q3UKP6	0.00576868	-0.0692606	-0.180545			down
A0A1Y7VK19;Q9DCB8	0.00611452	-0.281053	0.0261889		down
Q8R3P7	NA	-0.0923763	-0.130884			down
Q8VHL1	-0.0301324	-0.229792	-0.168589		down	down
A0A2X0SYS9;Q8K0Q5	-0.119549	-0.0532695	0.332342	down
B2RR83	-0.161102	-0.00390411	0.0584437	down
A0A0R4J087;A0A0R4J252;Q8BJI1	0.0994536	-0.195168	-0.366025		down	down
Q5NCR9	-0.0921158	0.349142	-0.529007			down
Q8BTI7	0.0496479	-0.19339	0.07153		down
D3Z142;P58463	-0.10913	-0.184923	0.212415	down	down
P17047;Q3TWE1;Q3UIW3;Q8C5K0;Q8C876;Q9CZU7	-0.168248	0.0468495	0.0406203	down
Q5U4C9	-0.108186	0.0429318	-0.217551	down		down
P53668;Q3UR47	-0.2021	0.135806	-0.505919	down		down
A0A0R4J0H7	-0.0184346	-0.116867	0.0939725		down
D3Z656	-0.00518015	-0.000742718	-0.131046			down
Q6PCX7	-0.0982847	-0.098548	-0.171163			down
O70503;Q0VGQ1	0.0722452	-0.0226158	-0.170711			down
B8ZXI1	0.000970134	0.0310237	-0.113943			down
B2RQD1;Q99MX7	-0.304849	-0.191952	-0.406018	down	down	down
P46061;Q91YS2	-0.130709	-0.0595331	0.0101281	down
A0A0G2JDH9;G3X9J8;G5E8G5;O54990;Q8CDK8;Q8R056	-0.191216	0.0366773	0.0327064	down
B1AVZ0	0.102183	-0.195934	-0.237318		down	down
A9DA50;Q9D1T0	-0.0352176	-0.0698078	-0.293239			down
B2RQC2	0.00688586	-0.111716	-0.0316002		down
H3BKH6;Q9R0P3	0.161127	0.00343548	-0.105692			down
O35239;Q2M4G8	-0.119741	-0.0905904	0.0158922	down
B1B0B8	0.024371	0.0609576	-0.231788			down
P61620;Q3TJD0	0.0137595	0.0514672	-0.119606			down
Q543K2;Q9WU84	0.0513162	-0.129649	-0.072663		down
B2RRP1;Q99MS8	0.0608372	0.0362469	-0.118568			down
Q546X9;Q9CVD2	-0.10972	-0.0276757	0.033654	down
Q6PDM1	-0.0787473	0.279042	-0.214974			down
Q9D1X9	0.0615417	-0.201152	-0.330275		down	down
O08919	0.0333466	-0.010393	-0.224798			down
Q8BS95	0.0182191	0.0829181	-0.149813			down
B9EJA4;F7DCH5	-0.00656453	0.013092	-0.107763			down
Q08EB5	-0.0027736	-0.03093	-0.115611			down
A0A1L1ST22	0.00921735	-0.241662	-0.0288184		down
Q9JJ78	-0.0127549	-0.112998	0.193189		down
Q3UBG2	-0.114246	0.00218461	-0.0876776	down
Q9CQF7;Q9CWM4	0.0112526	-0.176842	-0.124173		down	down
A0A0R4J078	-1.45031	0.0771876	-1.37525	down		down
Q8VED9	-0.0246569	-0.0272314	-0.211817			down
Q60973	0.079888	-0.114898	0.121132		down
Q5JC30;Q7TNU6	NA	-0.104449	-0.415486		down	down
D3YUQ5;Q6PDC0	0.0215519	0.0353835	-0.154999			down
Q147Z4;Q8BI99	NA	0.241934	-0.568257			down
Q3V0X6;Q9CQ33	-0.0263762	-0.131741	1.51903		down
Q8CEA3;Q8K0D9	-0.213891	0.109903	-0.143886	down		down
Q08376;Q544H8	-0.128988	-0.0134413	0.45852	down
P30999	0.0358335	-0.108132	-0.0639612		down
A3KGR9	0.0383041	-0.0492339	-0.237564			down
Q8BW22	-0.378044	0.150276	0.0515039	down
P68369	-0.0650908	0.0349439	-0.104055			down
Q60760	0.224445	-0.156034	1.00921		down
Q3UXZ9	0.0715842	-0.246434	-0.0708099		down
Q3UE92	-0.00289047	-0.184525	-0.321364		down	down
Q9R0X0	0.127143	-0.159639	0.14625		down
K4DI65;P60824	-0.0273053	-0.100208	0.0912329		down
Q8BIF2	-0.24219	NA	NA	down
P40749;Q571C5	-0.169731	0.0100711	-0.169202	down		down
P97372;Q5SVP3	-0.122592	0.0947988	0.52706	down
Q9D6D0	-0.0490786	-0.0402184	-0.115498			down
Q9D1Q1	-0.11164	-0.158404	0.048474	down	down
Q6IRU5	-0.0281279	-0.046502	-0.152687			down
Q5ND36;Q61247	-0.106014	-0.234033	-0.376145	down	down	down
B1AXI9	0.0980106	-0.15721	-0.236687		down	down
Q61627	0.029766	-0.0127982	-0.223154			down
O89103	-0.0494001	-0.119333	-0.186168		down	down
B2RQA0;Q8C000	0.220194	0.173715	-0.301144			down
G3X8T2;H3BIW0;Q0P678	0.0576626	-0.022896	-0.131242			down
Q7M084	-0.301058	-0.130145	-0.130955	down	down	down
A0A0G2JG96	0.0834516	-0.0978432	-0.141126			down
E9Q4R1;Q8BQS4	0.120488	0.0561217	-0.233987			down
Q9CQT1	-0.0505782	-0.0561998	-0.281447			down
A2AUR3;Q60866	-0.0221056	-0.030056	-0.508579			down
Q6P9R4	-0.162642	0.014652	0.0643621	down
Q99LD8	-0.301937	0.346265	0.0145911	down
A0A0R4IZW8	0.0694909	0.156566	-0.132096			down
E9PUM9;E9Q7X7	-0.0782942	0.0596105	-0.20377			down
Q9JJY4	0.0282715	-0.0454131	-0.124816			down
G3X926;Q9JJ80	0.0323398	0.0360807	-0.162241			down
A0A0N4SVY3;Q6P1B3	0.0448234	0.056814	-0.103903			down
Q9CZ82	-0.0521546	-0.137652	-0.00754633		down
Q5SWP3	0.0135026	-0.101747	-0.10237		down	down
Q3TQY2;Q8CBY8	-0.122635	-0.1638	-0.0192335	down	down
A2AJI0	-0.130012	0.0513725	0.185118	down
Q69ZX8	-0.00921992	-0.103459	0.226458		down
P17563	0.0811613	0.0391932	-0.292298			down
Q99J10	0.0234304	-0.103066	-0.0159186		down
A1L3B6;Q9D7Z3	0.178145	-0.10562	0.0813773		down
A0A2R8VHW0;Q566C3;Q8QZR5	NA	-0.136271	0.00184397		down
Q9D8V7	0.175372	0.0142994	-0.256935			down
Q9QZE5	-0.109661	-0.0283126	0.196491	down
D3YYX8;D3Z2E9;D3Z7G3;Q9D882	-0.252625	0.228917	-0.214715	down		down
E9PUQ5;Q5DTL1;Q921M4;Z4YJU8	-0.06701	-0.114217	0.000166894		down
A0A286YDL6	0.0494982	-0.10272	-0.377255		down	down
E9Q1T1;E9Q1W0	-0.11083	0.134619	0.251989	down
A2AQC3;Q6DI68	0.0878933	0.110001	-0.256514			down
M0QW88;Q3UID4;Q3UKX1;Q3USQ4;Q9R144	0.084762	0.236322	-0.104481			down
A0A0J9YTY0;A0A0J9YUL3;Q8C1B7	-0.0322635	-0.132186	0.0482554		down
Q9D9M2	0.0751492	-0.064794	-0.191172			down
A0A1Y7VJ98;A0A1Y7VMU4;A0A1Y7VN75;A0A1Y7VNN8;Q8VDH2;Q9D0V8	-0.181194	NA	NA	down
Q80U04	0.12878	0.388837	-0.111221			down
Q61425	0.00974927	-0.131148	0.0331281		down
Q3U0Z8;Q9Z0P7	0.074725	-0.12336	-0.00718962		down
E9Q0A4;Q9QXL1	-0.0137428	-0.078032	-0.299919			down
Q91WK1	-0.000837271	-0.177823	0.0255735		down
Q8BFZ3	-0.0121285	-0.0415571	-0.785835			down
A0A1B0GRX7;P63034;Q5HZZ0;Q99KH2	-0.0155982	-0.199406	-0.212504		down	down
A2RSF1;Q8K4M5	-0.120503	0.0779534	0.0467296	down
Q5SSZ5	-0.0497176	-0.0197841	-0.126496			down
A4GZ26;D3Z5I6;D3Z6V7;E9QAD8;Q5DU25	NA	0.0567143	-0.243436			down
P62897;Q56A15	-0.116268	-0.0353493	0.0762599	down
Q0PHV7	-0.0465408	-0.0673266	-0.212945			down
Q545U2;Q9Z0V8	NA	-0.251744	-0.0336115		down
H3BL37;O08784	-0.0274808	-0.171928	0.0424391		down
A2AUT3;Q3UA16	0.0768857	-0.136291	0.0995348		down
Q9CX66	-0.164587	-0.0498297	0.0457751	down
Q69ZQ2	0.0131507	-0.179732	-0.133447		down	down
F8VQ28;Q8VI36	0.0692415	-0.0385838	-0.120916			down
Q91XU0	0.0407733	0.033787	-0.121984			down
Q8CA44;Q9D7K5;Q9DCX4	-0.1293	0.074946	-0.0308195	down
Q8BWY4	0.00126518	-0.0520136	-0.126627			down
Q9D385	0.043014	-0.0184352	-0.293237			down
P20918;Q3V1T9	-0.120201	0.0516796	-0.159324	down		down
Q3UZN6;Q9DBX2	-0.0319347	-0.101246	0.0976959		down
Q3U2G9;Q9D997;Q9QZ08	-0.0910387	-0.081627	-0.176155			down
B9EHZ5;Q3UN60;Q9JLB0	0.119415	0.00974958	-0.192256			down
Q06770;Q3UKW1;Q91WQ0	0.0430681	-0.325622	-0.215538		down	down
O88983	0.0132857	0.00549889	-0.21123			down
Q922G0	0.136273	-0.225544	-0.175955		down	down
E9Q6J8;Q08274	-0.0442683	0.109319	-0.25326			down
Q91YL3	0.072585	-0.101557	-0.313442		down	down
Q9D3P8	-0.00292884	-0.18251	-0.203086		down	down
Q3U4Z0;Q8C726;Q8CDU2	-0.0482205	-0.119573	0.740628		down
J3QM81;Q80UU1	0.149327	-0.0234043	-0.118693			down
E9Q2W8;Q9D920	-0.0734098	0.00688069	-0.1338			down
Q922E6	-0.121632	0.239235	0.0511771	down
Q3UHY7	0.0827122	-0.164161	-0.191375		down	down
P97304;Q545W2	-0.0482681	-0.233012	-0.160373		down	down
Q76MZ3	-0.168395	0.0923999	0.435453	down
O88843;Q549T4	-0.0570674	-0.177577	0.12567		down
Q9D7E3	-0.0145021	-0.0080699	-0.103805			down
E9PZD2;Q3TN34;Q5DU62;Q80UK4	-0.25093	-0.0881475	-0.436485	down		down
Q8K224	0.0706156	-0.204318	-0.000835929		down
B2CQD6;Q08879;Q3TWK8	0.20135	-0.300771	-0.0714263		down
P62325;Q3TRH7;Q3UEG0	0.0849612	0.0115264	-0.136561			down
B8JJZ9;Q8CG25	NA	-0.11759	-0.110554		down	down
B2RWX4;Q8BZ36	-0.0813659	-0.0191103	-0.278883			down
Q9D9M5	-0.154646	0.0599785	-0.246707	down		down
Q9DA08	-0.108411	-0.0962384	-0.0596614	down
E9QNX7;Q64436;Q91WH7	NA	-0.100936	-0.308267		down	down
Q3V113;Q80V76	0.00442567	-0.124491	-0.170506		down	down
Q7TN73	0.100827	0.226723	-0.114507			down
Q99N91	-0.12516	NA	NA	down
O09061;Q6RI64	-0.133037	-0.0515338	-0.317781	down		down
Q3TV34	NA	-0.104608	-0.0527882		down
Q8BTN3	0.0958484	-0.0750495	-0.110102			down
Q3TAH3;Q9CPP0	-0.0361484	0.0615948	-0.266688			down
A0A1L1SS87;A0A1L1SU40	-0.105055	0.0461287	-0.0624092	down
B7ZNJ3;Q6P9K8	-0.209958	0.0922285	-0.141996	down		down
F8VQF9;Q3TLI0	-0.106474	-0.0963092	-0.0659146	down
Q3TYS2	-0.0505058	0.0144469	-0.114726			down
Q3TQ97	0.0317375	-0.303701	-0.514398		down	down
Q8K4F6	0.390814	-0.118883	0.12682		down
Q3U706;Q91XC8	0.253862	-0.129745	-0.105393		down	down
Q91W43	0.028724	-0.125718	0.0449373		down
P28667	0.0362382	-0.151289	-0.0207261		down
Q8C0J6	-0.0999953	0.0223516	-0.144043			down
A0A0R4J1N7;B7ZW98;D3YTV8;D3Z5M4;E9QNT8;G5E8J2;G8JL84;Q02357;Q0VGY9	0.0328452	-0.215119	0.0751305		down
A0A2X0SG17;Q8K337	0.0586882	-0.102824	0.0188784		down
Q9EPU5	0.0290951	0.0751715	-0.185363			down
A0A0A0MQ92;A0A0A0MQB7;Q9WTS5	-0.0856884	0.125636	-0.195775			down
Q8BFS6	0.00764657	0.0139943	-0.155674			down
A0A140LI58;Q91VC7	-0.00233289	-0.2756	0.0295137		down
P59941;Q3UKP1	0.132859	-0.136545	-0.00588038		down
P48986;Q3UN97;Q5M8T7	0.0336971	-0.00568362	-0.240318			down
Q8C153	-0.124795	0.0136189	0.0702749	down
A0A075DCA9;A0A141CM15;G3EB90;P03888;Q3TNL9;Q4JFN6	-0.0648893	0.0427217	-0.125276			down
Q68ED7	-0.283222	-0.0604014	-0.212782	down		down
Q3V3V9;S0DHL8	-0.0528454	-0.310317	-0.126756		down	down
Q9R0H0	-0.0825877	-0.133526	0.0296104		down
Q9WTX6	0.0789878	-0.0707974	-0.210229			down
E9PVB7;Q60611	-0.102739	-0.108227	-0.0875099	down	down
Q8CEC6	-0.121938	-0.281357	0.0654147	down	down
Q91ZU6	NA	0.125767	-0.130168			down
S4R1P5	0.0225101	-0.0507546	-0.268422			down
A0A0R4J0T9;A0A0R4J1I8;A0A0R4J1X0;D3Z3N9	-0.0261337	0.08456	-0.10057			down
Q9D0M2	0.170795	-0.157704	-0.0462792		down
G3UZJ2	-0.502768	0.1802	-0.682247	down		down	Map2
F8VPX2;Q80XN6	-0.153766	-0.0966794	0.0478289	down
J3KMH5	0.00500869	-0.0697518	-0.190232			down
Q3TXX3	-0.10099	-0.234704	-0.0132069	down	down
P04919;Q3TAJ4;Q3TNL6;Q3TZJ1;Q53ZN9	0.0601801	-0.174436	0.0590507		down
O54946	0.0481866	-0.135504	-0.08739		down
A0A0R4J0G4;A9UGK3;Q6VN19	0.0702074	-0.119665	-0.73534		down	down
Q3UHL1	-0.0643195	-0.144812	-0.307953		down	down
G5E8S8;Q810P7;Q8BVD5	NA	-0.0914208	-0.226714			down
Q6XE40	0.0364419	0.0452836	-0.174974			down
Q3UDA8	0.144608	-0.112394	0.0014725		down
P52825;Q3UN55	NA	-0.146489	0.0920122		down
P59016	-0.112037	0.145768	-0.143087	down		down
Q791T5	0.00192885	-0.181269	0.0485732		down
Q8CGP7	0.305992	-0.162787	0.374407		down
K3W4Q8;O55107;O55108;P18572	0.132639	-0.0824958	-0.249704			down
E9PZP8	-0.0817193	0.0810328	-0.248767			down
Q5SWZ0;Q8R574	0.0488709	-0.120715	-0.0341211		down
Q8VDV7	0.00493792	-0.115457	0.0395041		down
Q921Z9	0.0455131	-0.1143	-0.138564		down	down
P07309;Q5M9K1;Q9D6A4	-0.135611	-0.0950203	-0.244955	down		down
D3Z1F3;Q05DT5;Q8BGG6	-0.167673	0.103861	-0.131516	down		down
A0A0G2JGW9;Q0P6B2	-0.125238	-0.0814249	-0.0694555	down
Q3U0V1	-0.17811	0.0832759	-0.0552893	down
Q8R502	-0.0814368	0.125477	-0.164004			down
A2A484;Q80Y82;Q8CHB3	NA	-0.118635	0.0828497		down
Q9CQX8;Q9D6T9	-0.0656037	-0.118246	0.0888369		down
Q91VE0	0.0547922	0.112212	-0.208171			down
P80317;Q3TI05;Q3TIX8;Q52KG9	0.0440173	0.0308276	-0.107526			down
Q8VEI1	NA	-0.0106087	-0.252273			down
Q8BUB4	0.125552	-0.168565	0.0306313		down
A3KML5;E9Q9C5;P63082;Q3UK60;Q80YP7	-0.142356	0.302299	-0.165899	down		down
Q91WT4	-0.0618621	-0.155468	0.0949968		down
Q8BIZ1;S4R286	-0.0566795	0.123481	-0.116182			down
A0A2I3BQE0;Q9JI10	-0.0233946	-0.134694	-0.134216		down	down
B2RY27;Q8BYC6	0.14003	0.0869711	-0.143472			down
P67984;Q4VAG4	0.00276406	0.02329	-0.196439			down
Q9DAZ9	-0.0463688	-0.059537	-0.259223			down
Q99KQ9;Q9ES93;Q9R013	0.0639261	-0.0744277	-0.125643			down
O35474;Q8C4U8	-0.422117	0.0135719	-0.184945	down		down
Q6PAJ1	-0.102452	0.0374761	-0.0954957	down
Q810I0	0.0734553	0.178907	-0.125318			down
D3Z216;D3Z564;Q99K90	-0.0542466	-0.125042	0.0933736		down
Q6P5B5	-0.107662	-0.0149769	-0.0564982	down
Q6P9S0	0.0361159	0.0816375	-0.462531			down
H3BJ30;H3BJW3;Q6NVF9	-0.156923	0.0029747	0.124024	down
A0A140LJI2	-0.108354	-0.0202548	-0.0597627	down
Q3UDK1	0.0547321	0.137413	-0.181345			down
E9QA45;Q3UJK4	-0.0365458	-0.0737861	-0.102039			down
G3UWS7	-0.107197	-0.0296133	-0.137697	down		down
Q8BJM3	-0.0147603	-0.0984035	-0.111093			down
W6PPR4	-0.0429811	-0.0529679	-0.147995			down
Q9JJY3	-0.158173	0.0904782	0.184557	down
Q9JHP7	0.125122	-0.194826	0.0954144		down
D3YU58;Q9WVM3	-0.00190481	-0.00135094	-0.28295			down
A0A0G2JEG3;Q8VE96	0.127731	-0.128715	-0.268055		down	down
Q8BKP1	-0.168049	-0.207822	0.0312118	down	down
Q3UMB5	-0.0665125	0.0635455	-0.103589			down
Q3UUG6	-0.0287472	0.0143129	-0.124914			down
F8VPM9;Q03172	-0.306957	-0.114498	-0.432711	down	down	down
Q922J9	-0.0470002	-0.00830616	-0.11629			down
Q8BH59	-0.236079	0.0801224	0.141787	down
Q9ET54	NA	-0.195042	-0.00024774		down
F6TVX7;Q3TRI5;Q505E1;Q8BSF4	0.0174967	0.13445	-0.100145			down
A0A0G2JH17;K3W4P2;Q6P4S8	0.0329932	-0.115262	0.0634715		down
A0A0A6YXJ4	NA	-0.0713756	-0.12292			down
Q8CB62	-0.19933	0.104078	0.00916487	down
Q9JM93	0.0816603	-0.117402	-0.116765		down	down
H3BKJ6	-0.195298	NA	NA	down
Q6A058;Q8BJ81;Q8BJ82;Q8BTE8;Q8BTE9	-0.166852	0.0745057	-0.201474	down		down
B1AU20;P70377	-0.111718	-0.112344	0.146442	down	down
Q543N5;Q9QYB1	0.102104	-0.0403222	-0.109035			down
Q3KNM9;Q9DCZ4	0.133276	0.0204201	-0.142245			down
Q3UC32	-0.122315	-0.0391455	-0.105173	down		down
Q6P247	0.190797	-0.184299	-0.429673		down	down
A2AQW2	0.0349638	0.0398056	-0.120112			down
Q53WR7;Q64692;Q6PAS1;Q8BY70	NA	-0.0213564	-0.624895			down
E9Q175	-0.034421	-0.135433	0.0224423		down
A0A140LIT2;O88455	-0.0805255	0.00999221	-0.292887			down
Q9D666	-0.121609	-0.0293129	-0.184021	down		down
Q14DP8;Q14DT0;Q810C0	-0.0785256	-0.269396	-0.154408		down	down
A0A1D5RM90;Q8R3L2	-0.0307003	-0.116852	-0.119079		down	down
Q9ERE8	NA	-0.0665281	-0.12654			down
A2BFG8	NA	-0.0178827	-0.117975			down
E9Q5A3	NA	0.112628	-0.183769			down
Q8BKZ9	0.0410796	-0.194852	0.116509		down
Q6DI95;Q6P2B1	-0.145969	-0.179595	-0.366717	down	down	down
Q3UH39;Q61330	0.0542308	0.0805329	-0.367692			down
Q61753	-0.000937726	-0.574731	0.736788		down
Q6GQT1	-0.154405	-0.0901161	-0.145417	down		down
Q3U6G1;Q923D2	0.0298386	-0.156765	0.0189284		down
F7BE84	0.0479526	-0.236908	0.0542891		down
A0A0R4J1Z6;Q5DTF9;Q9CW73	-0.0560669	-0.107176	-0.201379		down	down
F6WJB7;Q6ZQ93	-0.000283985	-0.272216	-0.0611267		down
Q80UY2	0.0641634	-0.195274	-0.0610147		down
Q810A3	0.104853	0.00522386	-0.172572			down
G5E8B9	-0.00724655	-0.129833	0.088042		down
Q91V61	-0.114486	-0.00785834	-0.0600856	down
Q80ZK9	0.0792671	-0.205886	-0.183587		down	down
P30275;Q545N7	-0.100471	-0.0014578	-0.0550914	down
Q04447	-0.101838	-0.000563587	0.170134	down
Q8CCK0	0.323372	-0.197826	0.14586		down
A0A068BEQ2;P50171	-0.0451728	0.0879076	-0.112162			down
Q8R179	-0.164054	-0.17679	0.124032	down	down
Q8K2T8	0.14237	-0.151147	0.0699164		down
Q9JJD0	0.0449035	-0.130964	0.171446		down
Q8CGK3	-0.0108815	-0.120593	0.0190733		down
P59235;Q3UJY4;Q7TT04	-0.0345807	-0.0473038	-0.171845			down
B9EKT6;F8VQ29	-0.11722	NA	NA	down
Q7TMH5;Q9D1P0	0.0182946	-0.10402	0.0338494		down
Q60770	0.151227	-0.107102	0.075577		down
A0A0J9YUN4	-0.174626	0.104754	-0.0583318	down
Q9ERK4	-0.0675523	-0.0491049	-0.254603			down
E9PUP9;E9PUQ0	-0.123446	-0.0730909	0.210868	down
Q5SUH5;Q8BUV6;Q9CVB3	-0.251323	-0.0305799	0.215865	down
A0A1D5RM97;E9Q8S5;Q3U214	-0.128601	-0.0424375	-0.413904	down		down
Q5NCC3	0.234648	-0.0558458	-0.654164			down
B1AUB9;Q6DI81	-0.00686735	-0.0443323	-0.130435			down
Q8K409	0.0485128	-0.133421	-0.0412147		down
Q8BXV4;Q9CS74	0.0616447	-0.0976431	-0.100929			down
H3BJB4;Q3U464;Q99MB7	-0.023372	0.065939	-0.392282			down
Q99LC9	0.103669	-0.181483	-0.145734		down	down
Q9Z2G1	0.0861285	-0.0636432	-0.13141			down
O88342;Q3TE06;Q3TJY2;Q80ZI9	-0.04203	-0.154383	-0.111992		down	down
A0A2I3BPC5;P48455;Q80XK0;Q9D5R5	NA	0.0261406	-0.171853			down
Q62559	-0.105563	-0.0824459	-0.158089	down		down
Q3UAP1;Q9WUQ2	0.105269	-0.141581	-0.18775		down	down
Q8BUR4	0.143237	-0.163479	0.00231832		down
Q8BIG4	-0.0206438	-0.131522	-0.209828		down	down
Q04890	-0.0457977	0.00508328	-0.210477			down
P35585;Q3UG16	-0.0761022	-0.175991	-0.0864347		down
A0A1W2P7E2;Q8BHN7	-0.0611224	-0.0877305	-0.257563			down
H3BLD8;H3BLJ5;Q3UF56;Q499D0	NA	-0.0337008	-0.112765			down
Q3TJX0;Q3U9M7;Q61233	0.0586637	-0.117142	0.119625		down
Q8R1H0	0.00976268	-0.0349528	-0.215118			down
Q6VNS1	-0.00914474	-0.0859653	-0.104094			down
Q99J21	-0.0832601	-0.109142	-0.234189		down	down
B2RS09;Q7JJ13	0.0910277	-0.152445	0.137555		down
B2RX15;Q6ZPS6	-0.0407087	0.000553515	-0.160846			down
Q91V76	-0.0651817	-0.144832	-0.0437804		down
B9EIE9;P46664	-0.00990637	-0.156812	0.123823		down
Q8BGK5	0.0236612	-0.0366539	-0.15554			down
Q9CPV4	-0.117889	0.0825515	-0.0843789	down
Q8BH75;Q99MS2	0.0630992	0.00292902	-0.12259			down
Q9CSN9	0.0997479	-0.176988	-0.29528		down	down
A6H630	0.0213282	-0.121365	-0.0638063		down
Q9D2P4	0.108441	0.0325762	-0.179811			down
D3Z6Y8;E9PX66;Q3UMC6;Q8BXI0;Q9CZV5	0.0584899	0.277769	-0.177506			down
A0A0N4SUT6	-0.131749	-0.0604146	-0.0725967	down
Q9D903	-0.000708986	-0.16139	0.146279		down
Q6P3B2	-0.0741371	-0.148814	-0.246672		down	down
Q8C761	0.0390644	-0.175358	0.0908169		down
Q80XC2	NA	-0.101161	-0.0884297		down
A0A2X0SFE3;Q07139;Q8C9Y7	-0.0949024	-0.213624	-0.292848		down	down
Q8CEC4	NA	-0.193309	-0.038543		down
P99029;Q3U7H9;Q3UWS9	-0.148327	0.0649724	0.135315	down
A0A0G2JFS7;O55203	-0.257584	0.0735954	-0.360714	down		down
B9EJ22;P54279;Q3UJP0	0.0847367	-0.0144592	-0.279181			down
A2AP18;F7C3A0;H3BIW6	0.0784451	-0.0544423	-0.122092			down
Q8BG19	0.0700339	-0.172075	0.164499		down
Q9CQR6	0.0647341	-0.144873	0.0962532		down
Q3UH60	-0.112666	0.139797	0.323304	down
P97470;Q3UNF2	0.00846784	-0.0731399	-0.110798			down
P62715	-0.478483	-0.122668	-0.210754	down	down	down
Q3TVZ5	0.0410295	-0.116369	0.0923742		down
P62141	-0.139147	-0.0773121	0.141988	down
A0A1L1SUX8;P01831;Q53YX2	-0.18449	0.0243185	-0.432989	down		down
P61025;Q3UNC9	0.0633559	-0.203589	0.0781901		down
P12960	0.0995733	0.0705193	-0.342033			down
P97930	0.00541585	-0.107287	-0.0150282		down
Q61709	-0.187968	0.107783	-0.0466897	down
Q3TY78;Q66L47;Q8CGK7	-0.0901695	-0.208507	0.189816		down
P61750;Q14BR4	-0.0855997	-0.0341271	-0.118179			down
Q3TIU4	-0.00621844	0.22527	-0.200825			down
Q3U1S6;Q91W50	-0.0224291	-0.107725	-0.0221076		down
Q8VCX5	-0.0314938	-0.00279317	-0.246782			down
Q6I6G8	-0.10508	NA	NA	down
B2RSC8;P46935	-0.00146937	-0.116801	0.249963		down
Q8K4P8	-0.0798454	-0.0206524	-0.244268			down
J3QN85;P16092;Q3TJ05;Q60818;Q8CBY7;Q8CIM9	NA	0.00592433	-0.147489			down
A0A075DCI1;A0A141CM24;A0A141CM50;A9UIX0;F1JVR2;P03911;Q7JCY6;Q9ME04;W0TGY1	-0.0794563	-0.0338295	-0.212376			down
Q9QWW1	-0.0314192	-0.10346	-0.195232		down	down
A2RS63;Q8R3V6	-0.084817	-0.0716236	-0.556836			down
A0A1Y7VL44;E9Q6P5	-0.010924	0.130479	-0.143761			down
Q9D1H6	0.0269928	-0.0242917	-0.200491			down
Q8BZM1	-0.251068	0.230186	0.123175	down
Q9CPU4	-0.0746676	-0.0210144	-0.170679			down
Q3TGR2;Q8K0E8	-0.0929114	0.0330066	-0.452494			down
Q99LG2	-0.0124134	-0.0196613	-0.142546			down
P39429;Q3TWR1;Q3U8L1;Q8C6X9;Q8CAQ7	0.00383839	0.036341	-0.116818			down
Q9CR89	-0.0964999	-0.151686	-0.215388		down	down
Q497T6;Q8BXC6	-0.0505209	-0.0169816	-0.147005			down
P14152	-0.134189	-0.0271856	0.13591	down
E9QN12;E9QPE2;P05622;Q3UYC9;Q7TMR8	-0.10821	NA	NA	down
P63005;Q5SW18	-0.107741	0.140203	0.0646598	down
J3QN31;P28650;Q3UBP0	0.183967	-0.515348	-0.26776		down	down
Q3UBN8;Q9Z0S1	NA	-0.280937	0.0771905		down
B2RRR9;Q8BHC9	0.0502641	0.0592458	-0.168932			down
E9QKG3	0.164088	-0.101823	0.0655552		down
P97500;Q0VGN2	0.0656525	-0.144219	0.0878325		down
A0A0R3P9C8;Q9DC69	0.0412878	-0.139566	-0.0570127		down
A2VDF7;A7E1Z5;E1AWU4;E3VWA1;E9Q8N8;O88343	0.0512656	0.0857398	-0.199064			down
A2VDG1;Q8CJG1	-0.156	0.144865	0.147784	down
O70579	-0.0349793	-0.22536	0.00505059		down
Q91VZ1;Q9CWK8	-0.0303008	-0.237122	0.0334457		down
Q60855	0.0263289	0.162105	-0.129979			down
A0A1S6GWG5;Q9D7N3	0.0388337	-0.19804	-0.0660561		down
Q8K025	NA	0.00901885	-0.165512			down
Q8BIP0	0.035252	-0.0398464	-0.161993			down
Q6P9P6	0.0703056	-0.125114	-0.34106		down	down
Q8BFQ8	-0.074145	0.0860438	-0.211852			down
Q4FJL2;Q8K0T0	-0.108428	0.0898138	-0.17344	down		down
Q91XL3	0.0280415	-0.0382879	-0.122775			down
Q8BW84;Q99JT1	0.177476	-0.18589	0.0785732		down
Q3U119	0.0526029	-0.115283	0.161029		down
P59055	0.114922	-0.0793223	-0.105097			down
Q3UHB1	-0.0266141	-0.0570519	-0.171046			down
Q9CQZ6;Q9D6H6	-0.0936705	-0.0301447	-0.17753			down
D3YY50;F8WHX2;Q9D725;Q9D8X1	-0.14745	0.0495693	-0.0782757	down
Q5S003	-0.117752	0.064973	-0.03003	down
Q03137	0.0857549	-0.105636	-0.0726882		down
F6ZYH6;P63080;Q8C446	-0.0632901	0.0851003	-0.248166			down
E0CYF5;E0CYK4;Q9D0U6	0.0762249	-0.127746	0.0806152		down
F7DE99;Q3U280;Q8C190	0.0636379	-0.00447035	-0.183149			down
O70310;Q3UJC3	-0.0321402	0.050027	-0.190314			down
Q4H4B4;Q6RHR9	-0.0574465	-0.0048283	-0.142772			down
Q9CZJ2	-0.0684955	0.0618803	-0.195419			down
O88811;Q3TGH8	0.0547063	-0.20877	-0.0458717		down
Q3UCV8	-0.0253485	-0.11538	-0.05448		down
Q80TZ3	0.0643961	0.000199984	-0.123749			down
Q3UHG7	-0.0395015	0.0364236	-0.177962			down
Q5EBQ0	0.0395601	-0.244653	-0.0962957		down
A0A165ELP6;A0A1B0GT81;A0A1B0GTA4;Q07813;Q544Z6;Q8K3J2	0.00440303	0.00741678	-0.122232			down
Q80Y20	0.105294	-0.112394	-0.0199699		down
Q9DB50	-0.122012	0.22995	-0.104539	down		down
P61264	-0.143398	0.114134	0.072568	down
G3X8X7;Q8BWV2;Q920Q4	-0.0124467	-0.111607	0.0747134		down
Q8VDK1	-0.0688584	-0.124207	-0.532516		down	down
Q8R2M0	-0.310699	0.0246909	0.00177476	down
Q3UDM8;Q8VEE0	0.167585	-0.145471	-0.0023013		down
Q3TEU8;Q5PPQ7;Q9WUM4	-0.0834928	-0.119079	0.151877		down
P60521	-0.14265	0.0795625	-0.0933737	down
E9Q137;Q9D7D9	0.0133856	0.0660756	-0.197328			down
Q8BTG3	0.0315521	-0.167974	-0.330654		down	down
Q64247;Q8BP18;Q8C668;Q8C687	NA	0.0506977	-0.243888			down
P62322	-0.102417	NA	NA	down
Q920V1	-0.164712	-0.313273	0.0409578	down	down
Q0VGZ0;Q99PM3	-0.0539118	0.106213	-0.18127			down
A0A1L1SQX6;A0A1L1SV46;Q8BM13	-0.183704	0.130154	-0.0795436	down
A0A0R3P9D3;D3YY67;Q5U4E2	0.0768406	-0.233435	-0.0271799		down
Q61967	-0.080122	-0.737972	-0.165455		down	down
J3QMI2;Q4VA42;Q8BHK4	0.0716603	-0.224735	0.07952		down
Q8CD92	-0.0406865	-0.0331699	-0.323632			down
A2API3;Q80V86	-0.233322	0.312328	-0.019532	down
Q3TUI9;Q3TUX3;Q3UPK6;Q9Z2U1	-0.222687	0.0379165	-0.307447	down		down
P30677;Q8C3M7	-0.118351	0.0722848	-0.0783799	down
O88441;Q3TI19;Q3TI40	-0.0768041	0.118365	-0.118035			down
Q6NZR2	-0.0295686	-0.0986886	-0.279362			down
G3X9K7;Q8BZS1	-0.0805245	-0.0386544	-0.508777			down
Q3UF64	-0.0370693	-0.162464	-0.0127771		down
A2AKX3	-0.118407	0.134269	-0.0687076	down
Q3UK98;Q9DBY5	-0.0270794	-0.0143989	-0.428466			down
F7CJR1;Q9QWZ1	0.185949	-0.132594	0.0082622		down
E9PVS2;E9PZ73;E9Q387;E9QAK6;P30051;Q3UFP5;Q3USK5;Q6PAQ8;Q80W05	-0.00821471	-0.148954	-0.0760398		down
Q9D8Z6	-0.210884	0.108899	0.00522701	down
E9PV21;G3X8X1;Q8VE09	0.0907439	0.0526953	-0.114963			down
Q3URQ0	0.0976307	-0.11922	0.0313909		down
P99026	-0.254076	0.0741166	-0.47539	down		down
Q99N87	0.022119	-0.0357386	-0.149976			down
H3BIX7;H3BL44;Q3TVY6;Q3UZR5;Q69ZL4;Q80XR2	-0.04574	-0.0438448	-0.163661			down
H3BK50	-0.119248	NA	NA	down
A0A0R4J262;Q8K136	0.061711	-0.109749	-0.0883146		down
A4FU75;Q6WQJ1	-0.143434	-0.111617	-0.835527	down	down	down
Q71RI9	0.0794101	-0.023474	-0.283115			down
P06467;Q78PA4	0.0303035	-0.31292	0.183634		down
Q6PD19	-0.0289136	-0.00720105	-0.131697			down
Q9D2X8	0.158214	0.0994292	-0.110289			down
P10630;Q52KC1	-0.120281	0.129419	-0.112408	down		down
A0A0R4J0F6;Q3UIZ0;Q99KY4	0.0503876	-0.00787741	-0.146064			down
Q9D6J1	-0.0412136	-0.0760012	-0.221332			down
P53798;Q3TS40	0.0905816	-0.215654	-0.234416		down	down
Q8BKT3	-0.051141	-0.109031	0.0707015		down
P25206;Q3UI57	-0.285809	-0.11623	0.113664	down	down
Q80YX1	-0.130604	-0.053095	-0.243308	down		down
B2RS43;Q9Z1R4	-0.0229344	0.151316	-0.138662			down
A0A0R4J0C0;Q9D720	-0.0460467	-0.100949	0.000766217		down
Q8C7V8	-0.00552302	-0.120561	-0.196029		down	down
Q32MD7;Q9CQE5	0.0658945	0.0120482	-0.138738			down
Q05BN1;Q3UXL9;Q497T2;Q5PPR1;Q62447;Q6P6A2;Q8CAS3	-0.120129	0.031601	0.0588556	down
P07724;Q546G4	-0.0013103	-0.10228	-0.260852		down	down
D3YY36;Q8VC96;Q9DBD0	0.0241916	-0.0754909	-0.161966			down
P60843;Q4FZL1;Q5F2A7	0.0222825	-0.0559782	-0.193021			down
B1AZ39;P0C0A3	-0.103747	-0.165159	-0.0538678	down	down
B2RWY3;B2RXM1;Q69Z70;Q810C1	-0.0229584	0.0706945	-0.209771			down
P97858	-0.0159938	-0.180182	0.0191392		down
Q3UH93;Q6ZQ83	0.0402444	-0.145897	-0.0989372		down
O88307	0.0223776	0.116252	-0.18477			down
P24472	-0.216782	0.0562793	0.36107	down
J3QMM7;K3W4M4;Q9CZ42	-0.0105221	0.101548	-0.139764			down
Q9ERD7	-0.10396	-0.131667	-0.106035	down	down	down
Q7TMM9	-0.110643	0.170738	-0.128605	down		down
B2RSN3;Q9CWF2	-0.574329	-0.0200083	-0.367661	down		down	Tubb2b
P99024	-0.119227	0.0571822	-0.166978	down		down
A0A1D5RM76	NA	0.0326413	-0.148241			down
Q3UH31;Q99MU3	-0.0105827	-0.102469	0.173865		down
A0A2I3BRJ4;Q8BGC1	NA	-0.166665	-0.180013		down	down
Q9DCJ9	-0.19416	-0.0166779	0.153946	down
Q99JX6	NA	-1.08827	1.42966		down
P14824;Q3UI56	0.0166464	-0.184533	-0.0935572		down
Q9WV18	-0.024767	0.0364384	-0.114964			down
Q61584	0.0571813	-0.198933	0.0494288		down
Q3U297;Q80ZJ6	-0.0727826	0.0952075	-0.239741			down
Q7TN20;Q8BYK6	0.0128678	-0.0231386	-0.132321			down
A2AH25;Q5FWK3;Q8BQW4	-0.107725	-0.0494063	-0.146461	down		down
Q9QUM9	-0.18014	0.0550809	-0.293796	down		down
Q60900	0.0882113	-0.0627489	-0.154219			down
B8JJ56;J3QN94;Q3UFX3;Q99PN3	0.00764743	-0.117781	-0.0202502		down
F6SFF5;Q8K1Z0	-0.0150629	-0.086036	-0.111967			down
I7CPP0	0.0455993	-0.126476	0.0497871		down
P63040	-0.163524	0.00275982	-0.11087	down		down
E9PX30;Q8BPM2	0.028157	-0.0455217	-0.216245			down
A0A0A0MQ89;Q80US4	0.185998	-0.453431	-0.0708943		down
O70622;Q6IM74;Q6IM75	-0.0247497	0.0957134	-0.108682			down
B2RTJ8;O35710;Q3UEU2	-0.0501846	-0.249127	0.288866		down
Q921P9	-0.0911414	-0.0262637	-0.117964			down
P19096	-0.107052	0.0218222	-0.060814	down
Q3TY95;Q60823	-0.0946363	0.0986359	-0.231848			down
A2AR50	0.00161057	-0.117255	-0.0688497		down
P97868	-0.133324	0.012245	0.169386	down
P21460;Q3U5K7	-0.012362	-0.115246	-0.0498867		down
Q8VE47	-0.0714451	-0.151872	0.0301513		down
Q91X21	-0.102919	-0.130799	-0.0407182	down	down
D3Z118;P97411	-0.0321208	0.0519861	-0.189276			down
Q8BJ05	0.0199712	-0.160748	-0.0522488		down
Q62384	0.039886	-0.141887	-0.0229581		down
Q9Z0N2	0.0812151	-0.188408	-0.000305825		down
Q91VW3	0.183096	-0.287886	-0.0477519		down
F6ZDS4	-0.110961	0.00889292	0.0571274	down
B2RXC6	-0.00797511	-0.051221	-0.143253			down
E9QMF5;Q80TN7	-0.103265	-0.169988	-0.153527	down	down	down
O08600;Q3UN47	0.220324	-0.113916	0.0626275		down
O55091	-0.185132	0.108762	0.116312	down
Q197W7;Q8BRK9;Q9WU23	-0.106378	0.0672627	-0.103268	down		down
Q2M3X8	-0.170858	-0.0834835	-0.404391	down		down
Q99J62	0.143518	-0.163668	0.136732		down
A6H659;Q3U1F9	0.140006	-0.00529591	-0.124403			down
F6RSK3	-0.20862	-0.128897	-0.723897	down	down	down
Q4VAA2	0.087484	0.0456251	-0.167336			down
P79621;Q3UNW8	-0.0320543	0.0905074	-0.228828			down
P62492;Q0PD45	0.00604363	-0.0444773	-0.290699			down
A0A068BFR3;P46638;Q78ZJ8	-0.0487967	-0.108731	-0.0923046		down
Q3TN31;Q542H2;Q9Z2U0	-0.0892826	0.111503	-0.388054			down
Q3TQC7;Q9WUZ9	-0.0596061	-0.0214814	-0.141698			down
O08759;Q5DTH1	0.0161962	-0.101958	-0.0179045		down
Q9CPY1	-0.00596782	-0.118412	-0.0845125		down
Q3T9L0;Q3UVN0;Q8VDW0	0.0664235	-0.197154	0.100736		down
Q3TZT4;Q7TNC9	-0.0123653	-0.127748	0.00686083		down
Q6NZQ4	0.0595014	-0.143493	-0.11501		down	down
P70236;Q543Z5;Q8BP44	-0.0104663	-0.031682	-0.106206			down
P62488	-0.0378478	-0.103467	0.547081		down
A2A9R5	NA	-0.317182	-0.376873		down	down
Q7TQ32	0.0378163	0.00147137	-0.422823			down
A0A0M3HEP3;Q8CCZ4;Q99M04	-0.0944646	-0.103969	0.29256		down
Q99JY8	0.0335813	-0.107015	-0.192971		down	down
Q3UH13;Q9JIL5	0.140389	-0.0171923	-0.104225			down
A0A087WPM2;B8QI36;Q69ZW5	-0.297644	-0.0222669	-0.118146	down		down
A0A338P697;B9EKJ4;Q3TUF7	0.0851775	-0.174209	-0.102243		down	down
Q80VP0	0.0356918	-0.0465565	-0.133575			down
Q8BH40;Q9DCE1	-0.070543	0.253587	-0.154832			down
P19221;Q3TJ94	-0.173939	-0.187194	-0.21838	down	down	down
P63030;Q3TCV4;Q3UX28	0.0289708	-0.102819	-0.0422071		down
E9Q9C0;E9Q9C1;E9Q9C2	-0.104108	-0.0845136	-0.373561	down		down
E9PZ11	-0.064004	-0.00466677	-0.134158			down
P97765;Q544A1	-0.0970095	-0.0727971	-0.205884			down
O55234	-0.240618	0.12915	-0.386287	down		down
Q3TCJ1;Z4YJY0	-0.00464477	-0.0305564	-0.351168			down
Q8R4H9	-0.0169147	-0.0839038	-0.124937			down
A0A2R8VI70;H3BIV6	-0.0279558	-0.119848	-0.0978861		down
A0A1B0GRB7;A0A1B0GRC4;A0A1B0GRN1;A0A1B0GT94;E9PYT6;E9QQ02;E9QQ63;Q1HL23;Q1HL24;Q1HL25;Q8BSV0;Q9JLC4	-0.0379834	-0.106993	0.0704691		down
Q9CQ28	0.13587	-0.119304	0.038539		down
A0A338P7E7	-0.10466	0.0232013	0.0335713	down
Q9WTX2	-0.0393614	-0.100895	-0.0031808		down
E9PYH0	-0.0446364	-0.483699	-0.260324		down	down
Q3TA68;Q3TAQ9	0.229827	0.0426559	-0.141092			down
A2ANX3	NA	-0.244092	-0.0512002		down
P22723;Q3UVW2;Q8C7N0;Q8C8H5	-0.175095	0.0849651	-0.0796791	down
M1VHG6	0.147267	-0.117283	0.0642881		down
Q9CR98	-0.109428	0.0922319	0.214748	down
A0A1D5RLK2;A0A1D5RMH7;F6Z9E6;Q2PFD7	0.142834	-0.157008	-0.105423		down	down
Q3UJY3;Q8R2N2	0.000169512	-0.151679	0.00809521		down
A0A141CM32;A3R404;P03930;Q7JCZ0	0.0402507	-0.0528507	-0.339431			down
P26040;Q3UL48;Q4KML7	0.126454	-0.038977	-0.156206			down
D3U0D6;Q3U5H9;Q9D1C9	0.0646497	-0.164572	0.0354217		down
P14094;Q3TSQ1;Q3TV47;Q545P0	-0.232716	0.0282971	-0.107878	down		down
Q3TDF3;Q91Z38	0.0786089	-0.0360999	-0.141821			down
Q5SWD9	-0.0235125	-0.106937	0.0248086		down
Q3US81	-0.0396602	-0.00646386	-0.165914			down
O55042	-0.215808	0.0195828	-0.282626	down		down
A0A0R4J0T0;Q8K3A0	0.0682903	-0.121359	-0.176144		down	down
Q9WVG9	0.0377485	-0.246608	0.176365		down
Q9CQK7	0.0868635	0.0858129	-0.184015			down
Q9DD18	-0.12198	0.0553319	-0.0119437	down
Q8CGF4	-0.0537141	-1.08081	0.0333648		down
E9QNN1	0.0942486	-0.103754	0.108499		down
H7BX01;P58281	-0.0261951	0.0977141	-0.143768			down
Q64519	-0.108506	-0.113858	-0.107374	down	down	down
Q9D2G2	-0.0239755	-0.0507743	-0.186031			down
Q0VBP3;Q9ERS6	-0.155784	-0.107231	-0.0154945	down	down
E9PYH6	0.0890763	-0.166913	0.127062		down
E9Q7N5;Q3TML3;Q3TSU6;Q8C1C2;Q8R2Q4	0.0546007	-0.140595	-0.0449766		down
Q543N7;Q99JB8	0.133975	0.145631	-0.202441			down
Q6ZQ47;Q9Z103	0.0653988	-0.330563	0.0927608		down
Q3TJA0;Q5SRW7;Q8C669	0.0248399	-0.0577875	-0.107459			down
Q8VCI5	0.147215	-0.0884163	-0.238746			down
A0A2I3BPM0;F8WGA9;Q3UED6;Q6GTE9;Q9Z1J2	0.056236	-0.130267	0.147873		down
Q9JKK7	-0.13328	0.0818597	0.0186272	down
A0A087WRE8	-0.0953261	-0.117792	-0.0236011		down
Q99LI5	-0.0928036	-0.130128	0.0245974		down
Q9CQ45	0.01931	-0.183938	-0.0100694		down
Q3UT40;Q8VEL0	-0.07126	-0.0412589	-0.198256			down
E9PWH3;E9QPX0;Q3TDW6;Q3TIZ5;Q3U674;Q9DBR4	0.0463049	-0.112531	-0.125847		down	down
A0A0J9YTR2	-0.0920807	-0.108865	0.0460149		down
A2AS45;Q68FH0	-0.0566219	-0.402145	0.0619168		down
Q9D1Q6	-0.00622836	-0.0787635	-0.145741			down
O88485	-0.182058	0.0190499	-0.157561	down		down
A2BDX3	-0.0773707	-0.118979	-0.112077		down	down
Q80ZJ1	-0.114129	-0.083976	-0.160989	down		down
A0A0G2JEE9;A0A0G2JF33;Q9CVI2	0.0812361	-0.0951206	-0.119062			down
P61600;Q9DB82	-0.00316924	-0.114634	-0.143252		down	down
Q3TEW0;Q91Z78;Q9Z2F7	NA	0.0665049	-0.396382			down
Q540E6;Q921J2;Q9ESR1	0.059769	-0.222691	-0.0308488		down
Q3URE1	-0.17656	-0.04157	-0.0179282	down
O55106	-0.0629351	0.219334	-0.188792			down
Q71M36	-0.14218	0.0969331	-0.0570116	down
D3Z2W0;E9QM75;Q6A0C8;Q9WUU8	-0.171088	-0.0485867	0.0914172	down
Q9D071	0.13729	0.159071	-0.201944			down
Q9JI44	0.107595	-0.174597	0.0345724		down
Q8VDF2	0.0866946	-0.108829	0.0675491		down
O35738	-0.0453755	0.0687075	-0.124256			down
E9Q496;Q9CQ56	-0.0515387	-0.110892	0.0324443		down
B2RX77;Q9D483	-0.118657	0.112313	-0.0944413	down
A0A087WQD8;Q149C2	-0.201103	NA	NA	down
A0A0G2JDQ1;Q8CFN5	-0.0184169	0.0045547	-0.341329			down
P11031	-0.149129	-0.0471983	0.223837	down
E9PYT3;Q91YH5	-0.0383557	0.408055	-0.488923			down
Q9CZT6	0.0582062	0.048203	-0.120736			down
A0A0R4J094	0.103567	-0.139475	0.265996		down
E9PX29;Q8VIE5;Q91ZE6	0.106003	0.0206753	-0.165702			down
A2A699	-0.222574	0.0380799	-0.0999269	down
Q542B0;Q921I9	0.0703535	-0.286741	-0.0358189		down
Q3UR78	-0.130504	-0.0432597	-0.0106231	down
Q8BHX1	-0.130021	0.0381824	0.0449208	down
P11531	-0.1522	-0.0708483	-0.0155143	down
Q91W36	0.0333587	-0.158987	0.0689125		down
A5HLW2	NA	-0.222128	-0.373996		down	down
A0A0A0MQ80;B7ZNK9;Q3UMC0	-0.0287372	0.188008	-0.139648			down
Q6ZPV2;Z4YL66	0.0557472	-0.144572	-0.0778718		down
Q3UHD9	-0.0920936	-0.045263	-0.184423			down
B2RTN5;Q91YM2	0.103813	-0.118502	0.0693109		down
Q3THL5;Q80X73	-0.0154382	0.172417	-0.148291			down
Q3T9B4;Q3TAV0;Q3UD20;Q78KL9;Q9D8S4	-0.104763	0.105046	-0.123235	down		down
A0A0R4J272;Q921N7	0.0966174	-0.108887	-0.0931841		down
P47856	0.0887	-0.0600341	-0.173799			down
P70296;Q3TGC5;Q5EBQ2	-0.0198491	-0.127146	0.0360392		down
A0A0G2JDN7	-0.126726	0.0630886	-0.0272021	down
Q3UD69;Q3UM02;Q6P3Z8;Q9JHD2	-0.101046	-0.0546271	0.0884553	down
A6H6E2	0.169228	-0.170367	-0.0153049		down
Q91XC9	0.0113755	0.00283344	-0.215421			down
A2AEE7	-0.13418	-0.156819	0.020893	down	down
P09103;Q3TF72;Q3THC3;Q3TWE3;Q3U738;Q3UBY9;Q3UDR2	-0.105336	0.0235927	0.0678023	down
Q63844	-0.0428805	-0.215164	0.106302		down
A2ACM0;A4FUW1	-0.0522678	-0.138551	-0.16501		down	down
Q9CV28	-0.0567361	-0.0548207	-0.13771			down
Q80VD1	-0.00183467	0.0305019	-0.188688			down
E9PXF0;Q3UTP0;Q5HZI5	-0.131746	0.319837	-0.0602475	down
A0A1B0GRA5;P70302	0.03322	0.0923842	-0.11849			down
E0CYV0;E9PWE0;F7D432;P23506;Q545L9	-0.101774	-0.0135697	0.11055	down
E9QM90;Q148V7	-0.136827	-0.0518869	-0.0313393	down
[truncated: 870 more rows]

## Sheet: UP
Embryonic Cortex, E16.5, overlap between datasets comparing ratios at log. 0.1 fold-change
UP-regulated proteins
Protein ID	Ratio_Mean.log2.JM_Embryonic_1___KO	Ratio_Mean.log2.JM_Embryonic_2___HET	Ratio_Mean.log2.JM_Embryonic_2___HOM	Present in Cul3+/+ (KO)	Present in Cul3+/fl Emx1-Cre (HET)	Present in Cul3fl/fl Emx1-Cre (HOM)	Gene Name
P54227;Q545B6	-0.170537	0.128466	-0.148525		up
Q14C26;Q9EP72	0.0020552	0.188314	-0.116494		up
Q3U8P5	0.0223145	0.202093	0.248423		up	up
A6ZI44;P05064;Q5FWB7;Q6NY00	0.209359	0.268569	0.15332	up	up	up
Q9JJF9	0.120743	0.0210195	-0.20322	up
Q8BGF0;Q8C1D4	-0.0836497	0.270634	0.183398		up	up
Q5F258;Q68FF6	-0.0305675	0.0184399	0.150657			up
Q91WN1	0.139676	-0.0725814	0.0263804	up
E9PVA6	0.117232	0.045827	0.0297308	up
P48320;Q548L4	0.110605	-0.0592346	0.345223	up		up
Q9DA75	0.142141	-0.251096	-0.94642	up
A0A0R4IZX5;P55066	-0.020671	-0.0254057	0.153197			up
A0A0R4J063;A0A338P764;O89096;P61329;P70379	0.0793525	0.121516	-0.0210348		up
A0A2I3BRQ7	0.0286684	0.0510136	0.234281			up
H9KV05;Q99JN2	0.182267	0.0130721	0.146099	up		up
A0A1B0GR19;A0A1B0GR86;Q8BH97	0.0820532	-0.0728692	0.337014			up
B1AWK4;P97367;Q3TYM2;Q3UJ35;Q6GU28	-0.0364669	0.0432706	0.142601			up
P61961	-0.0892281	-0.00161716	0.11911			up
Q9DBL7	-0.0151869	0.0012661	0.103583			up
Q99ML4	0.136507	-0.127547	0.0963361	up
Q8C5H8	0.133749	0.0682663	0.055148	up
Q3UBU9;Q62446	0.0818749	-0.080671	0.184585			up
Q60967	-0.0827013	-0.0411492	0.25092			up
P34022	-0.0659769	0.0794353	0.171833			up
F6S200;F7C583;Q148U4;Q148U5;Q3UX37;Q80TH7	0.0281023	0.13985	0.106741		up	up
Q64511	0.37268	0.0911237	0.312782	up		up	Top2b
Q9DCS9	0.0628772	-0.0475587	0.20331			up
P59017;Q3TNR7;Q3UGC5	-0.138245	0.0357212	0.377983			up
E9Q5B5;O08528	-0.00389056	-0.153386	0.109989			up
K4DI61;Q9D8M7	0.081678	-0.0973584	0.105145			up
Q3V0K9	0.666716	-0.123816	-0.0286368	up
Q8CFE6	0.0255585	0.0535711	0.207102			up
E9Q2X2	-0.0560192	0.0674581	0.153666			up
A2AKG8;E9PYJ6	0.129134	-0.0571873	-0.116113	up
O54941	-0.0129467	0.105028	0.104679		up	up
A0A0R4J0P1	0.151263	-0.150176	-0.121526	up
Q80Y56	-0.277739	0.105556	0.0216779		up
Q3ULL6	0.0121086	0.15654	0.0261143		up
Q99LT0	-0.0149694	0.0680434	0.158613			up
Q80XU6	-0.0346487	0.0840868	0.202006			up
O54916	-0.02593	-0.0168057	0.401802			up
O54804	0.0986327	0.0348504	0.210104			up
P97363;Q542D6	-0.00554712	-0.0641827	0.123311			up
P70365	-0.0304765	0.133703	0.0107892		up
Q3TZ45;Q3UJ89;Q69Z91;Q99NB1	0.226539	-0.0239599	0.2762	up		up
Q9D8M4	-0.0262089	-0.169127	0.174093			up
Q8K0L9;Q9QZF3	-0.083788	0.143496	-0.126025		up
D3YZP9	-0.146572	0.189638	0.129735		up	up
P62281;Q3UC02;Q9DB79	0.0717027	0.0151366	0.138287			up
Q7TN02	0.0263745	0.0544195	0.183777			up
A2A4P0;Q3UQQ4;Q5DTN5	-0.0037796	0.00755022	0.118022			up
A2ABV5	-0.0256644	0.0025032	0.136744			up
Q9JJV2	0.0239667	0.0537308	0.241085			up
A0A0R4J0D1;Q8R3Q0	0.204393	-0.034722	-0.321268	up
Q9JID9	-0.0928853	0.12911	-0.0462298		up
Q8VDT9	-0.043442	0.100944	0.215601		up	up
O54962	0.0443893	0.0485641	0.245052			up
A6H6S8;Q8CI61	0.0111074	-0.00593279	0.101654			up
P18242;Q3TJN3;Q3TWD0;Q3TWR6;Q3U7P0;Q3UCD9;Q8C243	-0.00179985	-0.150241	0.114324			up
A0A0R4J114;Q8BTT6	0.0893083	0.0959392	0.246214			up
Q99LR1	0.134984	0.195746	0.0109142	up	up
E9Q1W7	-0.179448	0.175794	-0.0106572		up
Q91Z61	-0.0889871	0.293377	0.245435		up	up
Q3UWU7;Q5PR73	-0.0677706	0.123405	0.0617095		up
E9PW66;P28656	-0.0191401	0.0544443	0.106289			up
Q3UD58;Q6PAM1	0.031218	-0.0177478	0.13835			up
Q7M6Y2	-0.391215	0.0907955	0.188403			up
P06837	-0.10188	0.246006	0.143726		up	up
A3KG93;Q6ZQ88	0.0249249	0.154444	0.0252941		up
E9QPD3	0.0140164	0.135914	0.234281		up	up
Q8BKP2;Q8BKW8;Q8VDT8	0.173537	-0.126375	-0.0863674	up
A0A1Y7VLM5;P17141;Q6P3Z4	0.0596522	0.0570058	0.110876			up
Q07230	NA	0.172352	0.116239		up	up
Q3TEI2;Q68FE8;V9GWW1;V9GXP2	NA	0.0297246	0.292051			up
A0A0R4J005;A8CVP1;A8CVP4;E9QP62;Q4ZJB3;Q99JW4	0.0265221	0.102812	0.109644		up	up
E9PWB2;E9Q4G7;Q3U772;Q8BK63	0.00540714	-0.0380717	0.335288			up
Q9CR56	-0.244751	0.12969	-0.20143		up
E9QAX2	0.134859	0.0290998	0.0936108	up
E9Q7G0	0.17128	-0.218022	0.212674	up		up
Q3USR8;Q3UYZ8;Q61164	0.00496294	-0.157266	0.296644			up
D3Z1N4;E9Q4Y5;F8VQD1	-0.0893687	-0.175525	0.123008			up
Q3UG26;Q62518;Q923D1	-0.172141	-0.432517	0.548026			up
A2BGI8;Q4G0C5	0.11943	-0.109276	-0.100457	up
A0A0U1RNL9	0.0675252	0.0265473	0.382445			up
O35393;Q543Q7	-0.0776878	0.0649632	0.186093			up
E9PYN1;Q1WIL9;Q8R5M8	-0.0147633	0.115205	0.20879		up	up
P47955;Q58E35	-0.0402646	0.25828	0.111321		up	up
A0A0A0MQ68;A0A1S6GWJ2;Q60759;Q8BVD4	0.0978898	0.0145757	0.289099			up
Q99N93	0.0236265	0.125319	-0.00145718		up
E9Q7C1;Q6KAM1;Q7TQE1;Q924H2	0.00371787	0.162206	0.0603159		up
Q5STS9	-0.053905	-0.0340231	0.154151			up
Q99PV8	0.0811145	-0.133259	0.518575			up
F7CPX0	-0.123423	0.204012	-0.0851751		up
E9Q4P1	2.63353	0.0761677	0.211337	up		up
Q6ZQB8;Q8C6D3;Q9Z1D7	NA	-0.212717	0.141618			up
A2AQR3;A2AQR4;Q99KE8	NA	0.222328	0.522156		up	up
Q8K2C6	-0.0523974	0.188555	0.0512862		up
A2AR02;B2RWT5	0.149694	-0.0428626	0.136243	up		up
Q3TJ84;Q3U438;Q9D6V8	0.041632	-0.00517872	0.107436			up
F8VQ05	0.103756	0.0917855	-0.0533689	up
Q62513	0.0493311	0.106391	0.100133		up	up
Q8C0E6	0.168266	NA	NA	up
P53996;Q3U5V2;Q3U935;Q3ULK8;Q5QJQ9	-0.0594528	0.121279	0.337775		up	up
O35984;Q3TWM8;Q3UYU9;Q4FJL3;Q5PPM1	-0.00544227	0.14951	0.150125		up	up
D3Z1C5;P70662	-0.0238492	0.119866	-0.460846		up
A2A8V8;A2A8V9;E9PUK6;E9QKA4;Q52KI8	0.102038	-0.0584479	0.0850714	up
Q3TE45;Q9CQA3	0.127054	0.223839	0.821602	up	up	up
Q8BTH6	0.167293	0.0530474	0.295778	up		up
Q99M85	0.141569	-0.0920179	0.229553	up		up
Q99KG3	0.0931747	0.0734436	0.140052			up
A0A1S6GWI4;Q99LY9	-0.0678696	0.0407621	0.11118			up
Q8BYA0	-0.00509043	0.101526	0.0581001		up
Q3ULB1;Q921W7;Q99L61	0.0365745	0.134018	0.0904276		up
Q9QZQ8	0.242339	0.0734099	0.442469	up		up
G3X940;Q3UPM9;Q3V1G6;Q8BZ21	0.168217	0.0289325	0.0258108	up
B1AY13;E9PV45	0.10896	0.0717848	0.140473	up		up
B9EIU3;Q9WU60	0.104588	0.0309489	0.0473468	up
Q8R593;Q9CR50	0.116677	0.142017	0.285938	up	up	up
Q9QZC2	0.0577196	0.0663224	0.258392			up
Q9D1I6	-0.0646596	-0.0571669	0.142234			up
P47708;Q768S5	-0.0938951	-0.102705	0.254107			up
Q8BVU5	-0.0152441	0.129484	0.236152		up	up
Q811Q9	-0.0574244	0.102459	-0.197603		up
Q07456	0.0648025	0.123643	-0.103173		up
E9QK04	-0.076601	-0.155025	0.188991			up
E9Q411	-0.0229322	0.109659	-0.0844407		up
Q80W21	0.103712	0.0421115	0.192375	up		up
P15626	0.140834	NA	NA	up
P48774	0.105548	-0.144521	-0.0758875	up
A2APL8;P43006;Q3USU5;Q3UYK6	-0.151322	0.149327	-0.143338		up
P61922	-0.12411	0.122316	0.196932		up	up
A2AJP1;E9Q9V9;P28700;P28705;Q3UMU4;Q6LC96	NA	0.288328	0.15331		up	up
Q9JJF3	-0.0487151	0.276137	0.150078		up	up
S4R2I9	0.178367	0.0396463	-0.0302231	up
B1GX80;B1GX81;Q61036	0.15187	-0.166489	-0.177149	up
A2ALU4;A7TU71	-0.0617861	0.17997	0.202533		up	up
A0A0R4IZW7;E9PWD4;H3BKS8	0.0278003	0.0319794	0.326095			up
E9Q9I2;E9Q9R9;Q3UH41	0.199688	0.192779	0.207683	up	up	up
C9VZF2;Q6DTY7	-0.00571795	0.114323	0.0940814		up
A2AFM9;P70266	0.188484	NA	NA	up
A0A0A6YY64;A2AUP1;A7UAK4;Q3U3S6;Q8BVM1;Q9ESY2	0.445611	0.0336416	0.117169	up		up
Q9Z0R4	NA	0.187053	-0.0502344		up
D3Z7V3;H7BX64;Q3URD3	0.0697192	-0.194212	0.108069			up
F6Z9A1;Q6P7W0	NA	0.784517	0.46493		up	up
Q99N92	-0.0276475	-0.124866	0.105018			up
P10639	0.0505303	0.0707541	0.426472			up
Q3TMZ1;Q922Q4	0.02791	-0.157478	0.102303			up
P97429;Q7TMN7	-0.0370682	0.201837	-0.228718		up
P97376;Q78P92	-0.0114388	0.0287319	0.220494			up
A0A0G2JEM5;F7A4H5	-0.176295	0.164644	-0.0247126		up
G3X8T3;P16675;Q544R6;Q9D2D1	-0.0221606	-0.160544	0.116071			up
O35696	-0.137613	0.0222005	0.1356			up
Q8VCW8	0.0274992	-0.0660064	0.182837			up
Q69ZJ8	0.226712	0.173746	0.199769	up	up	up
A0A1Y7VK00;K7N5X2;Q91VL6	0.0403956	-0.104746	0.231968			up
L7N212	-0.00238107	0.218018	0.0353751		up
Q9DB29	0.110491	0.0900642	-0.101738	up
D3Z645;Q9QZ88	-0.0449068	0.122251	-0.0298149		up
E0CYW1;E0CZB3;Q9EPV8	0.0378052	0.204026	0.161836		up	up
Q3V231;Q543X5;Q60809	-0.0229973	0.0191757	0.152399			up
Q9D8X5	0.106269	0.0511771	-0.00647544	up
Q9CR39	-0.0619917	0.161039	-0.209367		up
E9QK83;Q5XG71	0.0257121	0.163779	-0.1795		up
Q9CZX7	0.103709	0.135749	-0.213518	up	up
E9QM77;O70305	0.126508	0.00332077	0.105969	up		up
A2ABY3	-0.000837215	0.14583	-0.210317		up
P98203	0.0675258	0.00772376	0.29655			up
P31361	-0.0576178	0.299674	0.0852733		up
P31360	0.146475	-0.0484287	-0.0904474	up
D3Z497;Q9WTZ1	-0.0195462	0.158287	0.214175		up	up
Q3TSY9	-0.048332	0.133458	-0.0611024		up
P97822	-0.0848029	-0.114767	0.132108			up
Q0VBD0	0.0968877	-0.0497333	0.135143			up
A2AWT3;Z4YN62	0.135411	-0.0800626	0.0569655	up
Q32P00;Q9DCC5	0.0217329	-0.0322989	0.416982			up
Q61686	0.062952	-0.0712545	0.337397			up
P83917	0.106822	-0.0101102	0.147469	up		up
Q9D020	-0.042874	0.224507	0.289647		up	up
Q99PU5	-0.0236282	-0.0501912	0.117787			up
Q6P1E1	0.0181255	0.231809	0.241935		up	up
A3KGA5;Q61908	0.0151267	-0.0206657	0.230147			up
Q91YE7	-0.0334694	0.0937139	0.127543			up
Q9DCX1	-0.290705	0.307222	0.000858352		up
Q5SXC4;Q9Z162	0.0611789	-0.0110641	0.110106			up
P58742;Q3TEP0	0.0681578	0.125144	-0.0307844		up
Q60676	0.0993253	0.223703	0.0977559		up
Q9D6Y9	0.205809	0.133084	-0.0927517	up	up
Q8K1C0	0.149948	0.0802007	0.00234713	up
Q8K039	0.0369675	0.0556939	0.179262			up
O35317	-0.0728917	-0.0203154	0.33916			up
A2BE91;Q5U4F6	0.00795751	0.147038	0.0683449		up
B2RXQ2;B2RXW8;B8QI33	-0.00342547	0.116191	-0.0685524		up
A2AU34;Q8BRL3	0.0365075	0.14673	0.101325		up	up
P97315;Q4FJX4	-0.167326	0.0652908	0.242157			up
Q6NZQ6	-0.0986965	-0.13675	0.221004			up
G5E8R4;Q922D4	-0.0623803	0.0748808	0.145364			up
D3YZ09;Q3TKG5;Q9CY66	0.120654	0.14735	0.120553	up	up	up
Q9JIH2	0.016041	0.0691247	0.220903			up
A0A158SIT4;P70208	0.0569282	-0.074759	0.169406			up
A2AMU9;Q9D0I8	0.102514	-0.035436	0.0828007	up
A0A140LHA2;Q9WVA3	-0.0737477	-0.0518099	0.106338			up
P33215	0.0743688	0.102138	-0.00454624		up
A0A0N4SUI7	-0.11501	0.149556	0.0819904		up
Q9Z1J3	-0.107004	0.118834	-0.023339		up
Q922Q1	-0.0287955	0.140316	0.308998		up	up
P58929	0.136291	-0.0493037	-0.0976883	up
Q3TA40;Q8R0A7	-0.168042	0.164011	-0.241194		up
P60766	0.031748	0.021412	0.362336			up
Q9CR09	0.072095	0.114109	0.0862274		up
A0A4W9;D3Z4T6;Q80Z24	0.166851	0.118079	0.0761068	up	up
A0A140LHL5;Q3UJK6;Q8VDQ8	-0.151946	0.227579	0.0879438		up
D3YZR1;Q9JHE7	0.03667	0.029732	0.125062			up
Q9CZB6	-0.0248699	0.0139219	0.139206			up
P81117;Q3UKN6	-0.146	0.104469	-0.0986146		up
Q9JJG9	0.0664	-0.0359704	0.106803			up
D3YTQ3	0.0331426	-0.0909273	0.22613			up
P23591;Q5HZI6	0.0249592	0.0574893	0.148023			up
D3Z3A8;Q8C170	0.124194	0.0306034	-0.0234125	up
Q9D0B0	0.0694328	0.0799128	0.539807			up
Q9R0U0	0.108399	0.0722771	-0.0431004	up
Q3TM10;Q6PGH2	0.0692703	-0.0396815	0.163669			up
G3UXH4;G3UZM9;Q8BWW9	0.0614864	-0.00796084	0.117738			up
Q9EPQ8	0.254452	-0.0642933	0.300844	up		up
Q8C0M9	-0.0816209	-0.0592253	0.127421			up
Q9EPC1	0.112968	-0.00766854	0.166779	up		up
F6XCT0	0.131815	-0.0221857	0.380436	up		up
Q8C4Q6	-0.0250701	-0.0791766	0.13214			up
Q9DCA5	0.024607	-0.00797514	0.11758			up
E9PY43;Q3UGP3	0.00619615	0.135437	0.178779		up	up
Q8QZV7	0.0345286	-0.0578308	0.156623			up
Q54AA2;Q9EPB4	0.0435942	0.164604	0.329928		up	up
A0A1D5RL92;G5E8I8;Q8CGZ0	0.131867	-0.0454504	0.0172018	up
P51163;Q3UG55	-0.129058	0.229342	-0.0026004		up
Q9CXP8	0.319058	-0.0464456	0.484847	up		up
Q7TSQ8	0.0514919	-0.0291797	0.15764			up
Q8BW72	0.0427679	0.376611	0.025975		up
Q9Z2I8	0.0221852	0.167916	0.23051		up	up
Q8BS45	0.0503879	-0.152182	0.127564			up
Q3UH70;Q9ESU6	0.27793	-0.0691863	0.222487	up		up
A0A1S6GWI9;P55302;Q3TL96;Q52KI7;Q5D0B0;Q6PEM5;Q6ZY49;Q8K295	0.00197742	0.144021	0.0772267		up
Q8BGS1	0.0604193	0.0299602	0.151014			up
Q3U6N9	0.1263	-0.428352	-0.150167	up
G3X9H5;P42859	-0.00344859	0.12138	0.0877809		up
D3YUX2;Q8VBX6	-0.0282867	0.10028	0.205704		up	up
P85094	-0.0565987	0.0997075	0.126521			up
F8WJF7;Q922B6	NA	0.125134	0.194182		up	up
G3UWD4;G3X959;Q3UBL8	0.00274176	-0.232469	0.113257			up
A0A1B0GS41;Q505A4;Q9QYY0	0.12441	-0.138484	-0.0594603	up
O35075	-0.0430746	0.134641	0.087817		up
D3YV13;Q80V91	-0.1021	0.0483139	0.209685			up
A1L0V7;Q3TDK9;Q4V9T7;Q99K95	0.00337831	-0.023471	0.11852			up
Q8BSL7	0.14415	0.0986933	0.352302	up		up
B2RTM0;P62806	0.204232	0.140022	0.570603	up	up	up
Q62095	-0.0175476	-0.0305026	0.164653			up
B2RQQ8;P08122	-0.049645	0.168127	0.183655		up	up
Q3TFU7;Q3U9H3;Q61337	0.190301	0.0928294	0.592926	up		up
Q3U6L3;Q9QUH0	0.0948278	0.195484	0.13126		up	up
A0A2I3BRD1;Q8K0F1	0.110257	-0.121318	-0.104308	up
Q2TBE6	0.0368627	0.125476	0.109759		up	up
A0A087WNL7;A0A087WNX7;A0A087WP63;A0A087WQ44	0.220319	-0.0669461	0.214667	up		up
Q9CR23	0.0331592	0.173871	-0.0497989		up
Q9D2U5	0.141907	-0.0908693	0.0232806	up
Q61033	0.0131201	0.0290099	0.118229			up
B2RRY8;Q8BGZ1	-0.010206	0.141283	-0.034912		up
Q3UEM7;Q3UER8;Q8VCM7	-0.0966873	0.180204	0.0851374		up
A0A0R4J0Z1;P08003	-0.00989182	0.0143283	0.174654			up
P28184;Q3USP9	-0.294886	0.00194643	0.148535			up
Q8K2Y9	0.191365	0.184097	-0.365226	up	up
Q3UDD3	NA	-0.0125191	0.350746			up
E9PUB7	-0.0172478	0.220726	0.0503517		up
E9Q1S3;Q01405	-0.00644865	0.104869	0.0284019		up
J3QNR6;K3W4S4;Q3UHB5;Q6NV54;Q9ESN9	0.315924	-0.0390976	0.0149559	up
Q9WVA4	0.043953	-0.213399	0.111661			up
F6TZU3;Q8CA72	-0.0438394	0.0295118	0.278297			up
A0A0A6YW36;O54829;Q80XD3	-0.0079762	0.197175	-0.174439		up
E9QAS4;E9QAS5;Q6PDQ2	0.401862	-0.187673	0.0238682	up
Q3TYK4;Q9DBC7	0.0948995	0.0316666	0.191955			up
A2AM95;O08579	-0.0612763	0.118194	-0.0263064		up
Q9D6E4	0.0827471	0.149565	-0.00228964		up
B2RRE8;Q9JLQ0	-0.0976774	-0.0236916	0.197992			up
Q3U6P5;Q9Z204	0.156831	-0.0133345	0.12268	up		up
A0A2I3BRM6	0.0429659	0.0861284	0.17425			up
O08709;Q53ZU7	NA	0.4489	0.4968		up	up
P47867	-0.00526944	0.13413	-0.0103976		up
Q8BTF8	0.197687	0.0834779	0.0609577	up
Q8BFX3	0.0403501	0.0913703	0.872828			up
E9PZM4	0.220648	-0.0712803	0.198	up		up
Q3TPH5;Q3TPW8;Q3TYC4;Q9R0N3	-0.133488	0.0659726	0.132908			up
Q8BSA9	0.116745	0.0134483	0.000327604	up
P51660;Q3TT11;Q3UHW2	0.108781	0.0689804	0.175577	up		up
F8VQD7;Q05909	0.103064	-0.0548988	0.24822	up		up
Q9CYC6	0.0774718	0.121547	0.0280352		up
A1L361;Q9WUN2	0.134542	-0.106841	0.0690407	up
Q6WIZ9;Q924T7	-0.0985154	0.12139	-0.0561914		up
Q3US17	0.191521	-0.122282	0.151863	up		up
Q9CQS5	0.142636	-0.063422	0.407492	up		up
Q3UGE1;Q8K2L8	0.284181	0.119349	-0.395429	up	up
Q9D787	0.049614	0.164562	-0.0393008		up
Q6PGH0	-0.024425	0.024461	0.101141			up
Q8K1C9	-0.0208271	0.111286	0.285534		up	up
A0A0R4J0G0;Q8BH04	-0.0349929	-0.0988308	0.112235			up
Q8BMK4	-0.0459063	0.0639477	0.196316			up
Q91VC3	-0.0721591	-0.109696	0.237666			up
Q6P3A8	0.172279	-0.10034	-0.335795	up
Q8BKT8	-0.0134442	-0.18255	0.546274			up
P28661	-0.134705	0.113023	-0.00490698		up
Q9DCE5	0.0349143	0.0254849	0.156862			up
Q66JX5	0.168146	-0.0460925	0.0286616	up
A0A0R4J0E4	0.2891	0.0222481	0.160871	up		up
Q6PCZ4	-0.0219178	0.107049	0.036607		up
D3YWY4;D3YZL8;D3Z6T4;H7BX09;H7BX90;Q6GQT7;Q925T6	-0.0604332	0.255646	0.25661		up	up
Q6PGK3;Q9CZH1	0.0304451	-0.00212209	0.279563			up
B2RQ72;O88866;Q3UGV4;Q3UMW5	0.15959	0.0551932	0.216836	up		up
O08583	0.166886	-0.168806	-0.0383086	up
Q8CI33	0.0875082	-0.110174	0.186838			up
Q60I30;Q9D892	0.00916927	0.0085324	0.111455			up
Q80XK7	-0.058069	0.0855149	0.152644			up
Q6NXZ5;Q8BLF9;Q9D4P0	0.0154044	-0.0380439	0.106658			up
Q9QYF1;Q9R1R8;Q9R1R9	0.137337	0.13122	0.115886	up	up	up
Q9D051	0.0525749	0.0990323	0.156012			up
Q9WVQ5	0.088372	0.22839	0.191056		up	up
Q99PV0	0.0949364	0.0301286	0.15779			up
P30412;Q3UC73	0.042649	0.0502026	0.250088			up
B9EJX8;Q3U0J1;Q9D0W5	0.071608	-0.0200202	0.109352			up
A0A0A6YW06	0.12255	-0.10156	-0.0554138	up
Q8VBV7	-0.00966	-0.447297	0.41817			up
Q9DCT2	0.146127	-0.0549515	0.0201211	up
Q5SRY7;Q8CHD5	-0.00226724	0.0928342	0.603661			up
P04104	-0.222203	0.107267	0.260378		up	up
Q3UHK5;Q6PIE5;Q6ZQ49	-0.0608667	-0.079449	0.370598			up
B2RRY4;Q9JLB2	-0.280345	-0.0193597	0.342347			up
A0A286R3P2;P01897	0.107603	-0.0577125	0.00262794	up
G5E8N7;Q9JLV6	-0.18518	-0.0401299	0.410597			up
Q8K0X8	-0.0954993	0.0672951	0.247223			up
P17182;Q5FW97	-0.0444363	0.0890834	0.288778			up
P17183;Q3UJ20;Q545V3	-0.0715806	-0.0394314	0.11563			up
Q9JMA2	0.0313557	0.0852221	0.439732			up
Q99L13	-0.0595009	-0.0423022	0.114774			up
P09411	0.123055	-0.000510552	0.143929	up		up
P70699	0.0306016	0.146127	0.0284106		up
F8WHP8;P56135	0.060089	0.113172	0.375354		up	up
P27612	0.125482	0.0621266	-0.0407324	up
Q8BPK2	-0.00673985	0.0209956	0.172059			up
Q3UPH7	0.100785	0.269154	0.0554115	up	up
Q9ET26	-0.0372599	0.109226	0.124653		up	up
P58468;Q8C660	-0.0526292	-0.0478496	0.169871			up
Q9CQA5	0.0630672	-0.0896833	0.138062			up
Q9EP71	0.137983	-0.0957367	-0.00190019	up
A2ADY9	0.125407	-0.196487	0.0104258	up
A0A0B4J1L4;D3YYU8	0.121349	-0.0339946	0.228711	up		up
Q6P3D0	0.158455	0.102011	0.260347	up	up	up
A0A0N4SUH4;Q8BKS9	0.143132	-0.0153694	-0.00115486	up
Q3TJL8;Q3TML0	0.0740479	0.232717	0.0918393		up
E9PY46	-0.0459672	0.120749	0.118353		up	up
Q80U44	NA	0.142265	0.0340523		up
E0CY96;G3X8S8	-0.475959	0.136429	-1.21138		up
Q45VK7	0.174996	0.139999	0.0959023	up	up
A2A8L1;E9PYL1	-0.0797212	0.036827	0.136073			up
B2RRI5;Q52KR2	NA	0.211273	0.236855		up	up
Q3TFQ1	0.0678117	-0.00253662	0.272719			up
Q8BG79	-0.0218363	0.0264839	0.210805			up
Q9DC51	0.145429	0.181164	0.094933	up	up
A0A076FR46;A0A076FRG6;A0A076FSX1;Q91V14	-0.00248467	0.248217	-0.311907		up
Q9CPW7	-0.0219163	-0.057798	0.112396			up
A2AI57;B9EK83;Q923J1	0.140719	-0.0617855	0.078383	up
Q3TCW3;Q99LJ1	-0.0152809	0.0646605	0.108408			up
Q3TQP7;Q8QZT1	0.103501	-0.0682642	0.0366508	up
Q9D967	-0.0887328	-0.102134	0.19951			up
Q3TFF0	-0.00685564	0.280066	0.534927		up	up
Q91YP0	-0.00147441	0.126029	0.20421		up	up
A0A0R4J0U8;A2RSY6	-0.2368	0.179024	-0.122111		up
Q61527	-0.00438975	0.205327	0.167686		up	up
A0A068BIT0;Q14C53;Q31125	0.116612	0.0052202	0.0654157	up
G3UY52	-0.171562	0.100757	-0.0507433		up
Q3TFD9	0.0536816	0.0385918	0.377189			up
P20152;Q5FWJ3	0.236041	0.206264	0.513807	up	up	up
A0A1S6GWH4;Q1HFZ0	-0.0717803	0.0837318	0.131107			up
Q3TUB5;Q3UFZ4;Q5RJG1	0.101953	-0.0690014	0.274114	up		up
Q9D832	0.102869	0.0404823	0.032861	up
Q6IR21;Q7TQC5	0.0523854	-0.157393	0.166171			up
Q505D7	-0.0628698	-0.179119	0.121703			up
Q3TAA8;Q8K358	0.113019	0.146835	-0.0990986	up	up
Q8CGF6	0.119612	0.0345701	-0.0759223	up
B6YY24;Q3UVG3	-0.0173715	0.130308	-0.0172438		up
A2AHX9;O35843;Q3T9W4;Q5HZH3;Q64373;Q9QWX2	0.0233342	-0.380682	0.372391			up
Q9JKB3	-0.133159	0.0145652	0.23466			up
Q68G78	0.130815	0.0152348	-0.0767941	up
B2RS41;Q8BWF0	0.0676492	0.117858	0.106225		up	up
P97864;Q4FJQ4	0.108964	-0.0497977	0.349856	up		up
E9Q0I8	0.104711	NA	NA	up
E9QP54	-0.0861232	0.151413	-0.0181497		up
P48678	0.0994055	0.113731	0.0292373		up
Q3TXT3	-0.108124	-0.0229791	0.118885			up
B9EHV2;E9Q3I3	0.103926	-0.047288	-0.0899001	up
P99028	-0.210791	0.176809	0.230315		up	up
Z4YL55	0.108759	NA	NA	up
P51881;Q545A2	0.139322	0.0216583	0.0676991	up
A0A0R4J060;J3QNK5;Q8BIH0	-0.0346962	0.226606	0.1583		up	up
G3UW89;Q3V017;Q80TS5	0.00165801	0.203013	0.155852		up	up
Q8BU88	-0.0555448	-0.111311	0.14896			up
Q544M1;Q8K356;Q9WUC3	0.00714456	0.168303	-0.0771432		up
Q3U9A8;Q9JJU8	-0.0161008	-0.0137965	0.213288			up
P30681;Q3U566	-0.0551728	-0.14521	0.234445			up
A0A0J9YUZ4;P63158;Q497Z6;Q58EV5;Q8BNM0;Q8C7C4	0.00692779	-0.0275662	0.13009			up
P55200	0.0370514	0.0412402	0.129596			up
Q8BGW1	-0.0328714	0.0457663	0.148146			up
Q9D6J6	0.0251794	0.180753	0.102893		up	up
Q99K46	-0.0828667	0.106782	-0.0784642		up
P70388;Q5SV02	-0.0352884	0.14075	-0.0275074		up
Q80TU3;Q9ES00	-0.041422	0.152497	-0.010081		up
A0A0N4SWG2;Q3U133	NA	0.0812914	0.419008			up
P62274	0.00382307	0.162676	-0.0451317		up
D3Z5V4	-0.0679858	0.159165	-0.44041		up
A0A0G2JE93;A0A1Y7VJA7;Q3U852;Q9DCI3	0.00784295	-0.100728	0.105665			up
Q3TFE2;Q3U2X1;Q3UDG5;Q5FWJ9;Q63850	0.0439826	0.0815933	0.163069			up
E9Q634;Q8C123	-0.0410126	0.0997122	0.235846			up
A0A0R4J0P6;Q8VDG3	0.131237	0.126427	-0.0512042	up	up
Q9DC71	-0.0547293	0.0668691	0.209406			up
A2ATN9;Q9ES70	-0.0581512	-0.00174684	0.146799			up
G3UYC5;O35280;Q497T8	0.171773	-0.0767628	0.187218	up		up
F8VQN6;Q8R4H2	0.0289294	-0.0333623	0.134587			up
Q61025	0.191657	0.0285272	0.181109	up		up
Q99L27	0.00820689	0.10496	0.0642105		up
Q5RL51	-0.0686848	0.0919423	0.220805			up
O88630;Q80UU0	0.0999402	0.201859	0.499676		up	up
Q9Z2L6	0.185063	0.152767	0.124182	up	up	up
Q99LM9	-0.0023225	0.32712	0.152398		up	up
Q4FK31;Q9CQ20	0.162582	-0.16784	-0.0541691	up
A0A0R4J098;O88291	0.0712648	-0.105629	0.129256			up
Q8BZM0	NA	0.259175	0.896535		up	up
Q61286	0.0656094	0.00177033	0.162426			up
A0A0R4J0N5	0.0143044	0.124524	-0.0773108		up
P62754;Q5BLK1	0.0522537	0.252556	-0.0446761		up
Q9Z247	0.0519281	0.0617829	0.13742			up
Q8VDH1	0.223949	-0.0625119	-0.135727	up
P84244	0.0835807	0.118577	0.490683		up	up
A0A1W2P768;A1L0U3;B9EI85;P84228	0.0735925	0.0718397	0.448307			up
Q3TK27;Q8CI11	0.101916	-0.0339469	0.231205	up		up
P62855;Q497N1	0.107472	-0.0345952	0.23469	up		up
P35700	-0.0331402	0.0330633	0.150211			up
D3YX64	0.12661	-0.0183781	0.109652	up		up
O09118	0.0361814	0.121504	0.327601		up	up
Q6NZQ2	0.121917	0.155324	0.0769118	up	up
Q3TYX3	0.521343	0.00951826	0.0918594	up
P51125;Q8C281;Q8CB83;Q8CE04;Q8CE80	-0.0741332	0.124688	0.119517		up	up
Q8CCI5	-0.0921893	-0.0865393	0.190051			up
Q3TZZ7	-0.0919739	0.0070826	0.102199			up
Q9CZV9;Q9D771	-0.135848	0.06082	0.119258			up
Q9JL04	-0.0705654	0.254515	0.141991		up	up
G5E8S0;Q9D4H9	0.174252	0.00599984	0.191043	up		up
E0CYH0;Q9ER69	0.24377	0.0980623	0.451925	up		up
E9PWD2;E9QNR5;Q69ZU6	-0.221854	0.0812358	0.185204			up
Q921X9	0.0940099	-0.0349801	0.137756			up
Q9CRA4	0.322165	0.280275	0.831236	up	up	up
G3UZS3	NA	0.148759	-0.0917794		up
Q8BG02	NA	-0.118886	0.194485			up
Q9JJB4	0.100268	NA	NA	up
A0A0R4IZZ6;Q6ZQ03	0.0187581	-0.0425091	0.276			up
Q8CE96	0.0245292	0.117896	-0.0280905		up
Q3UGB5;Q9JII5	0.0800685	-0.0254585	0.109499			up
Q62018	-0.0860392	0.00539638	0.329909			up
Q3THB4	0.114485	0.0395227	0.357489	up		up
A0A1B0GSX0;P06151;Q3TI99;Q564E2	-0.216972	0.393931	0.359609		up	up
P35441;Q3TR40;Q80YQ1;Q8CGB2	NA	-0.177692	0.268409			up
Q8BG16	-0.1031	0.123983	0.0129374		up
E9QKR0;P62880;Q3U9V4	-0.118999	-0.00227737	0.133439			up
Q91YP3	0.104229	-0.194282	-0.468199	up
Q99KC8	-0.0360864	0.103589	-0.0562624		up
D3Z030;Q6EDY6	-0.123276	0.207245	-0.0770935		up
Q8C0Z1	-0.0200686	0.0476897	0.275518			up
D6RG69;F6WM75;Q9D162	0.145901	0.152791	0.0757172	up	up
D3Z494;G5E895;Q8BIV6	0.0226443	0.176628	-0.198676		up
P56380	0.0119824	0.0730357	0.240508			up
Q9QUG9	0.185502	-0.3125	-0.113095	up
Q9D0T1	0.0859821	0.059105	0.455231			up
Q3UHA3	NA	0.168185	0.0818099		up
Q6NS46	0.16918	0.00838213	0.00592059	up
Q5XPI3	0.168713	0.0819878	0.138216	up		up
E9PVU9;E9PZ91;F6SV10;O89106	0.221656	-0.136789	-0.0749885	up
E9Q7L1	0.134986	0.0509962	-0.0292852	up
P97760;Q9DB22	0.106529	-0.00038961	0.493225	up		up
E9Q418;Q3U485;Q4FJL1;Q64729;Q9D5H8	-0.0927872	-0.0742632	0.391113			up
Q544Z3;Q99020	0.0533893	0.029703	0.182018			up
E9Q605;E9QNL4;Q3TPN9;Q3U2A3;Q3UDK0;Q60680;Q8CBT3	0.0956947	0.0418476	0.10051			up
P05132	0.0303852	0.121614	0.0646588		up
Q3TUQ7;Q5EG47	0.176938	-0.0235789	0.0363147	up
A0A0R4J0B3;O70405;Q3U0V5;Q3U350;Q3UFT4;Q6PB82;Q80TT3	0.257576	-0.049861	-0.276594	up
Q3TT60;Q6P243;Q6PG57;Q9WUI1	0.0795233	0.190541	-0.208086		up
B2RPS7;B7ZMP6;Q61056	0.292513	0.0171211	-0.0787458	up
Q78YY6	0.0630943	0.129522	0.0947547		up
Q3TE80	0.154899	0.00397373	0.0461204	up
Q99J83	-0.0249828	0.230366	0.0576028		up
Q6ZWY3	0.0526948	-0.113192	0.212874			up
A0A0G2JDW7;Q6ZWU9	-0.174794	0.0618983	0.186581			up
A6H644;Q8BG95	0.228005	-0.0281575	-0.0698188	up
Q7TPR4	-0.0318125	0.0841394	0.156202			up
Q1A602	0.0242627	0.115288	0.135564		up	up
Q9D1D4	0.13488	0.0197723	-0.123588	up
Q3V086;Q61496	-0.0875093	0.058953	0.110509			up
Q8K0C8	-0.0127666	0.0439452	0.1597			up
Q8BIA4	0.184962	-0.08225	0.12849	up		up
F8VPT7;H3BJC9;H3BKG1;Q8CFH6	0.0133336	0.184805	-0.114451		up
Q9CXG3	-0.0136796	-0.00212964	0.16049			up
Q3UPS8;Q69ZS0	-0.00202311	-0.128111	0.251745			up
Q80YP6	0.0822984	0.0890921	0.103163			up
Q3TNA1;Q66JV3	0.129475	0.0313596	0.0900673	up
Q3U829	0.0459522	0.186921	-0.0746146		up
Q9CQW2	0.125274	0.172128	0.130868	up	up	up
Q9JHS9	-0.0315474	0.0671431	0.2502			up
B7ZWK9;Q3UHH1	0.093579	0.170005	0.142409		up	up
O35074;Q8BXC0	NA	0.0621018	0.127031			up
E0CXB5;Q3U9U7;Q8R143	NA	0.187173	0.299984		up	up
A0A0R4J0D5;A0A0R4J2D4;Q6PDG8	0.0573256	-0.0842136	0.2234			up
P97303	0.144121	-0.153618	-0.0649649	up
Q7TSC3	0.185366	-0.14298	0.0752638	up
A0A087WNP3	0.163665	-0.0177566	0.0644108	up
Q8BGT1	0.0156055	0.103533	0.0213191		up
O35242;Q8C7M6	0.00969816	0.0929219	0.100082			up
D3YYE1;D3Z7M9;O35381	0.022321	0.154146	0.0668476		up
P41105;Q5M9J8;Q5M9N5	-0.0126164	0.145979	0.128928		up	up
A0A1D5RM79	0.0132714	0.124263	0.00212011		up
E9Q7S1;R4GML0	0.0433488	-0.00656985	0.170314			up
Q3TE40;Q62193;Q99KL9	-0.0157498	-0.0639219	0.237526			up
Q9QZX7	-0.170111	0.412637	0.193169		up	up
Q9CZ62	0.119632	0.0103143	0.193124	up		up
Q9D6H2	0.129769	-0.0173401	0.0364943	up
Q01147;Q543W0;Q547S9;Q62347	-0.0274503	-0.0649432	0.182473			up
B9EHY2;Q80W54	0.0711356	0.0161767	0.106577			up
P07607;Q544L2;Q9D0H1	0.072956	0.121724	0.0705905		up
Q3V299;Q9Z2R6	-0.0685483	0.163406	0.0337911		up
A0A1S6GWI6;Q7TQK4	-0.0756118	0.124346	0.0721951		up
Q02614	0.0571325	-0.00860072	0.180615			up
Q52L66;Q91W67	0.0157403	0.133412	0.349636		up	up
A2RS68;Q62376	0.134126	0.0389486	0.00986346	up
P48432;Q3V2B6;Q60I23	0.0847799	0.114629	0.166691		up	up
Q91WD9	-0.0227348	-0.0986988	0.367509			up
Q80TM9	0.137623	0.239963	1.36419	up	up	up	Nischarin
P63101	0.0550629	0.147336	0.199646		up	up
Q8R2Y0;Q9D375	-0.0623504	0.16868	0.304233		up	up
Q9DAI6	NA	0.127658	0.494513		up	up
Q9DBH5	0.0309821	0.144837	0.210703		up	up
E9Q8T7	0.0396578	0.0010385	0.168276			up
Q3USC7;Q8VE33	0.0303386	0.135365	0.136014		up	up
Q14B21;Q8CA04;Q99N94	0.0257227	-0.111732	0.57162			up
J3KMT7;Q08122	-0.0282263	0.00826664	0.13811			up
A0A217FL69;Q8R3I2	0.136581	-0.0673213	-0.113621	up
E9QN44;Q8CIM3	-0.0409308	0.0620336	0.164094			up
Q8CJ19	0.0206121	0.155933	0.0426434		up
Q6KCD5	0.212696	0.245831	0.0420385	up	up
B1AR13;B2RWE3;B3DFI8;Z4YKM2	-0.118293	-0.087788	0.176778			up
E9QNT5;Q3UT56;Q8VE65	0.114009	0.0317646	0.0503616	up
Q80ZX0	-0.0287076	0.00513434	0.166686			up
E9QJV4;Q8K2Z2	0.0823483	0.104755	0.220589		up	up
Q3UDT1;Q922R0	-0.0162949	0.29338	-0.0871044		up
Q8QZY9	0.0259369	0.011353	0.192895			up
Q8CG03	0.203285	-0.00454355	-0.0087868	up
P29533;Q3TR98;Q3UPN1;Q8K0X1;Q91X98	-0.0375507	-0.069205	0.141186			up
D3YZ81;D3Z3H6;Q99M54	0.209172	0.0254589	0.182703	up		up
Q8R307	-0.0556615	0.457708	0.341725		up	up	Vps18
B0F2B4	0.0250466	0.159433	-0.107782		up
P58058;Q3TN62;Q3UGI1	0.119541	-0.0637538	-0.0253838	up
F6YRW4;P59997	0.0747714	0.0715296	0.203815			up
Q04742	0.0944433	0.127906	0.159652		up	up
A0A1S6GWI1;A2AU35;A2VCP7;Q8BHL8	-0.143427	0.179502	0.162828		up	up
A0A158SIT8;Q9DBD5	0.2074	0.0269045	-0.061447	up
O54879;Q544R9	-0.00791103	0.0247246	0.122781			up
Q61189;Q923F1	0.0208662	0.201266	0.209657		up	up
O08989;Q3TPX5	-0.0267905	-0.0523073	0.560959			up
Q8VI75	0.267447	-0.0518261	-0.0339454	up
D3YZ20;O08740;Q6PI63	0.0566675	-0.00396208	0.347571			up
P61164	-0.103459	0.121805	0.169869		up	up
P61804	0.034362	0.205381	0.0324672		up
A0A140LHG8;A0A140LJ01;Q9CYN2	-0.0634215	0.103524	-0.0476956		up
S4R1W8	0.172619	-0.322636	0.0144747	up
Q8BWY7	0.127117	0.192664	-0.0836536	up	up
P70207	0.157855	-0.0187972	0.315995	up		up
P22682	0.155208	-0.122723	-0.216015	up
P26048;Q544G1	-0.0881271	0.224133	-0.17938		up
P24638	0.0710245	0.00413527	0.196829			up
Q3UM97;Q5BU09	0.072248	0.0571812	0.14112			up
Q545I6;Q9WUU7	0.112628	0.00687129	-0.192313	up
A2AQN4;A2AQN5;Q8C113;Q8C141;Q8N9U3;Q9QXG4	-0.0811992	0.362789	0.219731		up	up
Q9QZM0	0.111412	0.12929	0.031261	up	up
P26350;Q0VGU2;Q3U6E4	-0.0856575	0.185153	0.203433		up	up
A0A0R4J1G5	-0.0875217	0.187342	0.0683442		up
Q8BND3	0.0609164	0.132943	0.13473		up	up
B9EJ23	-0.0335883	0.11951	-0.0300394		up
O70589	0.137489	-0.00162859	-0.0550024	up
Q9QYR9	-0.0177029	0.703717	0.503866		up	up
Q61142	0.021088	0.110949	0.168896		up	up
Q9D3A8	0.149923	-0.114144	0.092066	up
Q80VM5	0.132095	-0.00780136	0.0720439	up
P63024	-0.0209142	0.152304	0.088047		up
P26041	-0.00840008	0.0473859	0.136661			up
Q8VE99	0.135774	-0.0499218	0.0901218	up
E9Q5F9	-0.0700131	-0.0583838	0.191422			up
A2ATI9;Q3TG07;Q99JX3	0.119078	0.108443	0.183089	up	up	up
Q8BMS9	-0.011306	0.148121	-0.134689		up
Q3TL79;Q8BK64	-0.0119493	0.12442	-0.188256		up
A0A2X0SZ21;O08908	-0.209595	0.0558596	0.397079			up
Q6ZWX2	-0.147649	0.21418	-0.024971		up
Q8BFR5	0.123356	-0.0456041	-0.10218	up
P06797;Q3TNC8;Q3TT75;Q3U5U9;Q3UHZ4;Q3UWH6;Q543M3;Q9D0C0	-0.0328618	-0.0112041	0.198095			up
H3BK73;Q8R1J9	0.127497	0.0272685	0.195784	up		up
P15532;Q5NC81	-0.0171064	0.100262	0.0773177		up
P48760	0.0511891	0.0623766	0.136149			up
B2RXC1	-0.00504818	0.0776524	0.11803			up
A2ATS6;Q7M6Z0	0.127462	0.092793	-0.157343	up
O35134;Q3TU49;Q3TUG2;Q80Y46;Q8BNM6	-0.018952	0.21177	0.258677		up	up
Q4KL76;Q64433	0.163275	0.0441646	0.127588	up		up
Q5J7N1	-0.0986266	0.172916	0.346988		up	up
A0A0R4J0R3;Q3TUJ2;Q8BVS4	0.112031	-0.00746376	0.0568897	up
O55033	-0.119197	0.132925	0.00295966		up
V9GX34	-0.18143	0.0483806	0.109728			up
O70400;Q3TZ17	-0.00881613	0.0779328	0.41369			up
Q9CR61	-0.0375275	-0.213468	0.279996			up
B2RUH2;E9QJW1;H7BWX5;Q6GQW0;Q8BRL1	0.0368208	0.0659884	0.163744			up
Q6P5H2	0.108255	-0.166387	0.0179352	up
Q9CQB5	-0.0747035	0.0269781	0.110271			up
Q8C0L8	0.0473209	0.132516	0.159403		up	up
Q99KN2	-0.00770408	-0.0710508	0.113505			up
Q6NWV3	-0.0381818	0.210859	0.100877		up	up
P16045	-0.0699533	-0.0506953	0.138456			up
Q8CFE2	-0.00458737	-0.0204451	0.107813			up
Q3TN28;Q3U2B4;Q60596	0.0265853	0.208024	0.19369		up	up
Q9Z315	0.0837627	0.193131	0.0705256		up
Q3THA0;Q544H0;Q9Z1D1	0.0965318	-0.0241646	0.198249			up
Q9D4C9	-0.0047706	-0.0269665	0.145259			up
A1L3C2;P52432	-0.0651692	0.201837	0.175101		up	up
A2RS58;P47941	-0.00402162	0.0396986	0.1893			up
Q0PD48;Q9R0M6	0.133006	-0.0413466	0.262595	up		up
Q9CZN8	-0.00723161	-0.110688	0.138925			up
P61294;Q0PD53	-0.0655763	-0.0558345	0.144737			up
A2NHM3;Q58EU8	0.689546	-0.252845	-0.0898311	up
P30678	NA	-0.0394877	0.12091			up
P15864;Q5SZA3	0.0997573	0.0564682	0.372278			up
Q3UIA2	0.0304909	0.081778	0.150354			up
P62869	-0.231495	0.167185	0.213822		up	up
Q3TF87;Q922B2	-0.120629	0.0427732	0.14977			up
B7ZNX0;Q9ESC8	0.107463	0.0290182	0.0412837	up
B2RWU3;Q9JL70	0.127613	-0.0469843	-0.0775978	up
O55226;Q3TV01;Q3TYW1	-0.212188	0.0438096	0.585809			up
P97298	0.104463	0.124885	0.0221485	up	up
Q9JM14	0.0213256	0.227668	0.0365583		up
Q8JZZ5	-0.133918	0.134108	0.118984		up	up
P60867;Q5BLK2	-0.0198924	-0.00492793	0.143528			up
A0A0N4SUS4;B2RRD7;Q3U109;Q80XK2;Q8C905	0.00517448	-0.0769749	0.141699			up
Q3U886;Q6GTF1;Q8BVF7	0.109757	-0.0387167	-0.087117	up
H3BJQ9	0.0263401	0.0977009	0.130954			up
H3BJN3	-0.05615	0.220395	0.136324		up	up
B2RUA4	0.178467	0.0810153	0.0232323	up
Q7TPQ3	0.0791757	0.0970787	0.285349			up
Q66JW3	0.0135574	-0.114625	0.244846			up
A2A472;A2A473;E9Q0B9	-0.0566176	-0.00804513	0.289878			up
E9QPX3;Q923F9;Q9CXZ1	-0.0353153	0.173598	0.136318		up	up
Q80WJ7	0.19109	0.0991308	-0.0896877	up
F6QHD1	-0.0427733	-0.00636649	0.182691			up
Q3UFV9;Q3UKA1;Q91YW3	0.15559	0.098104	0.11609	up		up
Q9CQY6	0.117504	-0.0616754	-0.0860086	up
Q80TA4;Q8VCL4	-0.0105449	-0.0422402	0.12967			up
A2ALR9;Q3V0C5	0.232939	-0.131477	0.0290675	up
G3UW86;G3UWQ7;G3UY19;Q99K43	0.104091	0.0932082	0.0231131	up
Q9D1K2	0.135056	-0.00340768	0.375184	up		up
A2A8R7;B2RX14	-0.0161481	0.112701	0.340374		up	up
Q922M3	0.0603597	0.184896	0.668745		up	up
A0A2I3BRC5;F8VQ52;Q01341	0.0410411	0.11351	0.340011		up	up
Q8BLI4	0.229035	-0.0139616	0.394528	up		up
P43274	0.0323071	0.0372867	0.171295			up
Q6P1B9	0.084595	0.119523	0.276774		up	up
Q9D1M0	0.033843	0.133284	0.104124		up	up
A0A0J9YUA8;E9QLJ3;Q6GQS5;Q6JPI3	0.0562413	0.199083	-0.127533		up
Q3V117	0.174402	0.108662	0.519385	up	up	up
Q91V92	-0.13333	-0.0296247	0.326677			up
Q8R2K3	0.0170619	-0.150777	0.159934			up
Q3UGC7;Q66JS6	0.191521	0.10997	0.208664	up	up	up
Q6P8X1	-0.0990667	0.137912	0.103089		up	up
G5E881;Q3TUH1	0.106358	-0.0417953	0.00652926	up
Q3UNV7;Q3URS8;Q99KX1	-0.0827074	0.243727	0.0249663		up
Q3U292	0.0426059	-0.0219491	0.307868			up
P83887;Q6F4J1	0.160268	-0.0700887	0.0204896	up
P61358;Q5BLJ9	-0.0269695	-0.0756874	0.210255			up
B9EJX5;Q8C176	0.058454	0.0141099	0.100096			up
A2AVP4;P0C090;Q148V4;Q148V5	0.116328	0.0358134	0.0455074	up
Q8C0E2	-0.00922606	0.220452	0.0262389		up
Q7TRD3;Q8VGD4	-0.17533	0.282023	-0.287914		up
Q9DC28	-0.0323798	0.203719	-0.0721303		up
P49138;Q3U2P8	-0.00430668	0.116829	-0.0735413		up
Q9WVA2	-0.0693113	0.156886	-0.00747277		up
P43275	0.177419	-0.0411629	0.40697	up		up
E9Q2Y3;O88522;Q7TSS3;Q8VC91	0.0814685	0.0829398	0.150529			up
Q63932;Q91YS7	-0.14149	0.138964	0.176066		up	up
Q9WVS7	-0.037803	-0.0257795	0.109126			up
Q80XP8	0.0785948	0.057305	0.246031			up
P51612;Q7TSZ1	0.276497	-0.0344138	0.0820429	up
Q922G2	0.0624616	0.149808	-0.014215		up
B2RPZ7;Q8BYI8	0.158455	-0.026792	-0.0023094	up
F8WIV2;Q3U3L3;Q4FJQ6;Q60854	0.170378	-0.196418	0.0607649	up
A0A075DCW5;A0A140GE27;A0A141CM53;A0A1E1F976;A0A1E1F982;A0A1E1F983;A0A1E1F984;A0A1E1F987;A0A1E1F990;A0A1E1F993;A0A1E1F999;A0A1E1F9C3;A0A1S6PXL0;A0A1S6PXL1;A0A1S6PXL4;A0A1S6PXL6;A0A1S6PXL7;A0A1S6PXN0;A0A1S6PXN4;A0A1S6PXN5;A0A286KA21;A0A2Z6I6N3;A0A2Z6I6U6;A0A2Z6IA25;A3R3Q8;A8DUR3;A8DUS7;B1P8W3;B3Y998;G3EBA2;L0L1W8;L0L4K0;L0L4R1;P00158;Q3V2F9;Q3V2T7;Q71EJ7;Q71EK1;Q71EK3;Q7JCZ3;Q9TDS6;R9TNV1;U6C6V7;U6…	0.016478	0.084783	0.151906			up
D3YZ71	NA	-0.0633047	0.334661			up
Q9ERS2	-0.117504	-0.0202066	0.10083			up
D9IG22;Q059X9;Q9Z1M7	0.0101045	0.122708	0.039635		up
A0A0R4J0S3	0.107605	-0.18413	-0.0899502	up
A0A0A0MQ99	0.081448	-0.00228757	0.133787			up
D3Z1T3;Q3TDV8;Q8BJ97;Q8CGH9	0.115182	-0.0933866	0.685996	up		up
Q80XE1	-0.01826	0.00598866	0.223587			up
P46660	0.394319	0.098029	0.813218	up		up	Ina
Q9ERU9	-0.0986633	0.0859487	0.156497			up
O35900;Q3U9X2	0.11287	0.0227429	-0.0940082	up
A0A0R4J0Q9	-0.0586921	0.169953	-0.0560671		up
Q8BPA8	0.11917	0.0184747	-0.00516131	up
D3YTL8;Q52KF3	0.180558	0.148382	-0.0813903	up	up
Q8C1L7;Q9CQR2	0.0119742	-0.054091	0.297918			up
Q6P1H6	0.097595	0.131407	-0.0300396		up
Q04750	0.158965	-0.129847	0.209906	up		up
Q91W39	0.195201	-0.103721	0.186407	up		up
O88569	0.10058	0.0614008	0.0913348	up
P49312;Q3TIK8;Q3UK83;Q5EBP8	-0.268368	-0.132407	0.378864			up
Q3T984;Q5RJV5;Q8BGJ5;Q8K144;Q922I7	0.101656	-0.184938	0.137937	up		up
Q9CPR5	0.0312653	0.0110865	0.15264			up
Q543M9;Q99PW4	0.0631001	0.0744349	0.130053			up
Q5U452	0.0223225	0.143602	0.105272		up	up
Q99LI7	0.120735	0.00241302	-0.0768708	up
Q3U8W9;Q3UMT8;Q8VHM5	0.123655	0.107875	0.278972	up	up	up
P16125	-0.140745	0.022963	0.103624			up
A2RTI3;O89017	0.108195	0.0461972	-0.330423	up
Q9D287	0.143226	-0.021475	-0.135595	up
Q99JX1	0.0558837	-0.0456488	0.120707			up
Q8BH65	-0.0173156	0.0789304	0.272726			up
Q9CQU0	0.0112211	0.0141324	0.112642			up
B8JJ89	0.138206	0.0311649	-0.146646	up
E9QA46;Q3UIG2;Q8C6F0;Q9QXY9	0.20039	0.060407	-0.0777065	up
A0A0N4SW73;Q6ZQ33	0.090006	0.239774	0.0614118		up
Q9R1S8	-0.0474598	-0.0644943	0.413212			up
A0A0R4J1I3;F8WHD9;O88559	0.2422	-0.0213142	0.0970643	up
A0A0R4J099;Q3UY34	-0.0639072	0.0314375	0.310523			up
H7BX95;Q6PDM2	0.0784841	-0.0816341	0.11128			up
O35345;Q4FJZ2;Q8BH30	0.150083	-0.0308782	-0.069105	up
P36552	0.152445	0.00617877	0.011941	up
Q80WC1	-0.000608478	-0.0127146	0.106526			up
B2RTJ2;Q3URF8	-0.21942	0.271527	0.142433		up	up
E9Q509;G3X925;P53657;Q3UEH4;Q3UEI4	0.100325	-0.0568445	-0.147288	up
D3Z6W7;Q3UHH8	-0.0328458	-0.0724304	0.266971			up
Q50H33	0.0288873	0.106745	0.226232		up	up
A2AUK8	-0.0926708	0.0631487	0.140647			up
Q9DBF7	0.103234	0.152764	0.0803056	up	up
A2A6T1;B2RWR4;B7ZMV4	-0.166663	0.233285	0.226324		up	up
Q9CXL3	-0.0639877	0.021921	0.154111			up
Q8BUR3	0.00704471	0.131943	0.159551		up	up
O09167;Q9CQM8	0.0491465	0.0547692	0.112416			up
Q3TJT6;Q5SUC9;Q5SUD5	0.0135957	0.0941442	0.261436			up
A1E5T5;P51807	0.113017	0.206639	0.317692	up	up	up
Q91XL9	-0.00848313	0.114661	0.124958		up	up
Q3UHJ0	-0.0897923	0.131111	0.164632		up	up
O09131	0.0178048	-0.0539543	0.145625			up
Q5SQB7;Q5U438;Q61937	-0.175391	0.177276	0.267392		up	up
Q920Q8	-0.0131403	0.0735482	0.225258			up
Q9D850	0.156657	-0.00509752	0.0810069	up
B7ZWC4;Q07113	0.136878	0.0165482	-0.033872	up
A0A0R4J091;Q9JKP7	-0.149542	-0.188272	0.23088			up
A0A0R4J0S7;A0A1L1SVG0;Q8CGB3	0.193816	0.0165407	-0.0030327	up
Q91YR1	-0.00767003	0.103255	-0.0561579		up
B7ZNX8;Q8BI22	0.00740932	0.0298785	0.114525			up
Q922Q2	0.040423	-0.0252211	0.200482			up
Q5DTT2	0.185143	0.0529603	-0.00272961	up
P84089;Q4FZH7	-0.00713496	-0.0615349	0.163142			up
Q8BZX4	0.193562	0.0245065	0.181941	up		up
Q9CUX1	0.011002	0.106321	0.10823		up	up
Q99ME9	0.15889	0.14535	-0.16567	up	up
B2RRW5;Q8CEF1	-0.0815833	-0.0898252	0.153028			up
Q6PHU5	0.200395	-0.215948	-0.441384	up
O35375;Q3U5I8;Q8QZY7	0.154002	-0.0198356	0.0941391	up
Q3UK41;Q8BG30	-0.132118	0.161018	0.329686		up	up
Q3TMX6	1.09268	0.278721	0.887638	up	up	up
D3Z7I0;Q8BL74	-0.0926363	0.105903	-0.252539		up
Q0VBU4;Q9D024	0.0706911	-0.0880871	0.116881			up
A2A3Z2;A2A3Z3;Q8BN78	-0.0709596	0.188679	0.163823		up	up
P60898	0.137392	-0.0328536	0.484493	up		up
A0A0R4J174;Q9QZH6	-0.0323109	0.175753	-0.0689136		up
Q3U480;Q3U7B7;Q8BMC4	0.167808	-0.0648646	0.104623	up		up
Q8R2P1	-0.0453204	-0.271036	0.279897			up
Q8BQ47	0.0438246	-0.0159775	0.113947			up
Q6NXK8	-0.00970997	-0.00954433	0.132592			up
Q62356	-0.0169134	-0.0986013	0.202299			up
A0A140LHU0;E9Q638;Q3U1W3;Q3UG15;Q61072	-0.126128	0.0437824	0.156526			up
Q9CYA0	-0.0007915	0.00879255	0.155293			up
A0A0R4J1F8;A0A2K6EDP7;P59328	0.0792484	-0.0199388	0.165158			up
Q6KAU3;Q9D125	0.340659	-0.0321273	-0.190676	up
A0A0R4J0V1;E9Q361;Q8K2A7	0.0987525	-0.0673772	0.203704			up
P62983;Q3TWD1;Q642L7	0.159762	0.0167488	-0.0252502	up
P21126;Q3UK94;Q684Q9;Q91V47	0.110845	-0.0265546	-0.0397092	up
Q8BH79	-0.0529159	0.0725581	0.15953			up
Q3UFB2	0.171637	0.129612	0.139364	up	up	up
A0A0R4J254;Q9ESJ0	0.180132	-0.113631	0.032851	up
Q3UZR8;Q99LC8	0.102896	-0.0296108	-0.0980041	up
E9Q1U6	0.0591772	-0.0141184	0.197898			up
Q3TYA0;Q91VU6	0.10664	-0.0204694	-0.163415	up
Q99M51	0.188588	0.0598584	0.162782	up		up
Q3URU4;Q61216	0.0716174	0.40666	0.402517		up	up
P97762;Q3TH81;Q3UGI5;Q3UK75	0.0440812	0.231508	-0.117136		up
Q4VAI2;Q9D358	0.143455	0.140432	0.112291	up	up	up
G3X956;Q920B9	0.308634	0.0577067	0.0741254	up
Q6NVF4	-0.0792556	0.112011	0.124455		up	up
Q3B7X9;Q3B7Y0;Q91ZP9	0.0880235	-0.0938508	0.106983			up
Q5SW75	-0.0909232	0.148243	-0.00524334		up
Q8R3R8	0.289289	-0.079753	-0.12726	up
Q62481	-0.0364258	-0.00558311	0.145013			up
E9JGN0	NA	0.151593	0.546619		up	up
P58544;Q5M8N6	0.0109788	0.179185	1.26904		up	up
E9PUS2;E9PY28	0.0912914	0.0598306	0.517548			up
A0A0A0MQ87;Q02384;S4R2C4	NA	0.116616	-0.0221911		up
A0A024QYR9;A0A1V0DNR6;O08586	0.0163932	0.100549	-0.0791954		up
Q9DC48	0.148031	0.00951377	-0.0761657	up
Q61382	-0.00545946	0.0617344	0.147833			up
A6H6L6;P62515	-0.097725	-0.0315496	0.190383			up
B0V2Q7;Q3UN02	-0.0598361	0.195511	0.109768		up	up
O35648;Q545L8;Q9CYN1;Q9D046	0.0179451	0.0413737	0.114211			up
Q9D7X1	-0.0890303	-0.0368814	0.113649			up
Q8BGD5	0.220593	-0.0474524	-0.131145	up
Q9JHU9	-0.0234263	0.0174848	0.106292			up
Q8C140;Q9QXX4	0.0653409	0.0323063	0.212385			up
A2AL12;Q5FB19;Q8BG05	-0.0806822	-0.105972	0.111924			up
V9GX38	NA	-0.0678267	0.104604			up
A0A1L1SV84;Q14BA9;Q9D083	-0.0183393	0.0474207	0.122956			up
Q09XV5	-0.0128263	-0.00649245	0.107743			up
A0A0U1RPB1	0.207302	NA	NA	up
P62960;Q3UBT1;Q71V06;Q810K5	-0.229258	0.117897	0.30939		up	up
A2AJK6	0.131107	0.0412287	0.104031	up		up
B7ZNF8;Q8BYH8	-0.00825639	-0.170832	0.110861			up
B1AXP6	0.12605	-0.0203615	0.170442	up		up
Q8R0Y6	-0.075826	-0.00897975	0.186815			up
Q6A085	0.129187	0.0989586	0.34465	up		up
Q99KP6	-0.139975	0.0908128	0.106074			up
G5E8G0	0.111247	-0.0694452	0.0950736	up
Q60668	0.025028	-0.00984855	0.269494			up
Q8BX80	0.166601	-0.255505	0.146906	up		up
Q3T9Z7;Q8BH43	0.134273	-0.0534057	-0.0444179	up
Q8BH49	-0.0952131	0.102945	-0.0506409		up
O09005	0.0731667	0.153558	0.00352395		up
Q6PEB4	0.158175	NA	NA	up
Q7TPD5;Q8CHM5;Q9WUT3	0.109998	0.0197521	0.096773	up
B1AXN9;P18654	0.0244477	-0.0775586	0.140647			up
E9PWV3;F6Q8A4;F6RQA2;P18653;Q505N6;Q810V8	0.0816644	-0.033808	0.119293			up
Q3UA17;Q791V5	0.057684	0.10731	-0.00109652		up
Q9WUH7	0.206751	0.0664698	-0.0859904	up
A0A1S6GWH0;B1AR50;Q9DCD6	-0.135617	0.152285	0.260257		up	up
O54790	0.0116367	-0.0176898	0.111714			up
Q60848	0.0247129	-0.0780462	0.123401			up
Q60710	-0.0372727	-0.044025	0.122134			up
Q3UM63;Q60738	-0.0737385	0.0945178	0.126226			up
Q03958;Q792E4	-0.141057	0.0739809	0.129343			up
Q9JIS5	-0.166435	0.136884	0.258764		up	up
Q61772	0.068201	0.246971	0.245944		up	up
A0A338P6I2;Q923G2	-0.03283	0.0490078	0.354728			up
Q4QQP1;Q9CZG3	-0.00372693	0.130204	-0.157122		up
Q80ZZ0;Q8K1X5;Q9WVK4	-0.0158897	0.105512	0.0706087		up
Q9QXY6	0.0316844	-0.0811481	0.2755			up
B1AZI6	0.183639	0.0882342	0.078713	up
F8WIU1;H7BXB9;Q9D1K7	0.0942203	0.145333	-0.00105858		up
Q0VBK8;Q64261	0.0697514	0.04787	0.157198			up
Q8VCS6	-0.0843933	-0.0569337	0.21817			up
D3Z0K6	0.122438	0.0599047	-0.0464436	up
H3BLB7;P47879;Q8BSM9	0.139561	-0.0147871	-0.681184	up
Q59J78	0.108222	0.0258798	0.0285221	up
Q8BLB7	-0.0138459	0.00572564	0.122926			up
Q7TMQ7	-0.0149248	0.129561	0.125918		up	up
P49135;Q3U3I5	-0.0180147	0.288586	0.0198961		up
Q9ERG0	0.0321147	0.0358032	0.115072			up
Q9R207	0.144713	-0.043463	0.0542375	up
Q5U4C3	0.111055	-0.00325086	0.0299395	up
A1ILG8;Q8BX70	0.17673	-0.200819	-0.0702582	up
Q91Z69	-0.0107465	0.222929	0.254		up	up
B1AVF2;Q9Z2S7	0.0074309	0.155473	0.0969566		up
F8VPK5	0.179941	0.0546478	-0.0773303	up
P26638;Q3U6F6	-0.0928957	0.0813297	0.120816			up
P54763	0.1453	-0.0646103	-0.190183	up
B2RTE4;Q32Q92	0.234826	NA	NA	up
O55137;Q99L15	-0.106112	-0.0100409	0.141213			up
A0A1Y7VMZ4;Q53YL1;Q9QYR7	NA	0.141759	0.0571348		up
Q9Z2D3	-0.0409471	-0.0100232	0.157912			up
A0A087WRF2;Q8BXK8	0.113745	0.0877591	0.0955885	up
A0A338P6S3	0.216535	0.150976	0.633425	up	up	up
P54818	-0.00776267	-0.00818243	0.382955			up
F6RP29;Q05C51;Q9CWY8	-0.0401518	-0.000633397	0.109941			up
Q0HA38	0.104327	0.193279	0.15827	up	up	up
Q3UCQ1	0.04215	0.172851	0.196717		up	up
Q3T9S3;Q9EQU5	-0.190607	0.0252895	0.127638			up
Q7TNV0	0.00787967	-0.0441372	0.290975			up
A2AH75	0.0606899	0.108806	0.00722609		up
Q61206	0.0570418	0.119713	-0.0904304		up
Q7TQ95	-0.133249	0.0426989	0.215287			up
Q9EPU0	0.0739504	0.147077	0.288822		up	up
Q8C7H1	0.0170709	0.11583	-0.165882		up
P12961;Q3TT51	-0.207051	0.11271	0.111184		up	up
Q8BTW9	0.102218	0.0676735	0.0207322	up
Q3THK3	-0.115192	0.123319	0.216267		up	up
Q925J9	0.0892213	-0.0560092	0.299554			up
Q3UIJ1;Q8VEG4	0.075081	-0.0403462	0.183411			up
Q3UNN1	0.10536	0.00567494	-0.0887028	up
Q6IQX8	0.354429	0.0672522	-0.0897096	up
Q9Z2L7	0.134826	-0.0893167	0.244069	up		up
Q8BFV2	0.0144659	0.0112795	0.209683			up
O88413	0.142439	-0.0907733	-0.144059	up
Q80YR5	0.097668	0.015784	0.174483			up
Q9QXE7	0.0228891	0.138685	0.115798		up	up
C9K0Y3;P23818	0.177838	0.0689326	-0.0214578	up
Q3THJ3	0.00490782	0.17014	0.10672		up	up
Q9JLI6	0.177099	0.147536	0.312752	up	up	up
O70152	0.0839983	0.37839	-0.226067		up
O70435;Q58EV4;Q9DCD8	-0.199214	0.123845	-0.387657		up
E0CYL6	-0.0263094	0.0410591	0.200513			up
A2ALL9	0.00527045	0.111218	-0.130073		up
F8WHB1;Q3UHH0;Q3UHJ3;Q9R0K7	-0.168997	0.126798	-0.133288		up
Q547B4;Q9CWP8	0.0383495	0.115035	-0.028958		up
Q9D6Y7	0.0651849	-0.0915016	0.108813			up
A0JNY3;Q8BUV3	-0.0176854	0.0437118	0.176548			up
Q04887;Q571J2	0.141396	-0.0281329	-0.000673473	up
P42128	0.0497596	0.125172	0.0544221		up
Q8BMJ3	-0.0158432	0.148285	0.421307		up	up
K4DI58;Q99N28	-0.109196	0.104311	-0.00250719		up
Q08943	0.207239	-0.0237217	0.127585	up		up
Q91WD4	-0.00682509	-0.0333235	0.20428			up
P62962;Q3U7V7;Q5SX50;Q8CEH8	-0.070211	0.0950096	0.155691			up
Q8BTJ4	-0.0456987	-0.0448143	0.125952			up
Q3UHX9	0.287198	0.143196	0.0108926	up	up
G3X9W4;P49117;Q3ZAS1	0.0925055	0.0712253	0.196771			up
Q0VGS8;Q9Z2W9	0.0414724	0.0853929	0.110711			up
Q3TWN5	NA	0.0157242	0.197544			up
Q3TVV6;Q3ULH5;Q8VEK3	0.0968033	-0.028767	0.441059			up
D3Z1J9;Q0P5X1	0.109291	NA	NA	up
D3Z687;Q9DCT6	0.0759968	0.125554	-0.0185377		up
Q99M31	0.193334	-0.0947137	-0.00323015	up
Q3UJX2;Q9CWL8	-0.0556056	0.116902	0.14521		up	up
Q99KR7	0.103162	0.219521	0.0637718	up	up
P59279;Q0PD64	0.0496574	0.133633	-1.3e-05		up
Q60932	0.00134725	0.0171787	0.16465			up
Q3U944;Q9D0F3	0.17737	0.109463	0.227576	up	up	up
E9Q6L8;E9Q6Y9;Q80X66	NA	0.105965	0.215847		up	up
P50516	-0.370889	0.133856	0.443141		up	up
Q3UZ17;Q7TNC4	-0.0237637	-0.0642178	0.165597			up
P53783	0.0617532	0.0724891	0.158585			up
Q9DBN9	0.179854	0.0679251	0.167962	up		up
Q3U8B3;Q5SWN2;Q8VEE4	0.110749	0.122769	0.355888	up	up	up
Q9CWG8	0.117023	0.185171	-0.2325	up	up
E9QA16;Q8VCQ8	-0.0380422	0.0783104	0.167221			up
Q9CX00	0.0982839	0.00125463	0.27768			up
A0A0G2JEX1;A0A0G2JFD8;A0A0G2JG59;G4W8R2;G4W8R4;Q7TPW1	-0.0705299	0.0366168	0.118312			up
B2RRE0;Q9WTQ5	0.0267708	-0.00565344	0.152873			up
Q80YC2	0.18562	0.093537	-0.217789	up
A2AVR9;P62627	-0.007918	0.0381313	0.155007			up
A0A286YCS0;Q7TMY4	0.131062	-0.0357764	-0.219982	up
Q8BXB3	0.110925	-0.10547	-0.365491	up
Q3TGY1;Q80XR9;Q9DBU6	0.122463	-0.0318973	0.0275711	up
Q3TQX1;Q66JV6;Q9WUJ8	0.0872579	0.0767799	0.215973			up
Q8VED2	-0.216739	0.110042	-0.192054		up
Q3TXJ4;Q99JZ4	-0.0586108	0.15034	0.053524		up
E9Q317;O55128;Q4FZH3	0.110625	-0.0703998	0.0217423	up
Q3TKN7;Q8JZY2	0.116292	-0.117849	-0.286554	up
Q2PZL6	0.0167818	-0.0790734	0.277726			up
F8VQG7	0.112376	-0.0769137	0.237113	up		up
Q6IMP4	0.211415	0.145866	0.00192472	up	up
Q8BGF3	-0.153753	0.0605437	0.194345			up
P63325;Q5M9K7	0.203386	0.0717289	-0.017266	up
Q8R5A6	-0.118924	0.226664	-0.16884		up
P07356;Q542G9	0.0985155	0.126474	0.0686899		up
P59114;Q542C3	0.0011563	0.0540156	0.256309			up
Q3TXU5	-0.103279	0.142433	0.240409		up	up
D3Z3G0;F6XLN3	-0.0340639	0.0975719	0.100221			up
F7AA26	0.0541949	-0.144581	0.122914			up
Q9D8Z2	-0.128673	0.12257	0.275717		up	up
A2A9C3	0.1185	0.303364	0.11866	up	up	up
G1K381;Q62413	NA	0.117372	0.134288		up	up
Q4TVN0;Q9CXF4	0.0354519	0.150075	-0.0305549		up
Q9D7A8	0.0676104	0.253891	0.0108365		up
F2Z4B3;O35207	-0.0307403	0.19135	0.145191		up	up
Q5NCI0;Q6NXN0;Q6ZPP3	0.159395	NA	NA	up
A0A286YDC0;Q03147;Q3THG5	0.0200462	-0.0413758	0.117428			up
A0A0G2JDF4;A0A0G2JDK6;A0A0G2JFF5;A0A0G2JFV3;A0A0G2JG66;A0A0G2JGM8	0.0669578	0.135959	0.0400637		up
A0A0R4J263;Q91VJ9	-0.00528617	0.0801396	0.169408			up
Q9DAX9	0.389981	-0.176329	-0.0124238	up
G3X9B1	0.0348033	0.0689536	0.148494			up
O88822;Q8R1S3	0.0552927	-0.0722422	0.13405			up
A0A1W2P6X9;E9Q374;F8VPM0;Q91YE5	0.224929	NA	NA	up
A0A1L1SR96;Q6PB70	0.351802	-0.0735447	-0.147903	up
B0FTY3;Q8R1N4	-0.0177438	0.252531	0.100579		up	up
Q8K2Q0	-0.07276	0.102766	-0.170071		up
Q99KR6	0.213046	0.0694904	0.108929	up		up
Q9CU65	0.150264	-0.0401097	0.102923	up		up
E9QP01;Q924A2	0.1097	-0.0769996	-0.0477293	up
P20664;Q3UZF0;Q5FW94	0.108949	0.0210877	0.0860714	up
D3Z0T0;Q62311	0.126145	0.138281	0.0786393	up	up
D3YVW2;Q8BXA1	0.93794	-0.926794	-1.03676	up
Q9R1C0	-0.0419767	0.122088	0.236735		up	up
A2AJT4;A2AJT5	0.230776	0.0762324	0.0722302	up
A0A087WP92	0.196797	NA	NA	up
G5E814;Q9D8B4	0.0732519	-0.175108	0.18983			up
P25916;Q2LC58	0.0583289	0.0883238	0.181543			up
Q80W47	0.0688072	0.101558	0.0309942		up
Q8BIZ6	0.123076	-0.0342919	0.231205	up		up
A2ARD4	0.173242	NA	NA	up
Q06185;Q5EBI8	0.0250943	0.0536445	0.254039			up
D3YW10;D3YXD1;Q91W82	0.00730419	0.0821653	0.231075			up
Q2VPQ9;V9GX42	0.129877	-0.0587401	0.0887408	up
A4FUJ5;B2RTE5;Q3TMW1	-0.137186	0.135939	-0.21228		up
Q6GQT9	0.00189978	-0.0526026	0.101272			up
Q3T9U1;Q3UDM0;Q8BPB0;Q921Y0	-0.081232	0.172175	-0.225275		up
Q52KB8;Q62233	0.0435267	0.072255	0.257035			up
Q14C38;Q8CCT4	-0.10162	0.112498	-0.118779		up
G3X8R1;Q8VCX6	-0.0593058	0.13994	0.189375		up	up
Q04841;Q3U1C9;Q8VIJ9	0.0388763	0.359689	0.263647		up	up
P25444;Q3TXS9;Q58EU3	-0.184868	0.0420264	0.147988			up
D3Z2R5	-0.0496781	-0.120943	0.102422			up
Q9JKX6	-0.0163675	0.0241477	0.176245			up
Q9QYE6	0.010542	0.0282336	0.136531			up
O35709;Q8BRG4	-0.0369009	0.109337	0.19192		up	up
D3YZZ5	0.110534	-0.33974	-0.144555	up
A0JNY4;B9EK92;Q3U0S6	0.0571565	-0.0279862	0.218197			up
Q8BSU7	0.156076	-0.0175115	-0.0731544	up
Q6P6J4	0.0287813	0.034212	0.119862			up
P70303	0.144948	0.139755	0.194279	up	up	up
S4R2U1	0.173267	0.039576	0.491781	up		up
Q9D0P8	0.0296328	0.140942	0.166947		up	up
A0A2R8VI07;H3BJI7;Q1XG79;Q5I0W6;Q5K4Q9;Q76I24;Q76I26;Q8C6B0;Q9D7S5	0.043929	0.203857	0.13888		up	up
Q8BGV7	0.0550914	0.216521	0.912823		up	up
Q61699	0.139343	-0.0381548	-0.190791	up
A2A6A2	0.132186	0.34751	0.280609	up	up	up
A1L2Z0;Q920F6	0.0519052	0.111307	0.05178		up
Q9ERG2	0.143414	-0.112227	-0.166854	up
A0A286YDY4	0.0233461	0.0782343	0.154756			up
D3YVF0;H3BIV5	0.0386027	-0.0615769	0.113255			up
P70671;Q3U9K6;Q3UJM9	0.167164	-0.14433	-0.292413	up
Q5BLK4	-0.0760112	0.138648	-0.152274		up
Q07231	0.0671743	0.0420693	0.205466			up
D3YWJ5;D3Z312;D3Z325;J3QM73;Q921Z5	0.0585412	0.163768	0.241706		up	up
Q62418	0.0318229	-0.0930678	0.19376			up
D3Z0M9	0.0565826	0.0456521	0.16901			up
P62838;Q3UT95	0.0314992	0.162821	0.183871		up	up
Q8R127	0.0634872	0.10973	-0.0149704		up
A2AT37	0.0601912	0.0508047	0.279539			up
G3UYU5;Q8R1F9	0.127859	0.0766988	0.101402	up		up
Q91WT9	0.0875653	0.287113	-0.433049		up
Q7TNL5	0.151051	-0.0411	0.0698763	up
Q8CHI8	-0.0260334	0.0792732	0.291321			up
A0A0U1RPM0;P98084	0.128722	0.0312371	-0.0780889	up
Q3TAL2;Q9ERN0	-0.000667206	0.195664	0.00423345		up
A0A286YDG5;Q8CG46	0.033401	0.121037	0.0746521		up
A0A2K6EDK3;Q6PIP5	0.175084	-0.0122972	-0.213429	up
Q9D1Q4	0.0303524	0.182308	0.149646		up	up
Q8JZN7	-0.0446373	-0.0594685	0.131182			up
Q5SSE9	0.202865	0.0101438	0.0114052	up
A2AWT5	0.248759	-0.368888	0.478734	up		up
Q9CPR1	-0.0184254	0.149542	0.12371		up	up
A0A140LHX5;A0A140LJ69;E9Q263;Q9Z1N9	0.0407998	0.0139115	0.155641			up
A0A087WRX7;O35618;Q3UTC9;Q99L86	0.292825	-0.125426	0.065277	up
Q3TYA4	0.05773	0.100976	0.126359		up	up
E9PY85;G3UZF1;Q3U5N8;Q5EBK7;Q99L28	-0.0655352	0.184894	0.0915181		up
P11404;Q5EBJ0	-0.0673759	0.145943	0.0129726		up
Q02956;Q3UHM5;Q3V341;Q6PF82;Q7TST7	0.107196	-0.129503	-0.252674	up
Q9CWI3	-0.0936251	0.0632963	0.157502			up
Q921I6	0.103565	0.0127931	-0.113609	up
Q921H8	-0.0293917	0.147976	0.184976		up	up
Q3TXH6;Q99JR8	0.0577925	0.11437	-0.278055		up
Q3UPZ0;Q62217	0.149274	0.0093371	-0.00903298	up
E9PUD2	-0.00136399	0.0937641	0.545186			up
Q3UJU9	0.163007	0.156267	0.0175868	up	up
Q922P8	0.119588	-0.0676761	0.077245	up
Q8R105	0.107709	-0.00506935	0.317147	up		up
A0A087WRB7;E9PX43;Q69ZU4;Q7TQG1	0.164905	0.0157436	0.0541816	up
Q8VE80	0.10409	-0.0299761	-0.275873	up
A0A0R4J0U2;Q0VGB7	0.0712729	-0.0693463	0.12396			up
B2RXS4	-0.0408332	-0.0213776	0.101411			up
E9Q2X6;Q6P7V9;Q8CG47	-0.0402543	0.101409	0.169166		up	up
Q922R1	-0.0342738	-0.0276882	0.157363			up
Q8K3X4	-0.0890487	0.106849	0.11381		up	up
Q0PD20;Q64008	0.258911	-0.0846654	-0.0215045	up
Q3TV85	NA	0.289916	0.292851		up	up
Q8R3Y8	0.117505	0.0452465	0.170476	up		up
O08807	0.032793	0.0853473	0.221239			up
Q99PT1	-0.060638	0.373944	0.0948684		up
Q8CDN8	NA	0.0262187	0.187322			up
E9QKD1;Q3UHX0	-0.00199445	0.0929827	0.142184			up
Q546F8;Q571G2;Q6NX62;Q6PCW8;Q9D753	0.00409626	0.121471	-0.017028		up
Q9CZJ1	0.147725	0.162156	0.14453	up	up	up
E9Q450	0.0770231	-0.00507152	0.589003			up
E9Q456	-0.0330689	0.012405	0.290409			up
P58774	0.0518982	-0.0116516	0.144328			up
E9Q7Q3	0.107131	-0.0446804	0.0856517	up
Q8VDY9	-0.0149494	-0.0880441	0.118706			up
D3Z647;Q8K2Z8	0.111215	0.139628	-0.17092	up	up
A0A0R4J243;Q8BR65	0.159616	0.0595453	0.105118	up		up
Q5RJH6	0.101132	0.116554	0.0734952	up	up
Q8BHG9	-0.065051	0.0310542	0.184146			up
Q9DC04	-0.0462407	0.0635279	0.139969			up
Q8K0E9;Q9DBB8	-0.062841	0.110368	-0.0618148		up
A0A0R4J024;Q924T3	-0.107629	0.145965	0.154425		up	up
A0A1W2P7K2;Q9CQE6	0.127119	-0.0572015	-0.0843014	up
B7ZP28;Q8C4S8	0.167913	-0.0178877	-0.177614	up
D3YXL0;D3Z4M1;F6ST92	-0.253848	0.230866	0.139992		up	up
Q3TL58	0.0241905	0.217894	0.0405251		up
D3Z3F1;Q9D824	0.150344	-0.0978657	-0.0447507	up
Q91WG4	0.105478	-0.0191509	0.0370871	up
Q9JHQ5	-0.0867917	0.226031	-0.00941783		up
Q61466;Q68FH8	0.095739	0.0100429	0.13846			up
P09602;Q5BL14;Q5XK38	0.470505	-0.0836682	0.626396	up		up
B2RUK5;Q3ULD5	0.193838	-0.111148	0.000782491	up
Q920R0	-0.0359465	0.101517	-0.107681		up
Q8BK30	-0.183791	-0.0156968	0.295736			up
Q62415	0.181968	0.0495067	-0.0235897	up
Q9CYH5	-0.00422844	0.0812433	0.120984			up
Q569Z5	-0.0220627	-0.00566532	0.201044			up
Q64HY3	0.0834168	0.175952	0.40014		up	up
Q6PAM0	-0.0947727	0.1138	0.0972571		up
Q91V35	-0.073034	0.0873519	0.102736			up
Q3TVP0	NA	-0.00295943	0.227804			up
P17095;Q566K0	0.191146	0.00148746	0.511574	up		up
Q5M8M3;Q9DCG9	-0.168986	0.123434	-0.0904848		up
O35668	0.168302	0.241609	0.124374	up	up	up
P62315	0.0446913	0.0837339	0.325101			up
E9QM38;P55012	0.0490455	0.00867649	0.118596			up
Q8K382	-0.0122935	0.137368	-0.14878		up
P97287	0.0181621	0.143586	-0.117458		up
F6RPJ9;Q8CGB9	-0.0567918	0.180076	0.114709		up	up
D3Z723;P63139;Q3U1S7;Q8C590;Q9D056	0.0192055	0.159373	0.194759		up	up
B0V2H4;G5E923;Q54A87;Q9WTT4	-0.0930275	0.337638	-0.137139		up
B9EKS2	0.0567042	0.0788567	0.103369			up
Q8R0K9	0.0346275	0.172406	0.205148		up	up
Q8K339	0.212108	-0.00225546	0.185478	up		up
Q8K0P3	0.228203	-0.0429562	-0.237889	up
Q0PD40;Q3TYH2;Q8K386	-0.0394152	0.139446	-0.104054		up
Q00915;Q58EU7	0.163531	-0.031243	0.324635	up		up
Q6PB97	0.206285	0.107133	0.333213	up	up	up
Q8BSP2	0.126847	0.0352144	0.114552	up		up
E9PV66	0.180217	-0.160049	0.0402914	up
Q6NZL0	0.0769453	0.186429	0.00299013		up
Q925E7	-0.149099	0.136803	-0.0590418		up
Q8CAY6	-0.140087	0.138351	0.146722		up	up
P37889;Q3TGL4;Q99K58	0.163475	-0.514718	-0.0263967	up
P14733	0.0196727	0.050539	0.120427			up
O55176;Q05CG5	0.118637	-0.108133	-0.00196678	up
K0J1C6;Q3TSR0;Q3TXF7;Q8C089;Q8C197;Q9ES89	0.169969	-0.0283253	-0.18294	up
A2A7F4;E9Q532	0.10126	-0.104458	-0.0616282	up
A2AWL7;E9QLG3;H7BX50	-0.0503106	0.128656	0.219075		up	up
Q6PCM2	-0.00554348	0.0349043	0.695488			up
A0A097BVN3;D6RDD4;P97785	-0.058261	0.227737	-0.0204223		up
Q0KIX1;Q5SXA9	-0.0470266	0.0010261	0.119365			up
Q5XJV5;Q9JL19	-0.0168234	-0.115618	0.1561			up
Q3TA75	-0.0539767	0.153494	0.106405		up	up
O08789;Q3UGG9	NA	0.12464	-0.330727		up
A0A0J9YV85;Q3TWY9;Q99KL7	0.0679688	0.114205	0.131497		up	up
E9QLN8;O70338;Q8BU23	0.105857	-0.244052	-0.167024	up
Q8R554	0.104839	0.0142657	-0.594582	up
Q64127	0.0405244	0.0934446	0.18997			up
Q9CX86	0.120797	0.0122952	0.1126	up		up
Q9Z110	0.192891	-0.0860373	-0.00282949	up
Q99MR6	0.173174	0.036857	0.278149	up		up
A2A884	NA	-0.0607704	0.245047			up
Q9CPT4	-0.0383746	0.076683	0.15557			up
Q6P8N8;Q9JHS4	0.0287161	-0.00383902	0.111221			up
P49717;Q542F4;Q921D5	0.193483	-0.0177935	0.00305762	up
Q05BC3	0.153368	-0.0101907	-0.0274312	up
A0A0R4J0V5;O08847;P08775	0.02968	-0.0132149	0.519572			up
O70546	0.163072	0.0821149	-0.574056	up
D3Z286	0.0357592	-0.197492	0.110976			up
Q8BFZ2	-0.161617	0.16714	-0.139587		up
Q6NXM3	-0.0957262	0.251302	0.309182		up	up
Q8C561	0.0691579	0.121783	0.0121178		up
Q3UZD6;Q8K2E5;Q9Z1S0	0.00109586	-0.0304046	0.131991			up
P70318;Q545C1	NA	0.075367	0.176961			up
Q9D0L4	0.0344658	0.114564	-0.0226264		up
Q6P5G3	-0.144311	0.0595018	0.441329			up
Q3UY32;Q9Z266	0.125811	0.0725159	-0.0465672	up
Q6PHS9	-0.049792	0.0763432	0.177684			up
Q80ZM5	-0.0526444	0.0316374	0.123701			up
Q8VE70	-0.0868753	-0.158088	0.113658			up
Q64317	0.13537	-0.0206191	0.162641	up		up
Q80VM4	0.0692464	0.00645763	0.14603			up
Q6A051	0.00378107	0.122654	0.073016		up
Q9CRD0	-0.0229105	0.144596	-0.0650804		up
D3YYW8;Q91V81	0.143751	-0.0692795	-0.0265647	up
Q9EPS3	0.0637894	0.163947	-0.0719755		up
Q8VIJ6	0.0737399	-0.0727377	0.126053			up
Q8R326	0.0295451	0.00125168	0.117507			up
Q6PCM1	0.162556	-0.0128661	0.162595	up		up
C7G3P2;Q61136	0.151742	0.038759	0.224431	up		up
Q8BLH7	-0.000573327	-0.0892406	0.235132			up
Q8K2P7	-0.0108052	0.0126021	0.109764			up
A2ARP8;Q9QYR6	-0.0100307	-0.0764635	0.126414			up
D3Z316;Q9CQF4	0.0125709	-0.0125747	0.105398			up
G3X9X1;Q6ZPP6	-0.00213452	0.046088	0.199117			up
Q80YY7	0.033202	0.234115	0.288469		up	up
A6H6H4;Q6ZWY8	-0.0195382	0.161076	0.882737		up	up
Q9CR11	-0.000246062	0.0901942	0.150596			up
Q8CD17;Q9JKC7	0.132646	0.0909173	-0.078858	up
Q9CY25	0.0468796	-0.0854751	0.210632			up
Q1HL32;Q9CW03	0.0538499	0.103968	-0.0699445		up
A6H619	0.0483028	-0.0177009	0.213053			up
B2RSU7	-0.00989309	0.148293	-0.0121166		up
G3UZA0;Q8BGA5	0.198233	-0.00445839	0.0918863	up
A0A068BGT0;Q8C754	0.209353	0.139113	0.071133	up	up
Q9CZU4	0.130653	0.00620378	0.00359424	up
A2AQK4;Q91VF2	0.0739537	0.0371581	0.133862			up
A0A087WQ06	NA	0.0897095	0.214613			up
B9EKB0;E9QN70;P02469;Q3UHL7	0.0906945	0.214901	-0.25868		up
F7DBT7;Q3UMW9;Q8VCG9	0.152526	0.178509	0.124549	up	up	up
B9EIV5;E9PZM8;F7BX42;Q3UH37;Q3UH69	0.0544925	0.12918	-0.0983749		up
Q3UUQ7	-0.157879	0.160573	-0.186336		up
Q6QD59	0.0480077	-0.0319975	0.193466			up
B2RRN5;P56371	0.0594295	0.169723	0.221742		up	up
O35226;Q9CY29	0.104285	-0.00851586	0.0107222	up
Q62158;Q6NSS3	-0.0317054	0.134157	-0.223803		up
G5E8T6;Q9EQJ9	0.101636	-0.0482439	-0.101979	up
Q3ULG4	-0.0978849	0.0519001	0.134439			up
B2RQS1	-0.00554431	0.134981	0.0382413		up
P57787;Q3TMA0;Q3UDP9	0.132542	-0.0483652	0.100427	up		up
Q62159	0.0878588	-0.0513886	0.196764			up
P62746;Q4FJM5	-0.114274	0.0285774	0.214737			up
Q5SQA2;Q5SQA3;Q5SQA4;Q6PFG2	-0.159225	-0.253278	0.191584			up
Q3UY41;Q62441	0.146506	-0.0814278	0.00639343	up
Q99M01	0.0157084	0.275725	0.284921		up	up
A0A0R4IZW9;Q6P5I1;Q9DCT5	0.13153	-0.104057	0.163278	up		up
P14901;Q3U5H8;Q3U5U6	-0.0606715	-0.103289	0.105313			up
A0A075B5P5;A0A1Y7VJN6;P03987	-0.240165	0.1173	-0.320858		up
Q6NV52;Q99LH8;Q9ET42;Q9JIQ4;Q9JIQ5;Q9JJ11	0.0939791	-0.0202332	0.161187			up
Q9EQ20	0.173502	0.0944459	0.113604	up		up
P97299;Q3UI35;Q3UUM9	0.0198291	0.11933	0.302894		up	up
Q91V51	0.16853	-0.177666	-0.143117	up
Q9QXS1	-0.0421545	0.0777782	0.178043			up
F8WGF8;Q5DU14	-0.0241008	0.115571	-0.0841741		up
D3YXK1	0.0576113	0.100954	0.0955885		up
Q61474	0.114451	-0.130608	0.111804	up		up
A0A0A0MQJ4	NA	0.0151433	0.151055			up
O55222	0.0312873	0.0480728	0.265197			up
Q3UUH0;Q91YI0	0.0124947	-0.00755188	0.159776			up
Q9CQZ5	0.0462296	0.0746649	0.158808			up
Q8VBU8	0.032564	-0.067206	0.108902			up
Q9EPE9	-0.0627015	0.151736	0.162846		up	up
E0CXC5;Q0PNF0;Q8K2A1	-0.232985	0.111355	0.0905517		up
Q8R0F5	0.104714	0.0965393	0.0553348	up
Q80X85	-0.050756	0.149263	-0.0873731		up
O55236;Q3UA94;Q3UCK1	0.265768	0.0752698	0.114196	up		up
P38060;Q3UMP2	-0.000532484	0.107053	0.0729255		up
A2AF47	-0.00616536	0.0287914	0.225717			up
Q14DU1;Q8CE33	-0.0894873	0.0824899	0.171794			up
B2RQG2	0.0454781	-0.0664208	0.22739			up
A0A0U1RQ37;Q921J4	0.184123	0.0365347	0.139556	up		up
E9QPQ6;Q8BST6	-0.526284	0.467107	-0.177527		up
G3UZ63;G3X961	-0.0492409	0.245451	0.276971		up	up
B2X2E1;Q5HZJ0;Q6PAJ6;Q6PF88;Q7TMI8;Q80UU5;Q80Z69	0.0513365	-0.0456908	0.161206			up
B2RV73;Q3V1L7;Q8VHI3	0.0257321	0.0355148	0.203237			up
B2RWI2;Q9EP89	0.0348482	0.105795	0.124123		up	up
A0A1Y7VNZ6;Q03141	-0.0768915	0.118847	-0.0294473		up
Q6ZQ73	0.227807	0.0271859	0.38986	up		up
Q9CYX7	0.302809	0.105751	0.301719	up	up	up
Q811S7	0.105408	-0.0103996	0.157946	up		up
B1ASA5	0.175763	-0.102672	0.501217	up		up
Q3TKH5;Q9CYA6	0.0942873	-0.0561964	0.122831			up
O70252;Q3U6W4;Q544R7	0.0625637	0.283903	0.0409546		up
Q8CI43	0.189056	0.112045	-0.00672973	up	up
Q8BU30	-0.0636662	0.301228	0.049231		up
C9K0Z6;O88507	-0.142517	0.134997	0.0216634		up
Q9R1Z7	-0.0249704	0.0651792	0.435294			up
Q78HU3	-0.0540363	0.184458	0.227228		up	up
A2AM37;P53784;Q4VBD8;Q5RKW0;Q6P564	0.152597	-0.070693	0.159955	up		up
Q1MWP8;Q1MWP9;Q3TM70;Q3TWP9;Q9EQP2	0.0448466	0.10884	0.0169804		up
Q4FK22;Q69ZP5;Q9DC16	-0.0455615	0.134171	-0.0800376		up
Q4FZF3	0.10807	-0.0862912	0.100894	up		up
A3KMD2;Q8BIV3	0.024892	0.109167	0.16307		up	up
Q9D1P4	0.174372	0.0446978	0.00151234	up
B2RRI1;B2RRI4;B7ZNJ0;E9PXU2;Q3UEC0;Q3UEW9;Q3UNK7;Q3UV09;Q9Z0F8	-0.0475125	0.212561	-0.116651		up
P68040	-0.0666141	0.272313	-0.333739		up
Q920A7	0.105479	0.0022959	0.0055857	up
P61208;Q1LZJ1;Q3TE09;Q810L2	0.138738	0.0058261	0.0837505	up
A0A0G2JFX7;Q9CWZ3	0.0243174	0.0167131	0.141461			up
Q9Z2Y3	-0.0793266	0.141501	-0.130138		up
Q3U7U3	NA	-0.0101011	0.10067			up
O88322;Q3TPN0;Q3US45;Q8C6Z2;Q8CFA3;Q8R5G0	0.00643915	0.100332	-0.143167		up
Q32NY6	-0.0147664	0.141122	0.11471		up	up
Q9CZ28	0.0244289	0.179872	-0.183414		up
O88477	0.112652	0.0639131	0.192301	up		up
Q7TMA2	0.0907665	0.103478	0.332548		up	up
B2RXT3	-0.056928	0.136556	0.00666234		up
Q3UKP8;Q80YE7	0.0507055	0.0667595	0.148016			up
Q99JB2	0.0367569	0.0190015	0.166228			up
Q9ESW8	0.137023	-0.0957763	0.0350805	up
Q8VDP3	0.028029	0.232524	0.311471		up	up
Q3US73;Q9WVK8	-0.129041	0.127627	-0.261349		up
Q6PR54	0.217751	0.00454608	0.239231	up		up
E9Q624;E9QA22;Q80TH4	0.00864509	0.0387477	0.148072			up
Q3TZU9;Q8C6F2;Q91VT9	0.0636431	0.123616	0.00998781		up
F8VQK3;Q3TNN8	-0.0894281	0.147626	0.0882385		up
Q9DBU8;Q9JKC8	0.0790346	0.145599	-0.024333		up
A0A1D5RLY9;B9EK76;Q80TE4	-0.141179	0.20476	-0.0436639		up
A0A0R4J0L8;Q3U155	0.0373297	-0.0805563	0.263153			up
A2A841;P48193	0.108661	-0.0831907	-0.0373758	up
B9EHS4;Q3UH45;Q6ZQE1	-0.0817173	-0.205202	0.19114			up
Q01705	0.0186347	0.163343	0.19763		up	up
Q8BGC0	-0.054091	0.0540224	0.167743			up
E9QMX4;Q8BLK9	0.135324	0.0670875	0.327324	up		up
Q9D7S9	-0.0635987	-0.0514661	0.316344			up
Q67FY2	-0.0109206	0.144968	0.0696129		up
P63216	0.142458	-0.0426274	0.474635	up		up
P21956	0.090193	0.0173647	0.102274			up
B1AX58	0.393118	0.354796	0.877632	up	up	up	Pls3
Q4VAE3	-0.0655013	0.111686	-0.0157059		up
Q9CQS9	0.134539	0.0849695	-0.11029	up
Q8K2Y7	0.110735	0.0732232	0.0176015	up
A2AUF7;B0R0S4;Q8VCH5	0.148805	0.0169684	-0.100771	up
A0A1W2P772	0.132743	NA	NA	up
Q9CR49;Q9D0B2	0.0808806	-0.321819	0.148899			up
O35295	0.128761	-0.00729152	0.0259381	up
Q91VN4	0.0235531	0.1587	0.0154306		up
S4R2R5	0.0703228	0.197824	0.0556525		up
G3UXW9;Q3MIA8;Q99LD4	0.0444178	0.131365	0.134363		up	up
G4XVC4;Q3U4L1;Q8R184	-0.160546	0.113452	-0.41546		up
Q5U3K5	0.136078	0.00397481	-0.0385692	up
Q9JI90	-0.217343	0.13046	-0.241111		up
Q9CQ18	-0.0149086	0.00119139	0.172285			up
Q0P5W2;Q8C0L0	-0.104342	0.0660261	0.128481			up
B2RQQ7;Q7TT50	-0.0836677	0.0259311	0.147764			up
Q9DB43	-0.0250768	0.031875	0.103311			up
Q8BG60	0.249021	-0.0634919	-0.151242	up
Q69ZA3;Q6P1D7	-0.024106	0.1156	0.0350471		up
P83877	0.034219	0.158885	-0.0272597		up
G3UX26;Q60930	0.0178024	0.0185736	0.226636			up
Q3U5F4	0.118383	0.181567	0.00986857	up	up
Q69Z61	0.0594832	0.107712	-0.193453		up
Q8R2R6	-0.000438196	0.0815959	0.119883			up
F8VPY2;Q8C092	0.0298228	-0.0372937	0.144586			up
Q60700	0.0744595	0.164671	0.140738		up	up
Q9DC63	-0.0388516	0.13381	0.179774		up	up
Q3UHU8	-0.0152988	0.0539641	0.103244			up
O88895;Q3UM33	-0.0580339	-0.0593355	0.1436			up
Q69ZB3	0.131762	0.0981612	-0.0811345	up
Q8BH64	0.119482	0.120247	-0.0841429	up	up
P49962;Q5EAT0	-0.0685262	0.0576355	0.176081			up
B6ZHD0;O70318;Q80UE3	0.0924081	-0.0422123	0.236964			up
Q8BUI3	-0.0235622	-0.0544295	0.156121			up
Q8C7K6	-0.0662686	0.116902	0.0652791		up
E9Q6U4;Q3UWL8	-0.164281	-0.0731804	0.126082			up
P62843;Q3UK70	0.144324	-0.0463777	0.438004	up		up
Q8CH18	0.189134	0.0261305	0.0655282	up
Q3TNH0	0.118065	-0.188295	-0.284692	up
Q5FWI3	0.0797688	-0.0831584	0.148531			up
Q3UL40	0.122995	0.169347	0.0916276	up	up
A0A0R4J275;Q7TMF3;Q8BME2	-0.124202	0.173391	0.13379		up	up
A0A1Y7VN66;O54956;Q3TA87	0.0859983	0.105531	-0.0477455		up
A0A0A6YWY1;Q9Z1A9	0.0759737	0.199217	0.241521		up	up
A0A0R4J0J0	0.163777	0.105257	-0.0197217	up	up
P61028;Q0PD49	-0.0407215	-0.0518236	0.187283			up
D3YWN5;E9Q8C9;E9QM16;G5E8R5;Q91YK0	0.102906	-0.00226599	-0.0802643	up
O88741;Q3UEX4	-0.0660921	0.145199	0.0738266		up
A0A1L1SRM4;A0A1L1SS03;D3YYD1;Q3UTQ7	0.0657357	0.406317	0.354782		up	up
E0CZ26	-0.223228	-0.0798702	0.182066			up
Q9R226	0.163581	-0.0301161	0.175463	up		up
Q9R1T4	-0.178348	0.0563005	0.118578			up
E9QKB2;Q9JKS5	0.00589878	0.0318431	0.160284			up
Q9R194	0.169811	0.0304975	0.0533085	up
Q9D486	-0.104574	0.101258	-0.00061862		up
Q7TNS5;Q8C8L2	0.0100246	0.222368	0.206796		up	up
Q8BVR6	0.0836319	0.0934181	0.20333			up
Q3UK85;Q9QZB9	-0.0191039	0.168062	-0.0283448		up
B7ZC18;P42227;Q3U5Q4;Q3U6S9;Q3ULI4;Q6GU23	0.191625	-0.19722	0.049018	up
Q3UY68;Q91YS8	-0.0257142	0.00252936	0.189982			up
B1AW58;Q3TDM2;Q3UH04;Q8BW96	0.463309	-0.139329	-0.0511832	up
Q9CRQ7	0.106452	0.0126363	-0.129863	up
A0A0A6YWT4	-0.000892227	0.135842	-0.172593		up
O08742	0.0622008	0.119912	-0.0498176		up
Q9DBQ7	NA	0.0871562	0.321544			up
Q99JI4	-0.0265585	0.124007	0.174211		up	up
Q3TH64;Q3TN44;Q9CQX2	-0.12579	0.110347	-0.0198539		up
B2RXQ4;B2RXX0;B7ZWK0;P51954;Q69Z74	-0.0791307	0.105647	-0.103892		up
Q3UE11;Q9R0E2	0.131351	0.0855516	0.0488779	up
Q6NVF0	-0.111589	0.008416	0.107841			up
Q6PEE4	NA	0.0416918	0.119341			up
A2AH60;P59280;Q8CIU1	-0.0615185	0.0268443	0.122885			up
Q3TSX8;Q80TT4;Q9CZW5	0.0839891	-0.0373114	0.210174			up
Q544R5;Q8BUM1;Q921F2	-0.00579513	-0.0201749	0.137602			up
B1APT1;B1APT2;Q9CZJ0	0.204117	-0.127746	0.0819719	up
M0QWF3;Q68FF0	0.0540623	0.197455	-0.261348		up
O70230	-0.0215296	0.154541	-0.0639229		up
J3QMX0	-0.260599	0.326468	-0.276946		up
O88834	0.163765	0.0744671	0.0496031	up
Q6P5E3;Q9ER74	0.176271	0.00324162	-0.0777056	up
A2A7S7;Q91WQ3	-0.0713552	0.12798	-0.125589		up
Q8C5G2	-0.0613988	0.0865007	0.218115			up
Q6PGF5;Q6ZQH0	0.0416865	-0.0324164	0.140205			up
P31650	-0.247309	0.160633	0.0233724		up
Q64449	0.165744	-0.108394	-0.250265	up
B1ASU9;O55047	0.0776467	0.111321	0.184455		up	up
O88879	-0.110016	0.0245156	0.127173			up
E9QNR6	0.101005	-0.073358	-0.125444	up
Q6P6L4;Q9Z150	0.127396	0.153398	0.0537059	up	up
G3X9U2;Q149D4;Q3UUI7;Q80Y64;Q8C9M8	0.0512734	-0.0477466	0.159039			up
Q9CY97	0.168226	-0.0743964	0.073071	up
E9Q1Y3;E9Q414	0.143339	0.0609604	0.0387435	up
Q8CG73	0.232585	-0.028743	-0.0554341	up
F6TLV3;Q8BX90	-0.117702	0.183336	0.238276		up	up
O35161	0.132909	-0.17947	-0.191805	up
Q8BIJ7	0.130056	0.0244599	0.137934	up		up
A2ALF2;Q6NZB0	0.129432	-0.0267777	0.114929	up		up
Q9CZ30	0.0769778	0.0443303	0.106433			up
F6XNR8	1.53453	NA	NA	up
Q8BJW5	0.13108	0.0612459	-0.0455085	up
Q9QYX7	-0.00973179	0.119921	-0.123022		up
Q91WM3	0.148635	-0.0731849	0.21128	up		up
Q9CR27;S4R287	0.0516809	-0.0210366	0.118264			up
P12658	-0.047523	0.0906141	0.248409			up
A7VL18;Q3TG52;Q3THE7;Q3TMT4;Q3U367;Q3V1N7;Q9JLJ2	-0.00117275	0.134829	0.0597305		up
E9QAQ7	0.026229	0.34573	0.142971		up	up
A2AHM4;Q5DTG6;Q6KCA9;Q8BYK5	0.281958	0.102749	-0.0619632	up	up
Q9JIP6	0.0941753	0.10554	0.078336		up
Q8CE50	0.00201296	0.161738	0.287505		up	up
Q64521	-0.0268349	0.203285	-0.0942864		up
Q3V307;Q6PD26	0.00275107	0.194583	0.207292		up	up
A0A286YDH6	-0.0175738	0.171584	0.157988		up	up
A7M7S2;Q8BXG6;Q8BZ59;Q8VIJ8	-0.0819681	0.113748	-0.0928572		up
O35633;Q49S98	-0.0630125	0.116039	0.515134		up	up
P11440	0.0313092	-0.00773173	0.18957			up
E9Q8M1;Q6PI88;Q923T4	-0.0255842	0.113381	-0.0190409		up
Q8K3P5	0.109597	0.0449476	0.111096	up		up
P84104;Q3U781;Q9D6W4	-0.0790557	-0.152201	0.106319			up
Q9D898	0.197951	0.0593843	-0.0640843	up
A0A1W6AWH1;Q8VC65	0.115803	0.0489393	-0.736322	up
Q3UWX6	NA	0.326949	0.0540923		up
Q6GQS1	-0.0390743	0.109877	-0.0656652		up
O70494	-0.142257	-0.0407568	0.167181			up
Q8BML9	0.0200382	0.145468	-0.0601301		up
A2AH85;O08810;Q3TMY8;Q3U5Q3;Q543F1;Q6A0E3	0.0410924	-0.00707864	0.132496			up
Q8C180	-0.0292369	0.199313	-0.081746		up
Q3TX70;Q3UA21;Q9JKK1	0.129844	0.169112	0.121636	up	up	up
J3JS23;Q3TK98;Q8C827	0.0209199	0.06553	0.134495			up
Q8CCX9;Q9JKF7	0.141815	0.170999	0.0313938	up	up
Q7TSH2	-0.0520823	0.157064	-0.0531605		up
O54785;Q5NC03	0.0270427	0.136334	-0.0158827		up
Q91Z92	-0.0193436	0.0842761	0.216866			up
A0A1D5RM92;I3RSH5;Q3UJU3;Q9DBH0	0.125039	0.00826737	0.0626641	up
B2KF10;B2KF11;Q80ZU2;Q8CDD8	NA	0.0459463	1.02238			up
A0A0J9YV20;A0A0R4J0B7;Q80UZ2	0.119875	0.0254666	0.0694803	up
A0A0R4J234;A0A1L1SRH8;Q3UWN3;Q9D2Z4	0.0571521	0.139429	-0.111876		up
Q9D1R9	-0.0965719	0.112852	0.23066		up	up
Q3UH12	0.279943	NA	NA	up
Q8K0C9	-0.152481	0.195761	-0.523721		up
Q8C4U3	0.131746	-0.0500283	-0.0284078	up
Q8BZJ5;Q8BZN5;Q8VD63	-0.0887609	0.399834	0.0810039		up
B2RXP1;B7ZWM8;Q8BVU0	0.212434	-0.130614	-0.100662	up
O08648;Q8K4X6	-0.0730827	0.115066	-0.0258083		up
Q8VC79;Q9Z1R3	0.107659	-0.044339	0.0041937	up
E9QMB7;Q8CES0	0.0922506	0.150064	0.0875801		up
Q80UL3;Q9R0N0	0.0401199	0.102838	0.223478		up	up
Q9D2D7	0.199223	0.0787768	-0.102777	up
Q9Z2D8	0.000551285	0.14133	0.105678		up	up
Q9QXD8	0.034602	-0.0297424	0.11532			up
Q02526	0.142265	0.0402948	0.211411	up		up
Q9CY94	-0.00620711	0.0594558	0.105147			up
Q3U3A6;Q3UDC9;Q61165;Q7TSV2;Q80X31	NA	0.0652244	0.168969			up
Q3TMM5	0.218897	0.199704	0.349761	up	up	up
Q3TF40;Q3UM20;Q4FK11;Q99K48	0.141182	-0.0364765	0.157437	up		up
K3W4S6;Q9R062;V9GX26	0.00494506	0.117736	-0.146827		up
Q3UGF1	0.125684	0.155576	0.105501	up	up	up
A2AMZ4	NA	0.0534245	0.34471			up
A0A1W2P7Y1;B2RRF0;P35822	NA	0.449331	0.0599808		up
Q9Z0U0	-0.0889471	0.161795	0.253617		up	up
Q3U199;Q3UD03;Q6NSR8	0.231141	-0.0827526	-0.163686	up
P28828;Q68FM4	0.228942	0.0935645	-0.157561	up
H7BX02;Q3UT88;Q4VGL6	0.137977	0.221222	0.246008	up	up	up
A0A2X0SYS9;Q8K0Q5	-0.119549	-0.0532695	0.332342			up
Q8BKI2	0.121857	0.109037	0.186462	up	up	up
Q0VDW5;Q3TM08;Q8BPG6	0.0183568	0.142474	0.217631		up	up
B0R0C1	0.0558394	-0.0597125	0.183776			up
Q5NCR9	-0.0921158	0.349142	-0.529007		up
D3Z142;P58463	-0.10913	-0.184923	0.212415			up
Q6GQT6	-0.00734849	0.134117	0.137139		up	up
A0A0R4J0K1;Q9ERR7	-0.064619	0.0324436	0.125013			up
Q9EP97	0.148035	0.050886	-0.0384414	up
P53668;Q3UR47	-0.2021	0.135806	-0.505919		up
Q9D8B7	0.0186138	0.124646	0.0746429		up
Q3U2C9;Q5SPL2	0.0782184	0.117297	-0.0141768		up
Q9EQC8	-0.0398715	-0.00513415	0.15195			up
B1AVZ0	0.102183	-0.195934	-0.237318	up
H3BKH6;Q9R0P3	0.161127	0.00343548	-0.105692	up
P62311	0.0527247	0.0101765	0.257173			up
B2RUG4;B7ZNV2;Q61602	-0.000657474	-0.0179135	0.294952			up
Q9JLR1	0.135684	0.010894	-0.0174216	up
Q8BQN6	0.225225	0.118565	0.104717	up	up	up
Q14AZ9;Q8BGC4	0.105496	0.22057	0.119385	up	up	up
Q6PDM1	-0.0787473	0.279042	-0.214974		up
Q8C0C7	-0.0690293	0.135239	0.118157		up	up
C4TGC3;Q3UMR0	0.165741	-0.0209722	0.0113957	up
Q8BG26	0.060929	-0.0505415	0.20475			up
Q53YU5;Q8C550;Q8R2S3;Q9D1X0	-0.0097267	0.434666	0.0306851		up
Q9JJ78	-0.0127549	-0.112998	0.193189			up
C9K0Y7;G5E863	-0.0374022	0.0899801	0.211361			up
Q80XK6	0.0236515	0.0472188	0.126333			up
Q8VCH8	-0.00821221	0.0393138	0.10456			up
Q9WTI7	0.00386202	0.129847	-0.0755077		up
Q3LR78	0.209817	NA	NA	up
Q60972	0.134677	-0.0370793	0.0839595	up
Q60973	0.079888	-0.114898	0.121132			up
P52927;Q6NSP9	0.229727	-0.0315124	0.736283	up		up
Q147Z4;Q8BI99	NA	0.241934	-0.568257		up
Q3V0X6;Q9CQ33	-0.0263762	-0.131741	1.51903			up
Q8CEA3;Q8K0D9	-0.213891	0.109903	-0.143886		up
Q542D9;Q62351	-0.0575319	-0.078143	0.1957			up
Q08376;Q544H8	-0.128988	-0.0134413	0.45852			up
Q3U6E9;Q543T6;Q8BKL6;Q8BWR3;Q8BYN2;Q9D4F8	0.107364	-0.046402	0.163215	up		up
Q62280;Q8BJH8;Q8BJJ6;Q8BKL1;Q8VHA8;Q8VHA9;Q8VHB0	0.0154061	0.1712	0.158221		up	up
E9Q8Z5	-0.0135806	0.108482	-0.0948457		up
P97390;Q3THX4	0.12923	0.0946092	0.0058775	up
Q00899;Q8C6B5	-0.00115362	-0.0251063	0.132748			up
Q3U313;Q3UXT6;Q8VH51	-0.0309044	0.0838396	0.138629			up
A0A0R4J113;A0A0U1RPX7;P97479;Q5MJ56	-0.0484321	0.190186	0.0651747		up
Q8BW22	-0.378044	0.150276	0.0515039		up
Q60760	0.224445	-0.156034	1.00921	up		up
A0A087WNR7;G3UW58;Q0VG62	-0.0266938	-0.0238868	0.175081			up
Q9R0X0	0.127143	-0.159639	0.14625	up		up
A0A2I3BRA9;A0A2I3BRU6	0.187444	-0.0773207	0.196036	up		up
A0A1Y7VJ93;D3YXX1;D3YY86;Q3UKS1;Q4FJS3;Q6PD13;Q8BJZ0;Q8R5C8	NA	-0.0890159	0.386837			up
Q8VDG5	-0.064425	0.21445	0.0337472		up
P97372;Q5SVP3	-0.122592	0.0947988	0.52706			up
Q8K3A9	0.152629	-0.0179858	-0.00967954	up
P29758;Q3TG75	0.0441604	-0.00107474	0.150925			up
A1L347;B2CSK2;P16627	NA	0.260679	0.326831		up	up
Q3U5Q7	-0.0236506	0.175265	0.112007		up	up
Q3U308	0.00312102	0.182518	0.100157		up	up
Q8C0D4;S4R248	-0.058935	0.181587	-0.0364966		up
Q3UCC5;Q6P8I4	0.239761	0.0995585	0.0904814	up
Q3UQA7	0.0554021	0.0107357	0.214482			up
B9EJ24;Q9DBC0	-0.0642793	-0.00927348	0.105406			up
Q3USB7	-0.00597112	0.164506	0.23274		up	up
A0A286YDV7;E9Q5C9	0.0269313	-0.0426831	0.20006			up
B2RQA0;Q8C000	0.220194	0.173715	-0.301144	up	up
P10518;Q9DD05	0.185199	-0.0659659	0.0427675	up
Q9CZ16	0.0729166	-0.0357517	0.216285			up
Q3UA06	0.112937	0.424745	0.0190412	up	up
E9Q4R1;Q8BQS4	0.120488	0.0561217	-0.233987	up
E9PVZ8	0.139916	-0.0340139	0.237451	up		up
Q99LD8	-0.301937	0.346265	0.0145911		up
P47968	0.00190741	0.143185	0.0697866		up
B9EI57;Q8CH25	0.145309	0.0251028	0.308428	up		up
A0A0R4IZW8	0.0694909	0.156566	-0.132096		up
Q9WTK3	0.0117605	0.10888	0.10954		up	up
B1AZA5;D3YWD3	0.0620197	0.207564	0.0337203		up
Q91W98	0.0555766	0.113024	0.0520819		up
Q9CQ25	0.142513	0.0987548	0.146275	up		up
O08551	0.206063	0.0622244	0.00279779	up
Q9D6T0	0.100576	0.0750567	0.401257	up		up
A2AJI0	-0.130012	0.0513725	0.185118			up
Q69ZX8	-0.00921992	-0.103459	0.226458			up
Q6PAN7	NA	-0.0462846	0.117833			up
Q9CPW3	0.229903	0.0375773	-0.0586249	up
A1L3B6;Q9D7Z3	0.178145	-0.10562	0.0813773	up
O08734	NA	0.0726315	0.147529			up
A0A087WQ41;A0A087WQN5;A0A087WRS4;A0A286YCF5;A0A286YCI9;A0A286YCP1;A0A286YCQ2;A0A286YCW3;A0A286YCZ9;A0A286YD35;A0A286YD59;A0A286YDC1;A0A286YDM6;A0A286YDR7;A0A286YDU9;A0A286YE30;C3VLD3;E3VRY4;E3VRY5;E3VRY6;E3VRY7;E3VRY8;E3VRY9;E3VRZ0;E3VRZ1;E3VRZ2;E3VRZ3;E3VRZ4;E3VRZ6;E3VRZ7;E3VRZ8;E3VRZ9;E3VS00;E3VS01;E3VS02;E3VS04;E9Q9P4;F6V0P5;F6WSZ3;F6XW53;F6ZSN2;F7BHL0;J3QMT8;J3QN27;J3QP84;Q08460	-0.0896765	-0.00300163	0.138739			up
Q91WA1	0.00399723	0.068151	0.200082			up
Q9DBG7	-0.0680911	0.0828911	0.166871			up
Q9D8V7	0.175372	0.0142994	-0.256935	up
Q9QZE5	-0.109661	-0.0283126	0.196491			up
D3YYX8;D3Z2E9;D3Z7G3;Q9D882	-0.252625	0.228917	-0.214715		up
Q9D927	0.151479	0.0836756	0.197507	up		up
Q91VM3	0.0435056	0.280196	0.0970305		up
F8WIS9;P11798;Q80TN1	0.0967239	0.169646	0.0819898		up
E9Q1T1;E9Q1W0	-0.11083	0.134619	0.251989		up	up
A2AQC3;Q6DI68	0.0878933	0.110001	-0.256514		up
M0QW88;Q3UID4;Q3UKX1;Q3USQ4;Q9R144	0.084762	0.236322	-0.104481		up
A0A140T8T2;B2RX05;B7ZNW9;G3UY21;G3UYX7;G3X909;Q5DTL5;Q9R1B9	0.0177704	0.209187	0.0717459		up
Q80W37	-0.0555975	0.0305708	0.207625			up
Q8VCA8	-0.06101	0.19133	0.229496		up	up
Q8C0I4	0.10156	-0.0423362	0.0371087	up
Q8BKH7	0.00506873	0.142593	-0.0321772		up
O88907;Q2M4G9;Q3U556	0.122487	-0.00757939	-0.0748784	up
Q80U04	0.12878	0.388837	-0.111221	up	up
B2RWS7;Q8BZ47	0.0897693	0.00191265	0.244345			up
F8VQE2	0.104118	-0.0431009	-0.0881782	up
Q9Z0E0	0.0355205	0.28278	0.0369438		up
Q8VD33	0.0442041	0.111475	0.102506		up	up
F8WIG5;Q0VGT1;Q3TSX1;Q3UU77;Q5DTM7;Q5PR81;Q8K331;Q9Z207	0.0271024	0.132569	-0.018577		up
Q6VH22	0.175024	0.0636439	-0.0255458	up
Q9QWF0	0.0686915	0.138437	0.324145		up	up
P31648;Q6PCX2;Q8BPL9	0.0213579	-0.0126522	0.127314			up
H3BJ07;H3BJ82;Q8R088	-0.0137802	-0.0535057	0.158118			up
Q9JMG7	0.116733	0.0639527	0.292578	up		up
Q543K9	0.0603854	-0.0326569	0.125384			up
P70206	0.259747	-0.00504366	0.0980371	up
P62915;Q3ULN2	0.00098907	-0.0417003	0.24655			up
A2AVQ9;Q8C2G3;Q8R3H9	-0.00247532	-0.0194885	0.160921			up
Q3UGC8;Q91ZA3	0.0966295	0.134217	0.0130508		up
Q9D7M8	-0.0140462	0.062085	0.578811			up
A0A0R4J0N0;Q70E20	0.0330738	0.0716069	0.206448			up
Q3UG90	-0.0405892	-0.029873	0.14124			up
Q62255	NA	-0.0528013	0.150073			up
Q9Z2D6	0.0305699	-0.0618622	0.244402			up
E9Q9M0;Q6A078	0.0735359	0.381591	0.272283		up	up
O88533;Q5SUV8;Q5SUV9	NA	0.00839307	0.113115			up
A2ADB0;A2ADB1;Q62504	0.12043	0.190666	0.215399	up	up	up
Q06831	0.0587977	-0.0525533	0.276483			up
B7ZWE5;Q3THY9;Q9Z0H7	0.123373	-0.00679433	-0.0862447	up
B9EHZ5;Q3UN60;Q9JLB0	0.119415	0.00974958	-0.192256	up
Q6PDI5	0.151912	0.264549	0.315639	up	up	up
Q9CZX5	0.101697	0.0574057	0.351492	up		up
A2AJA9	-0.0157699	0.0163108	0.101147			up
Q922G0	0.136273	-0.225544	-0.175955	up
Q9WTV7	0.381405	-0.0525476	0.040952	up
E9Q6J8;Q08274	-0.0442683	0.109319	-0.25326		up
Q3U4Z0;Q8C726;Q8CDU2	-0.0482205	-0.119573	0.740628			up
A0A1Y7VMH7	-0.0839046	0.0379698	0.130618			up
J3QM81;Q80UU1	0.149327	-0.0234043	-0.118693	up
Q68FF7	0.08104	0.0641096	0.106325			up
F7D4S5	0.0184205	0.0488941	0.17583			up
A0A2I3BQN8	0.0101726	0.048123	0.173421			up
G3X8U8;O88622	-0.0172262	0.0565382	0.107609			up
Q8VE42	0.0260215	0.185097	-0.0587202		up
Q922E6	-0.121632	0.239235	0.0511771		up
Q76MZ3	-0.168395	0.0923999	0.435453			up
Q8C5Q4	0.181675	0.114837	-0.0204292	up	up
O88843;Q549T4	-0.0570674	-0.177577	0.12567			up
Q80Y44;Q8C751;Q8CFS2	0.055646	0.42589	0.205489		up	up
Q3TQB2	0.0411588	0.240231	0.0928964		up
Q8BGG7	0.00855273	0.126938	-0.0375466		up
D3YWS7;F6SJM7;Q8R2K1	0.0666834	0.173998	0.160091		up	up
Q3U0S4;Q7TSG2	0.236556	-0.0243655	0.411142	up		up
Q3TVT6;Q3UYP2;Q9CQF9	0.0306711	0.0152462	0.17382			up
E9Q2P0;E9QAW9;Q80TR4	0.108044	0.259084	0.0624917	up	up
B2CQD6;Q08879;Q3TWK8	0.20135	-0.300771	-0.0714263	up
A2AQL0;Q9Z1W9	0.0367346	0.162831	0.214452		up	up
Q9D0K2	0.0559549	-0.0304567	0.101643			up
P56375	0.0401879	0.0833221	0.141462			up
Q01279;Q9EP98	0.00423181	0.186842	0.35539		up	up
F7CZ64;Q8VHW2	0.030478	0.0775205	0.15853			up
Q8BSC6	0.0426401	0.0407825	0.155635			up
Q8CHK3	0.068406	0.203961	0.230984		up	up
P35486;Q3UFJ3	-0.039325	0.126	-0.00148204		up
A0A1N9M8A6;Q9CXV9	-0.00841963	0.111993	-0.0322244		up
P14115	0.0704503	0.183435	0.148003		up	up
Q7TN73	0.100827	0.226723	-0.114507	up	up
Q91YU8	0.0551082	0.00957948	0.184738			up
P62313;Q542U7	-0.0609398	0.0368061	0.131723			up
D3YWV5;Q62178	0.0243406	0.116442	-0.0440238		up
Q8K083	-0.0815254	-0.0698714	0.156716			up
Q8K4F6	0.390814	-0.118883	0.12682	up		up
Q5PRE5	0.190658	-0.0058253	0.135152	up		up
Q3U706;Q91XC8	0.253862	-0.129745	-0.105393	up
A0A0A0MQ92;A0A0A0MQB7;Q9WTS5	-0.0856884	0.125636	-0.195775		up
P59941;Q3UKP1	0.132859	-0.136545	-0.00588038	up
Q8C9T5	NA	0.0815561	0.431595			up
A0A0A0MQD5;Q4ACU6	-0.0910693	0.180733	-0.0627351		up
Q9CPQ1	0.00540224	0.101528	-0.0837606		up
P50247;Q3TF14;Q3U4D1	0.101438	0.0348786	0.129192	up		up
Q7TS72	0.0646989	0.0530257	0.119772			up
Q91ZU6	NA	0.125767	-0.130168		up
A0A0R4J012;Q9D650	0.199721	-0.0153811	0.0220474	up
Q9D727	0.109677	-0.0953523	0.0924897	up
Q80YA7	-0.0103233	0.107529	-0.0994596		up
Q9D0M2	0.170795	-0.157704	-0.0462792	up
G3UZJ2	-0.502768	0.1802	-0.682247		up
Q8BI84	0.0688484	0.108119	-0.0122157		up
A0A140LIW3	0.0573865	0.0453246	0.12567			up
O08914;Q3UUF0;Q8C541	0.028052	0.153734	0.13459		up	up
A0A087WPF7	0.127725	0.0788705	0.108327	up		up
Q3UKC1	0.0113081	0.151838	0.202471		up	up
Q3UDA8	0.144608	-0.112394	0.0014725	up
Q498A0;Q80ZU0	0.150714	0.0378485	0.166196	up		up
Q8BTW3	0.265489	0.213833	0.195452	up	up	up
P59016	-0.112037	0.145768	-0.143087		up
Q9CZG9	0.0523564	0.0292798	0.157332			up
Q6PDX6;Q9D4L6	-0.0538081	0.114028	-0.0567052		up
Q8CGP5	0.237462	0.133133	0.424246	up	up	up
Q8CGP7	0.305992	-0.162787	0.374407	up		up
Q64522	0.253494	0.0862061	0.356303	up		up
P27661	0.186303	0.0822602	0.390755	up		up
B2RVP5;P0C0S6;Q3THW5	0.159963	-0.0183668	0.294713	up		up
A0A087WNV1;A0A087WR52;A0A087WSR7;Q8K2K6	0.0180013	0.0709607	0.161744			up
K3W4Q8;O55107;O55108;P18572	0.132639	-0.0824958	-0.249704	up
K4DI59;P97386;Q3UC82;Q80ZH7	-0.0306194	-0.0440996	0.288815			up
A0A1L1SUI3;Q6WG34;Q9D1F9	0.0204867	0.244919	0.124109		up	up
P46414	-0.0103922	0.0398438	0.153472			up
Q3V100;Q924M7	0.0907803	0.00846327	0.201043			up
Q3V2W5;Q8CGN4	-0.00763712	-0.0200339	0.213049			up
D3Z1F3;Q05DT5;Q8BGG6	-0.167673	0.103861	-0.131516		up
Q9D0Q7	0.130028	0.142152	0.133778	up	up	up
Q8R502	-0.0814368	0.125477	-0.164004		up
Q91VE0	0.0547922	0.112212	-0.208171		up
Q3U4S0;Q7M753	0.00520533	0.123799	-0.0981204		up
Q8BUB4	0.125552	-0.168565	0.0306313	up
A3KML5;E9Q9C5;P63082;Q3UK60;Q80YP7	-0.142356	0.302299	-0.165899		up
F7BP73;Q3UHH2	-0.0438441	-0.0952185	0.158418			up
Q9Z2A0	-0.0486962	-0.0195922	0.176348			up
Q8BIZ1;S4R286	-0.0566795	0.123481	-0.116182		up
B2RY27;Q8BYC6	0.14003	0.0869711	-0.143472	up
Q8C3Q5	0.0032115	0.102157	0.0835712		up
P56183	0.114403	-0.0369542	0.107921	up		up
E9Q8I7	0.157551	0.0776472	0.208165	up		up
Q810I0	0.0734553	0.178907	-0.125318		up
Q9DB90	0.152772	0.0409089	0.0716407	up
H3BJ30;H3BJW3;Q6NVF9	-0.156923	0.0029747	0.124024			up
Q564E5;Q9WUK2	-0.058912	0.103592	0.123279		up	up
Q3UDK1	0.0547321	0.137413	-0.181345		up
Q8BH66	0.130076	0.075765	-0.060204	up
G3X9V4;Q01097	-0.0243157	0.139705	0.0127513		up
A0A217FL82;B2RQF5;P60755;Q3UV20	-0.0597088	-0.0910414	0.129877			up
Q9JJY3	-0.158173	0.0904782	0.184557			up
P10922;Q3U4Y0	0.166717	0.0198233	0.203122	up		up
Q9JHP7	0.125122	-0.194826	0.0954144	up
A0A0G2JEG3;Q8VE96	0.127731	-0.128715	-0.268055	up
Q8R1W8	0.0361305	0.0024236	0.126849			up
E9PZI6;E9QKG2;Q9WV86	0.0517776	0.105616	0.029091		up
A1A596;Q2M1K2;Q8BU03;Q8R538	0.189266	NA	NA	up
B7ZNX2;P53995	0.103109	-0.0476085	0.101331	up		up
Q9DAW9	-0.0718447	0.0909404	0.113046			up
Q8BH59	-0.236079	0.0801224	0.141787			up
Q91VA7	-0.0619462	-0.00639804	0.205413			up
K0BWC3	0.00765575	0.127907	0.106849		up	up
F6TVX7;Q3TRI5;Q505E1;Q8BSF4	0.0174967	0.13445	-0.100145		up
E9Q4D5;Q8VEL9	-0.05741	0.163317	0.0430637		up
Q3UHD7;Q61137	0.103318	0.0895157	0.039322	up
Q8CB62	-0.19933	0.104078	0.00916487		up
Q8K203	-0.0181558	0.0694949	0.248572			up
B1AU20;P70377	-0.111718	-0.112344	0.146442			up
E9PV68;E9Q199;E9Q1I2;Q8R2Y9	0.118797	-0.00675673	-0.0276531	up
Q542F1;Q9Z1Q5	0.0030659	-0.0451864	0.141868			up
Q543N5;Q9QYB1	0.102104	-0.0403222	-0.109035	up
Q6ZPY3;Q8K596	0.220674	-0.00462527	-0.0747071	up
Q3KNM9;Q9DCZ4	0.133276	0.0204201	-0.142245	up
Q62179	0.173393	0.155109	-0.0273862	up	up
Q9CX53	0.112254	0.0874905	0.24311	up		up
Q6P247	0.190797	-0.184299	-0.429673	up
A0A0R4J0D3;Q3TDQ1	-0.0671175	0.0961842	0.212679			up
Q3V1H1	0.0523975	0.105137	0.000897416		up
E9Q5A3	NA	0.112628	-0.183769		up
Q8BKZ9	0.0410796	-0.194852	0.116509			up
Q9Z277	0.317341	-0.0534443	0.598025	up		up
Q61753	-0.000937726	-0.574731	0.736788			up
B1AXV0	0.0831857	0.122378	0.0847501		up
A0A0R4J014;E9PWE2;P15806	0.132732	-0.0842031	0.0719451	up
E9QM61;P35689;Q3UV64	-0.0225587	-0.0329858	0.168629			up
Q810A3	0.104853	0.00522386	-0.172572	up
Q04447	-0.101838	-0.000563587	0.170134			up
Q8CCK0	0.323372	-0.197826	0.14586	up		up
O70479	NA	-0.00658306	0.647839			up
Q9D136	-0.0658254	0.192135	-0.0832769		up
D3Z4T1;D3Z580	-0.0928075	0.0372362	0.144081			up
E9QKL0;Q99NG0	0.016763	0.0735565	0.285929			up
P12815;Q8C5M4	0.0845703	0.123927	-0.00279209		up
Q8R179	-0.164054	-0.17679	0.124032			up
Q8K2T8	0.14237	-0.151147	0.0699164	up
Q1HKZ5	0.124198	NA	NA	up
Q9JJD0	0.0449035	-0.130964	0.171446			up
Q8CFI7	0.0421845	2.06e-05	0.627547			up
Q7TSC1	0.27862	0.0610825	-0.0278103	up
Q60770	0.151227	-0.107102	0.075577	up
A0A0J9YUN4	-0.174626	0.104754	-0.0583318		up
Q505L1;Q9Z2N8	0.0680255	0.0169238	0.252675			up
F8WJE3;Q8BQR4	0.119764	-0.0475198	-0.0724781	up
E9PUP9;E9PUQ0	-0.123446	-0.0730909	0.210868			up
Q9Z0V2	0.000744779	0.190133	0.0476272		up
Q5SUH5;Q8BUV6;Q9CVB3	-0.251323	-0.0305799	0.215865			up
Q6DFW0	0.0586315	0.117123	-0.0457414		up
B2RUG7;O88532	0.0704801	0.10007	0.228081		up	up
Q569X3;Q62241	0.101685	0.0141623	0.172702	up		up
F6YU65;Q3LS20;Q8BUW1;Q8BZB0	0.120023	-0.00264617	0.11598	up		up
O08915	0.0155887	0.0739415	0.112447			up
Q5NCC3	0.234648	-0.0558458	-0.654164	up
Q9JJ89	0.401935	0.125761	0.0265299	up	up
Q9D0F1	-0.0692405	0.0480564	0.184596			up
A0EQY3;K4DI67;Q3UTU7;Q6ZQK0	0.162703	-0.0233253	-0.0178065	up
Q3TJJ5;Q3UGW9;Q3UMD5;Q5DTK3;Q62074	0.0335282	-0.06254	0.114541			up
Q99LC9	0.103669	-0.181483	-0.145734	up
A0A1W2P711;E9PY90;E9Q3S2;H3BJS0;H3BK44;H3BK48;H3BKH2;Q3TZZ3;Q91ZV0	0.0430071	0.161255	0.143164		up	up
F8WGB3;Q5XK33;Q9CZB0	0.0277856	0.104705	0.0174649		up
B2RRX2;P63328	0.110045	0.171354	0.662758	up	up	up
Q9JI46	-0.050859	0.115263	-0.074947		up
Q8BN59	0.185406	0.0687884	0.00354163	up
Q3UAP1;Q9WUQ2	0.105269	-0.141581	-0.18775	up
E9PYL4;O70496;Q6RUT9;Q8CCI9	-0.0631808	0.168003	-0.00277912		up
Q8BUR4	0.143237	-0.163479	0.00231832	up
Q99JX7	0.0541248	0.0671804	0.120317			up
Q9JK42	0.153447	0.00116134	0.0420838	up
A9C491;Q8VE73	0.260634	0.0300132	0.13795	up		up
Q9JLI8	0.0359921	0.0106698	0.238805			up
Q3TVI4	0.127471	-0.0279679	0.0943922	up
Q3UGB8;Q99J56	0.0634027	0.162519	0.0777102		up
Q3TJX0;Q3U9M7;Q61233	0.0586637	-0.117142	0.119625			up
A0A2R8VHW4	NA	-0.00555782	0.291349			up
P02463	-0.072561	0.139599	-0.0354298		up
B2RS09;Q7JJ13	0.0910277	-0.152445	0.137555			up
B9EIE9;P46664	-0.00990637	-0.156812	0.123823			up
Q3URK7;Q3USV9;Q5KU38;Q8BY36;Q8R5L3	0.211292	0.163199	0.160173	up	up	up
A0A1B0GSR6;A6H5Z5;B7ZMT2;B7ZMT3;C5IAW8;Q5DTV3;Q8K1S2	0.0336677	-0.023006	0.141229			up
Q921N8;Q9WV81	-0.00601599	0.104155	0.0624011		up
Q5FWJ7	-0.0316432	0.124315	0.0270873		up
Q9D2P4	0.108441	0.0325762	-0.179811	up
Q9DB94	0.118007	0.00266394	0.0251871	up
D3Z6Y8;E9PX66;Q3UMC6;Q8BXI0;Q9CZV5	0.0584899	0.277769	-0.177506		up
Q9ESW4	0.155961	0.0951161	-0.0901625	up
Q9D903	-0.000708986	-0.16139	0.146279			up
Q7TMR0	-0.00401343	0.178934	0.064551		up
O70422;Q542U3	0.0759371	0.164489	0.206074		up	up
P99029;Q3U7H9;Q3UWS9	-0.148327	0.0649724	0.135315			up
Q80U35	0.0731817	0.17045	0.000148383		up
P61957	0.0408025	0.112551	0.105281		up	up
Q8BHC4	-0.0657287	0.028714	0.42494			up
E9Q421;Q3TGN0;Q8BL63;Q8BXX3;Q9CXY9	0.13135	-0.0803198	0.00521546	up
D1MAF3;Q3U0T7;Q3UTN3;Q8BNQ4;Q8C5J0;Q9D2H6	0.139763	NA	NA	up
Q8BG19	0.0700339	-0.172075	0.164499			up
Q3UH60	-0.112666	0.139797	0.323304		up	up
A0A087WSE1;A0A1X7SB71;E9QM14;Q9JIY2	0.150934	-0.0772875	0.0251849	up
E9Q800	-0.0561735	0.0614271	0.122298			up
P62141	-0.139147	-0.0773121	0.141988			up
P63087;Q3U7K1;Q6ZWM8	0.091172	0.0276952	0.151975			up
P62137	0.0250695	-0.05381	0.12842			up
A3KGB4;B9EKQ1	0.11896	-0.0163069	0.0687028	up
A2AIV2;E9PZY8	0.165906	0.00519056	0.0678441	up
Q61709	-0.187968	0.107783	-0.0466897		up
Q3TY78;Q66L47;Q8CGK7	-0.0901695	-0.208507	0.189816			up
Q548B0;Q9CYF5	0.125087	0.187535	0.031498	up	up
P57774	-0.0177658	-0.0401447	0.137746			up
Q3TIU4	-0.00621844	0.22527	-0.200825		up
B2RSC8;P46935	-0.00146937	-0.116801	0.249963			up
Q3UL36	0.0336923	-0.0672181	0.158539			up
O35654	0.0639181	0.000934822	0.103776			up
Q3U548;Q8R0M2;Q91ZJ5	0.189535	-0.09809	-0.0962756	up
A2AKH7;Q8JZX5;Q9D1G5	0.0388951	0.138847	-0.0876378		up
A0A0B4J1F5;Q3U3D7	0.11331	-0.00145181	0.120177	up		up
A0A1Y7VL44;E9Q6P5	-0.010924	0.130479	-0.143761		up
Q3TJ55;Q80W45	0.0935861	0.115994	-0.0126923		up
P55264	0.0466415	0.199796	0.0860064		up
Q8BZM1	-0.251068	0.230186	0.123175		up	up
P0C192	0.0617547	0.0405742	0.112848			up
Q8C8U8	NA	0.190655	-0.0680581		up
E9PVA8	-0.0169067	0.188845	-0.0373533		up
Q8CIB6	0.0398773	0.00650938	0.156583			up
P14152	-0.134189	-0.0271856	0.13591			up
P63005;Q5SW18	-0.107741	0.140203	0.0646598		up
J3QN31;P28650;Q3UBP0	0.183967	-0.515348	-0.26776	up
Q8CBY0	0.0688198	-0.0577078	0.297666			up
E9QKG3	0.164088	-0.101823	0.0655552	up
F8WJI3;Q8R3Q6	0.0321347	0.159356	-0.0350665		up
Q6A0A2	0.127462	-0.00516373	-0.0145889	up
B2RXL5;Q6QWF9;Q78WH7	0.000260325	0.112623	-0.0432893		up
Q3TDA7;Q9WVE8	0.0738541	0.144013	0.191407		up	up
P35831	-0.00870146	0.0108481	0.111369			up
Q69ZK9	-0.0128221	0.143356	0.0854287		up
A2VDG1;Q8CJG1	-0.156	0.144865	0.147784		up	up
Q8CJG0	0.0154599	0.0359783	0.151294			up
Q60855	0.0263289	0.162105	-0.129979		up
A2AG58	0.0311545	0.0845838	0.128562			up
A2AFF6;O35638	0.297184	0.195757	0.121846	up	up	up
D3Z6K8;P70392	0.131741	NA	NA	up
Q925B0	-0.032126	-0.0996141	0.119006			up
P97329	0.202932	NA	NA	up
Q6A028	-0.0526609	-0.0670828	0.237995			up
Q8K2F8	0.121679	0.0615856	0.242413	up		up
Q9DB07	0.00403727	-0.0809549	0.10175			up
Q8BW84;Q99JT1	0.177476	-0.18589	0.0785732	up
Q3U119	0.0526029	-0.115283	0.161029			up
P59055	0.114922	-0.0793223	-0.105097	up
P62342	0.0927295	0.103346	-0.0948036		up
F6QKD2;Q4VBG1;Q9CWX9	0.230811	0.0529781	0.230135	up		up
D3YXK2;S4R1M2	0.114709	-0.00752338	0.463011	up		up
D3Z4C2;G3X9Z6;P63042;Q05DI3	-0.0992844	0.225513	0.000898215		up
O89051;Q3TVJ0;Q3UCT9;Q9D1Q3	-0.0511896	-0.0317955	0.211861			up
Q05CL8	0.0510037	0.101668	0.010958		up
P43276;Q1WWK3	0.00228686	-0.0244558	0.272666			up
B1AWL2	-0.0090418	0.0264324	0.118148			up
A0A0G2JE00;Q80TU0;Q9WVQ1	0.161496	0.0186861	0.0532159	up
A0A1D5RME6	0.178385	NA	NA	up
P62700;Q3TMG7;Q65Z92	0.167538	0.0367479	-0.0976543	up
P27040	0.0986499	-0.0597628	0.213511			up
Q3UM45	-0.0133641	-0.0621434	0.100433			up
Q3TX38;Q60931	0.118016	-0.0151008	0.208333	up		up
Q80Y20	0.105294	-0.112394	-0.0199699	up
Q9DB50	-0.122012	0.22995	-0.104539		up
P61264	-0.143398	0.114134	0.072568		up
P34884;Q545F0	0.0621209	0.098533	0.123513			up
Q5SF07	-0.0267125	0.0168419	0.146203			up
Q9QYK7	-0.0974459	0.0362321	0.130548			up
Q9CQA9	0.119763	0.125703	0.0360257	up	up
Q3UDM8;Q8VEE0	0.167585	-0.145471	-0.0023013	up
Q3UG98	NA	0.135869	0.191597		up	up
O35130;Q542P8	0.0271548	0.0570999	0.283592			up
Q8QZZ7	0.0828658	0.11124	0.0115718		up
Q3TV62;Q9ER39	0.105318	-0.00129668	0.0661669	up
A2RS22;Q9WUM3	0.127947	-0.00673469	-0.0814129	up
Q3TEU8;Q5PPQ7;Q9WUM4	-0.0834928	-0.119079	0.151877			up
Q9ERE7	-0.0994208	0.296415	-0.0141844		up
P52196;Q545S0	0.166213	-0.0996136	0.0377009	up
A0A1L1SSH9;P07214;Q3TXI6;Q5NCU4;Q5NCU5	0.0791699	0.0104347	0.297647			up
Q0VGZ0;Q99PM3	-0.0539118	0.106213	-0.18127		up
A0A1L1SQX6;A0A1L1SV46;Q8BM13	-0.183704	0.130154	-0.0795436		up
E9PZS5;Q8C163	-0.0762677	0.102599	-0.0378812		up
A4QPD1;Q64318	0.0820613	0.0189725	0.214933			up
Q91VN1	-0.0227732	0.0149926	0.254611			up
Q8C0L3;Q9DC47	0.0596099	0.0789038	0.102187			up
Q6NZI9;Q6P407	-0.0390497	0.294012	-0.0267353		up
Q3UP18;Q91WM0;Q9Z2X6	NA	0.0241431	0.167363			up
P42232	0.102113	0.0873108	0.0450927	up
P48722	-0.0816945	0.0651919	0.126089			up
Q3TI84;Q8R349	-0.0114384	0.127249	0.11454		up	up
P52293;Q52L97	0.0470501	-0.0220441	0.173741			up
Q9CZU3	0.103727	0.00806198	-0.0214758	up
Q922U1	0.110017	0.0491588	0.149385	up		up
P47759;Q5SS02	-0.0304765	0.000394758	0.148802			up
A2API3;Q80V86	-0.233322	0.312328	-0.019532		up
E9Q026;Q7TPS5	-0.00804403	0.0679894	0.167137			up
A8Y5H7	0.117462	0.0841459	0.0516083	up
Q07802;Q3UTW6;Q5SWK4;Q5SWK5;Q5SWK8;Q8BSM3;Q8CBL7	0.272472	0.0105471	0.131424	up		up
Q8C605;Q9WUA3	0.458915	0.498451	-0.0413835	up	up
F7CVQ1;F8WJ48;F8WJ50;F8WJ51;Q8R4G0	0.117138	-0.00434273	0.126604	up		up
O88441;Q3TI19;Q3TI40	-0.0768041	0.118365	-0.118035		up
A2AKX3	-0.118407	0.134269	-0.0687076		up
F7CJR1;Q9QWZ1	0.185949	-0.132594	0.0082622	up
Q9D8Z6	-0.210884	0.108899	0.00522701		up
Q6P5F9	0.0477326	0.107093	0.19119		up	up
Q6PCN7	0.0489538	0.114046	0.161082		up	up
Q64104;Q78ZM1	0.138747	-0.0158654	0.12201	up		up
Q5BKP5;Q8BRU5;Q99MJ9	0.118956	-0.0293369	-0.0951577	up
A0A068BD65;A0A068BES4;A0A068BFV6;A0A068BGT5;A0A068BGV8;A0A068BIV0;G3UXP8;P28704;Q3TWJ1;Q8VCR0	0.0502014	0.112741	0.128162		up	up
P06467;Q78PA4	0.0303035	-0.31292	0.183634			up
Q9D2X8	0.158214	0.0994292	-0.110289	up
P10630;Q52KC1	-0.120281	0.129419	-0.112408		up
P25206;Q3UI57	-0.285809	-0.11623	0.113664			up
B2RS43;Q9Z1R4	-0.0229344	0.151316	-0.138662		up
Q9D6Z1	0.156892	0.0465493	0.204091	up		up
F6RJ64;Q68FD7	0.345862	0.0274594	-0.0371063	up
P70399	0.0969645	0.180005	0.362239		up	up
Q8R2S9	0.120863	0.148226	0.132538	up	up	up
Q80XN0	0.372172	-0.009953	-0.000648616	up
A2AA85;Q6NXN1	-0.00447995	-0.0774066	0.166134			up
E9Q6L4;Q3TXH9;Q3U3T9;Q60949	0.0861951	0.246909	0.0450883		up
Q3TLG2;Q5RL57;Q9D0K8;Q9R0L7	0.00500203	0.218894	0.23497		up	up
O88307	0.0223776	0.116252	-0.18477		up
P24472	-0.216782	0.0562793	0.36107			up
Q8K0D7	-0.0426034	0.236281	0.158407		up	up
Q9CRA8	-0.0299727	-0.00585756	0.101208			up
J3QMM7;K3W4M4;Q9CZ42	-0.0105221	0.101548	-0.139764		up
O08638	-0.0682079	-0.0665265	0.228177			up
Q7TMM9	-0.110643	0.170738	-0.128605		up
O88829	-0.0079285	0.388353	-0.0936627		up
P61211;Q14AC7	0.0292045	0.141911	0.261626		up	up
Q3UH31;Q99MU3	-0.0105827	-0.102469	0.173865			up
Q9DCJ9	-0.19416	-0.0166779	0.153946			up
Q99JX6	NA	-1.08827	1.42966			up
A0A087WQ11;Q569Z9;Q9Z0Z3	0.168763	0.00207598	-0.0318605	up
A2AMY5;Q91VX2	-0.00991171	-0.0798511	0.306487			up
Q3TE88;Q80ZM7	0.115995	0.0248177	0.0926303	up
B1AXZ4;B1AXZ5	-0.0275269	0.15307	-0.0733206		up
E9Q8T2	-0.01973	0.103243	0.334889		up	up
A0A0J9YUX9	-0.0833587	0.113034	0.0494726		up
Q8VD75	0.0669023	0.0897708	0.114229			up
B9EJ29;Q80UG2	-0.0770687	0.102518	0.379277		up	up
B2RWT9;Q8CJH3	0.135169	0.0272113	0.305639	up		up
Q8CIW5	0.173787	-0.035862	-0.0504578	up
Q9JMG1	0.0972587	0.105678	0.0257962		up
Q4V9W2	0.0934777	0.0323556	0.142393			up
Q99LN9	-0.041629	0.110229	0.221001		up	up
P05532	0.0515063	0.176625	0.149784		up	up
Q3TV93;Q5HZH8;Q9Z1B5	0.0425019	0.0557923	0.105407			up
Q9QZ06	0.0669668	0.236356	0.092457		up
A0A0A0MQ89;Q80US4	0.185998	-0.453431	-0.0708943	up
A0A0U1RNW8;A0A0U1RPC1;E9PUW0;P40645;Q3V1J7;Q6NWW0;Q8BSS6	0.129363	-0.0657442	0.058638	up
B2KFM4	0.14013	0.0620692	-0.0607217	up
Q3U0V3;Q80UP5	0.0120595	0.370838	0.116484		up	up
Q80X32	0.13347	0.0220812	0.254871	up		up
A9CLV6;Q9QZI8	-0.00446644	-0.00500457	0.119604			up
B2RTJ8;O35710;Q3UEU2	-0.0501846	-0.249127	0.288866			up
Q810B9	0.108029	0.119558	0.133308	up	up	up
P97868	-0.133324	0.012245	0.169386			up
O35386;Q3TGP3;Q3TPC7	NA	0.196863	0.0602926		up
Q9EQI8	0.0360137	0.0236243	0.116565			up
Q3TZH6;Q571L5;Q61188	0.102168	-0.0137433	0.240181	up		up
Q8BG99;Q8BJF5;Q8BVV3	0.166357	0.203068	-0.0278957	up	up
Q3U417;Q3UJ84;Q8C8U0	0.0109462	0.0213121	0.100786			up
A0A0R4J081;A2AQ17;Q9CWX2	0.127101	-0.0107142	0.0597665	up
Q8K3J5	0.224616	0.0629167	-0.0256078	up
Q543E2;Q9WVD5	0.096834	0.129342	0.00522591		up
Q91VW3	0.183096	-0.287886	-0.0477519	up
P70372;Q3UFF9;Q8BM84;Q8BW03	0.0711115	-0.0100979	0.277908			up
O08600;Q3UN47	0.220324	-0.113916	0.0626275	up
O55091	-0.185132	0.108762	0.116312		up	up
Q8C996	0.0150397	0.0358836	0.186832			up
Q99J62	0.143518	-0.163668	0.136732	up		up
A6H659;Q3U1F9	0.140006	-0.00529591	-0.124403	up
P43346;Q545E8	0.130721	0.0713807	0.0781597	up
G5E924	0.0931459	0.0526475	0.157194			up
A0A0R4J000;Q6ZQH5;Q8VC57	0.0270331	0.115413	0.349307		up	up
Q3V0A7;Q7TT23;Q8BIT3	0.0777173	0.29242	0.091355		up
Q3TN31;Q542H2;Q9Z2U0	-0.0892826	0.111503	-0.388054		up
Q91VU7	-0.0550583	0.0451001	0.100743			up
Q3T9L0;Q3UVN0;Q8VDW0	0.0664235	-0.197154	0.100736			up
Q6ZQ18	0.0505969	0.0153506	0.140556			up
P62488	-0.0378478	-0.103467	0.547081			up
Q3TG23;Q3TT47;Q9ESX4	-0.0452175	0.203541	-0.0763395		up
A0A0M3HEP3;Q8CCZ4;Q99M04	-0.0944646	-0.103969	0.29256			up
Q9JKF6	0.0222229	-0.0365161	0.297054			up
Q3UH13;Q9JIL5	0.140389	-0.0171923	-0.104225	up
A0A2U3TZ54;P61219;Q3TES3;Q3TN04	0.127775	0.0118271	0.471694	up		up
E9PXR4;Q0PD11;Q8VHQ4	0.0199074	-0.0959272	0.164928			up
Q8BH40;Q9DCE1	-0.070543	0.253587	-0.154832		up
P61809;Q3V3I8;Q542T9;Q8BKY0;Q8BLT0	0.143231	NA	NA	up
[truncated: 972 more rows]

## Sheet: Sheet3
Dose dependency:
Pls3
Cul3 fl/+	Cul3 fl/+ Emx1-Cre	Cul3 fl/fl Emx1-Cre
8.51539	8.61503	8.74604
8.4668	8.56657	8.71224
8.45712	8.62354	8.72345
8.50253
8.46522
Cul3 fl/+	Cul3 fl/+ Emx1-Cre	Cul3 fl/fl Emx1-Cre
8.48141	8.60171	8.72724	mean expression level
Ina
Cul3 fl/+	Cul3 fl/+ Emx1-Cre	Cul3 fl/fl Emx1-Cre
9.38528	9.38657	9.50659
9.28927	9.418	9.53818
9.30682	9.36087	9.57184
9.40237
9.28612
Cul3 fl/+	Cul3 fl/+ Emx1-Cre	Cul3 fl/fl Emx1-Cre
9.33397	9.38848	9.53887	mean expression level
