# Supplementary material for: Cul3 regulates cytoskeleton protein homeostasis and cell migration during a critical window of brain development
Source: Nat Commun. 2021 May 24;12:3058. doi: 10.1038/s41467-021-23123-x (PMC8144225; doi:10.1038/s41467-021-23123-x)
Supplement: Supplementary file 11 — Supplementary Data 8 [file 41467_2021_23123_MOESM11_ESM.xlsx]

## Sheet: Cortex
Leading protein IDs	Gene names	MW	Number of identified peptides	Peptide IDs	Razor Peptide IDs	Unique Peptide IDs	F-test: Mean log2(Ratio) - JM_Adult_Cortex_Cul3+/- vs Cul3+/+	F-test: Moderated -log10(Pvalue) - JM_Adult_Cortex_Cul3+/- vs Cul3+/+	F-test: Significant-FDR=10% - JM_Adult_Cortex_Cul3+/- vs Cul3+/+	F-test: Significant-FDR=20% - JM_Adult_Cortex_Cul3+/- vs Cul3+/+	F-test: Regulated - JM_Adult_Cortex_Cul3+/- vs Cul3+/+
P20152;Q3U6S1;Q5FWJ3	Vim	53.688	38	13694;16089;20063;24198;26578;26579;27827;27947;28094;38672;45544;45545;47349;53546;53547;57776;57777;60826;62748;62749;62853;66837;67859;71997;75184;78634;79408;79684;79685;81514;86557;89033;90087;90530;94524;99119;99294;99358	13694;16089;20063;24198;26578;26579;27947;28094;38672;45544;45545;47349;53546;53547;57776;57777;60826;62748;62749;62853;66837;67859;71997;75184;78634;79408;79684;79685;81514;86557;89033;90087;90530;94524;99119;99294;99358	13694;16089;20063;24198;26578;26579;27947;28094;45544;45545;47349;53546;53547;57776;57777;60826;62748;62749;62853;66837;67859;75184;78634;79408;79684;79685;81514;86557;89033;90087;90530;99294;99358	0.692731	4.43327		+	up, FDR = 20%
E9Q4P1;Q8R3I5	Wdfy1	46.218	8	10612;10761;20092;36079;56885;95781;98202;103436	10612;10761;20092;36079;56885;95781;98202;103436	10612;10761;20092;36079;56885;95781;98202;103436	1.19019	6.62996		+	up, FDR = 20%

## Sheet: Hippocampus
Leading protein IDs	Gene names	MW	Number of identified peptides	Peptide IDs	Razor Peptide IDs	Unique Peptide IDs	F-test: Mean log2(Ratio) - JM_Adult_Hippocampus Analysis_Cul3+/- vs Cul3+/+	F-test: Moderated -log10(Pvalue) - JM_Adult_Hippocampus Analysis_Cul3+/- vs Cul3+/+	F-test: Significant-FDR=10% - JM_Adult_Hippocampus Analysis_Cul3+/- vs Cul3+/+	F-test: Significant-FDR=20% - JM_Adult_Hippocampus Analysis_Cul3+/- vs Cul3+/+	F-test: Regulated - JM_Adult_Hippocampus Analysis_Cul3+/- vs Cul3+/+
Q8BKI2	Tnrc6b	191.963	13	34890;38195;69535;73320;78068;78138;78506;82420;88609;89134;89240;92653;94426	34890;38195;69535;73320;78068;78138;78506;82420;88609;89134;89240;92653;94426	34890;38195;69535;73320;78068;78138;78506;82420;88609;89134;89240;92653;94426	-0.767921	4.93139	+	+	down, FDR = 10%
Q6ZQ84;Q9JLV5	Cul3	91.277	42	3105;5727;5975;5976;5977;14239;15950;19728;22055;27497;29728;30089;30112;36303;39792;47042;49564;50559;51969;59590;69729;69853;70047;72470;72753;75985;76284;79116;79162;80669;87234;89170;90032;90033;91649;91678;93281;94350;102080;102292;109660;109922	3105;5727;5975;5976;5977;14239;15950;19728;22055;27497;29728;30089;30112;36303;39792;47042;49564;50559;51969;59590;69729;69853;70047;72470;72753;75985;76284;79116;79162;80669;87234;89170;90032;90033;91649;91678;93281;94350;102080;102292;109660;109922	3105;5727;5975;5976;5977;14239;15950;19728;22055;27497;29728;30089;30112;36303;39792;47042;49564;50559;51969;59590;69729;69853;70047;72470;72753;75985;76284;79116;79162;80669;87234;89170;90032;90033;91649;91678;93281;94350;102080;102292;109660;109922	-0.754583	4.77327		+	down, FDR = 20%
Q3TSG4	Alkbh5	44.411	6	16246;18569;36424;42981;57563;66582	16246;18569;36424;42981;57563;66582	16246;18569;36424;42981;57563;66582	-0.767428	3.74191		+	down, FDR = 20%
E9Q4P1;Q8R3I5	Wdfy1	46.218	8	10612;10761;20092;36079;56885;95781;98202;103436	10612;10761;20092;36079;56885;95781;98202;103436	10612;10761;20092;36079;56885;95781;98202;103436	3.20708	10.1113	+	+	up, FDR = 10%
Q6P1J0	Maneal	51.106	3	6674;12625;81119	6674;12625;81119	6674;12625;81119	1.19188	5.6331	+	+	up, FDR = 10%
Q920Q2	Rev1	137.341	2	54863;81950	54863;81950	54863;81950	1.20813	6.72899	+	+	up, FDR = 10%

## Sheet: Cerebellum
Leading protein IDs	Gene names	MW	Number of identified peptides	Peptide IDs	Razor Peptide IDs	Unique Peptide IDs	F-test: Mean log2(Ratio) - JM_Adult_Cerebellum Analysis_Cul3+/- vs Cul3+/+	F-test: Moderated -log10(Pvalue) - JM_Adult_Cerebellum Analysis_Cul3+/- vs Cul3+/+	F-test: Significant-FDR=10% - JM_Adult_Cerebellum Analysis_Cul3+/- vs Cul3+/+	F-test: Significant-FDR=20% - JM_Adult_Cerebellum Analysis_Cul3+/- vs Cul3+/+	F-test: Regulated - JM_Adult_Cerebellum Analysis_Cul3+/- vs Cul3+/+
Q6ZQ84;Q9JLV5	Cul3	91.277	42	3105;5727;5975;5976;5977;14239;15950;19728;22055;27497;29728;30089;30112;36303;39792;47042;49564;50559;51969;59590;69729;69853;70047;72470;72753;75985;76284;79116;79162;80669;87234;89170;90032;90033;91649;91678;93281;94350;102080;102292;109660;109922	3105;5727;5975;5976;5977;14239;15950;19728;22055;27497;29728;30089;30112;36303;39792;47042;49564;50559;51969;59590;69729;69853;70047;72470;72753;75985;76284;79116;79162;80669;87234;89170;90032;90033;91649;91678;93281;94350;102080;102292;109660;109922	3105;5727;5975;5976;5977;14239;15950;19728;22055;27497;29728;30089;30112;36303;39792;47042;49564;50559;51969;59590;69729;69853;70047;72470;72753;75985;76284;79116;79162;80669;87234;89170;90032;90033;91649;91678;93281;94350;102080;102292;109660;109922	-0.716739	5.76652	+	+	down, FDR = 10%
Q8BGN2	D3Ertd751e	22.46	5	23725;40174;43705;64230;105536	23725;40174;43705;64230;105536	23725;40174;43705;64230;105536	-0.370253	4.04642		+	down, FDR = 20%
E9Q4P1;Q8R3I5	Wdfy1	46.218	8	10612;10761;20092;36079;56885;95781;98202;103436	10612;10761;20092;36079;56885;95781;98202;103436	10612;10761;20092;36079;56885;95781;98202;103436	2.35301	10.4233	+	+	up, FDR = 10%
Q9D009	Lipt2	24.955	4	7681;34542;66166;92888	7681;34542;66166;92888	7681;34542;66166;92888	0.683052	4.49589	+	+	up, FDR = 10%
P03995	Gfap;Gm5414;Krt74	49.9	37	2569;2588;2589;4634;4762;13499;16027;25340;25732;26668;27948;28167;38672;41055;47765;48527;50924;53543;54257;55868;56089;56296;56297;57053;60042;62754;76768;77089;77363;85292;90043;90324;95492;96663;98448;98449;99287	2569;2588;2589;4634;4762;13499;16027;25340;25732;26668;27948;28167;41055;47765;48527;50924;53543;54257;55868;56089;56296;56297;57053;60042;62754;76768;77089;77363;85292;90043;90324;95492;96663;98448;98449;99287	2569;2588;2589;4634;4762;13499;16027;25340;25732;26668;27948;28167;41055;47765;48527;50924;53543;54257;55868;56089;56296;56297;57053;60042;62754;76768;77089;77363;85292;90043;90324;95492;96663;98448;98449;99287	0.646383	4.48487		+	up, FDR = 20%
