# Supplementary material for: Cul3 regulates cytoskeleton protein homeostasis and cell migration during a critical window of brain development
Source: Nat Commun. 2021 May 24;12:3058. doi: 10.1038/s41467-021-23123-x (PMC8144225; doi:10.1038/s41467-021-23123-x)
Supplement: Supplementary file 12 — Supplementary Data 9 [file 41467_2021_23123_MOESM12_ESM.xlsx]

## Sheet: Experiment map - Adult
Replicate	Genotype	Tissue	Litter	Reference	MQ.Exp	Fractions	Isobaric.label	Isobaric.label.details	Isobaric.set
1	WT	Cortex	L1a	TRUE	A	1;2;3;4;5;6;7;8;9;10;11;12;13;14;15	0	126	1
2	WT	Cortex	L1a	TRUE	A	1;2;3;4;5;6;7;8;9;10;11;12;13;14;15	1	127N	1
3	WT	Cortex	L2a	TRUE	A	1;2;3;4;5;6;7;8;9;10;11;12;13;14;15	2	127C	1
4	WT	Cortex	L2a	TRUE	A	1;2;3;4;5;6;7;8;9;10;11;12;13;14;15	3	128N	1
1	KO	Cortex	L1a	FALSE	A	1;2;3;4;5;6;7;8;9;10;11;12;13;14;15	4	128C	1
2	KO	Cortex	L1a	FALSE	A	1;2;3;4;5;6;7;8;9;10;11;12;13;14;15	5	129N	1
3	KO	Cortex	L2a	FALSE	A	1;2;3;4;5;6;7;8;9;10;11;12;13;14;15	6	129C	1
4	KO	Cortex	L2a	FALSE	A	1;2;3;4;5;6;7;8;9;10;11;12;13;14;15	7	130N	1
1	WT	Hippocampus	L1a	TRUE	B	1;2;3;4;5;6;7;8;9;10;11;12;13;14;15	0	126	2
2	WT	Hippocampus	L1a	TRUE	B	1;2;3;4;5;6;7;8;9;10;11;12;13;14;15	1	127N	2
3	WT	Hippocampus	L2a	TRUE	B	1;2;3;4;5;6;7;8;9;10;11;12;13;14;15	2	127C	2
4	WT	Hippocampus	L2a	TRUE	B	1;2;3;4;5;6;7;8;9;10;11;12;13;14;15	3	128N	2
1	KO	Hippocampus	L1a	FALSE	B	1;2;3;4;5;6;7;8;9;10;11;12;13;14;15	4	128C	2
2	KO	Hippocampus	L1a	FALSE	B	1;2;3;4;5;6;7;8;9;10;11;12;13;14;15	5	129N	2
3	KO	Hippocampus	L2a	FALSE	B	1;2;3;4;5;6;7;8;9;10;11;12;13;14;15	6	129C	2
4	KO	Hippocampus	L2a	FALSE	B	1;2;3;4;5;6;7;8;9;10;11;12;13;14;15	7	130N	2
1	WT	Cerebellum	L1b	TRUE	AC	1;2;3;4;5;6;7;8;9;10;11;12;13;14;15	0	126	3
2	WT	Cerebellum	L1b	TRUE	AC	1;2;3;4;5;6;7;8;9;10;11;12;13;14;15	1	127N	3
3	WT	Cerebellum	L2b	TRUE	AC	1;2;3;4;5;6;7;8;9;10;11;12;13;14;15	2	127C	3
4	WT	Cerebellum	L2b	TRUE	AC	1;2;3;4;5;6;7;8;9;10;11;12;13;14;15	3	128N	3
5	WT	Cerebellum	L3b	TRUE	AC	1;2;3;4;5;6;7;8;9;10;11;12;13;14;15	4	128C	3
1	KO	Cerebellum	L1b	FALSE	AC	1;2;3;4;5;6;7;8;9;10;11;12;13;14;15	5	129N	3
2	KO	Cerebellum	L1b	FALSE	AC	1;2;3;4;5;6;7;8;9;10;11;12;13;14;15	6	129C	3
3	KO	Cerebellum	L2b	FALSE	AC	1;2;3;4;5;6;7;8;9;10;11;12;13;14;15	7	130N	3
4	KO	Cerebellum	L2b	FALSE	AC	1;2;3;4;5;6;7;8;9;10;11;12;13;14;15	8	130C	3
5	KO	Cerebellum	L3b	FALSE	AC	1;2;3;4;5;6;7;8;9;10;11;12;13;14;15	9	131	3
