# Supplementary material for: Cul3 regulates cytoskeleton protein homeostasis and cell migration during a critical window of brain development
Source: Nat Commun. 2021 May 24;12:3058. doi: 10.1038/s41467-021-23123-x (PMC8144225; doi:10.1038/s41467-021-23123-x)
Supplement: Supplementary file 13 — Supplementary Data 10 [file 41467_2021_23123_MOESM13_ESM.xlsx]

## Sheet: Experiment map - Embryonic
Replicate	Genotype	Litter	Group	Reference	Reference_2	MQ.Exp	Fractions	Isobaric.label	Isobaric.label.details	Isobaric.set	Sample.name
1	WT	L1	F	TRUE	NA	CC	1;2;3;4;5;6;7;8;9;10;11;12;13;14;15	0	126	1	E-CTX-WT 1
2	WT	L1	F	TRUE	NA	CC	1;2;3;4;5;6;7;8;9;10;11;12;13;14;15	1	127N	1	E-CTX-WT 2
3	WT	L2	F	TRUE	NA	CC	1;2;3;4;5;6;7;8;9;10;11;12;13;14;15	2	127C	1	E-CTX-WT 3
4	WT	L3	F	TRUE	NA	CC	1;2;3;4;5;6;7;8;9;10;11;12;13;14;15	3	128N	1	E-CTX-WT 4
5	WT	L3	F	TRUE	NA	CC	1;2;3;4;5;6;7;8;9;10;11;12;13;14;15	4	128C	1	E-CTX-WT 5
1	KO	L1	F	FALSE	NA	CC	1;2;3;4;5;6;7;8;9;10;11;12;13;14;15	5	129N	1	E-CTX-KO 1
2	KO	L1	F	FALSE	NA	CC	1;2;3;4;5;6;7;8;9;10;11;12;13;14;15	6	129C	1	E-CTX-KO 2
3	KO	L2	F	FALSE	NA	CC	1;2;3;4;5;6;7;8;9;10;11;12;13;14;15	7	130N	1	E-CTX-KO 3
4	KO	L3	F	FALSE	NA	CC	1;2;3;4;5;6;7;8;9;10;11;12;13;14;15	8	130C	1	E-CTX-KO 4
5	KO	L3	F	FALSE	NA	CC	1;2;3;4;5;6;7;8;9;10;11;12;13;14;15	9	131	1	E-CTX-KO 5
1	WT	A	A	TRUE	NA	CF	1;2;3;4;5;6;7;8;9;10;11;12;13;14;15	0	126	2	CTR-A
1	HET	A	A	FALSE	NA	CF	1;2;3;4;5;6;7;8;9;10;11;12;13;14;15	1	127N	2	HET-A
2	HOM	B	B	FALSE	NA	CF	1;2;3;4;5;6;7;8;9;10;11;12;13;14;15	2	127C	2	HOM-B
2	HET	B	B	FALSE	NA	CF	1;2;3;4;5;6;7;8;9;10;11;12;13;14;15	3	128N	2	HET-B
2	WT	B	B	TRUE	NA	CF	1;2;3;4;5;6;7;8;9;10;11;12;13;14;15	4	128C	2	CTR-B
3	WT	C	C	TRUE	NA	CF	1;2;3;4;5;6;7;8;9;10;11;12;13;14;15	5	129N	2	CTR-C
3	HOM	C	C	FALSE	NA	CF	1;2;3;4;5;6;7;8;9;10;11;12;13;14;15	6	129C	2	HOM-C
4	HET	D	D	FALSE	NA	CF	1;2;3;4;5;6;7;8;9;10;11;12;13;14;15	7	130N	2	HET-D
4	WT	D	D	TRUE	NA	CF	1;2;3;4;5;6;7;8;9;10;11;12;13;14;15	8	130C	2	CTR-D
5	HOM	E	E	FALSE	NA	CF	1;2;3;4;5;6;7;8;9;10;11;12;13;14;15	9	131N	2	HOM-E
5	WT	E	E	TRUE	NA	CF	1;2;3;4;5;6;7;8;9;10;11;12;13;14;15	10	131C	2	CTR-E
