# Supplementary material for: Cul3 regulates cytoskeleton protein homeostasis and cell migration during a critical window of brain development
Source: Nat Commun. 2021 May 24;12:3058. doi: 10.1038/s41467-021-23123-x (PMC8144225; doi:10.1038/s41467-021-23123-x)
Supplement: Supplementary file 17 — Source data [file 41467_2021_23123_MOESM17_ESM.xlsx]

## Sheet: Fig. 1a
Cul3+/+	Cul3+/-
0	3
0.67	1
0.33	2
0	1
0.33	3
0	3
1	1.67
0.67	1.33
0	1.67
1	3
0	1.67
1.83	1.33
1	2.17
1.5	2.17
0.33	2.5
0	1.83
1	1
0.33	2.33
0	1.67
0.33	2.33
0.67	3
1	2.67
0.67	1.33
0.67	1.67
1	2

## Sheet: Fig. 1c
Sway (cm)			Stance (cm)
Cul3+/+	Cul3+/-		Cul3+/+	Cul3+/-
2.35	3.03		3.85	4.43
2.75	2.67		4.1	4.6
2.43	2.97		4.07	4.87
2	2.87		4.1	4.1
2.27	2.57		4.53	4.73
2.7	2.27		4.83	4.17
2.37	2.3		3.9	3.67
2.4	3.3		3.97	5.37
2.5	2.4		4.33	4.83
2.15	2.5		4	4.2
2.63	3.07		4.03	4.7
2.2	2.57		4.2	4.77
2	2.7		4	4.57
2.5	2.73		4.33	4.4
2.8	2.6		4.73	4.7
2.17	2.95		4.3	4.8
2.47	3.13		4.57	4.5
2.63	2.87		4.77	4.27
2.37	2.5		4.43	4.13

## Sheet: Fig. 1d, d´
Sum of daily latencies (sec) - Fig. 1d
	Cul3+/+																														Cul3+/-
Day 1	322	280	360	630	478	451	315	693	584	586	487	418	321	511	434	451	739	486	496	316	498	493	178	415	605	430	648	452	332	633	509	243	162	501	428	526	407	325	258	457	178	291	301	290	290	321	490	284	345
Day 2	277	513	557	681	654	501	522	605	596	741	566	810	397	587	632	780	744	573	720	465	697	529	469	753	717	655	650	708	558	640	576	469	447	619	510	663	487	544	345	407	346	411	293	583	426	355	406	328	825
Day 3	294	488	566	537	535	735	577	513	741	879	732	906	650	588	749	879	822	631	803	612	510	674	535	816	661	575	678	833	537	766	499	349	441	630	608	752	513	311	391	389	590	509	495	710	546	334	506	496	719
Trial 1 (rpm) - Fig. 1d'
Cul3+/+	Cul3+/-
18	20
19	10
25	13
36	23
16	13
15	22
15	14
37	10
28	20
23	18
19	16
12	18
17	21
20	16
23	20
26	12
33	10
21	19
24	16
16	16
22	26
30	9
9	23
15	11
28	26
14	18
21	19
15	22
18	24
29	26
[truncated: 11 more columns]

## Sheet: Fig. 1e
Cul3+/+		Cul3+/-				Social preference index
Mouse 1	Object	Mouse 1	Object			Social WT	Social KO
176.16	32.08	156.64	37.12			81.8	75.48
187.84	30.24	131.52	77.2			52.15	81.42
174.08	14.56	200.24	39.04			88.3	54.26
136.88	39.2	138.32	25.84			66.7	52.83
150.24	34.72	142.56	44.08			57.1	52.77
124.56	44.48	84.4	60.24			65.55	55.85
127.92	67.04	150.4	47.84			74.37	57
104.72	41.2	122.24	44.08			53.95	56.72
91.44	25.04	86.48	29.84			74.2	78.84
124.32	37.84	108.48	62.4			73.86	70.79
140.88	60.32	121.84	32.8			66.75	78.43
142	31.6	140.64	45.68			86.23	79.08
64.16	58.88	127.6	29.12			79.38	78.35
169.68	22.48	119.6	100.8
115.52	57.68	52.24	46.64			84.59	80.84
99.12	74.48	100.56	90			86.13	63.01
88.88	46.72	126	99.6			92.28	83.68
138.8	47.84	74.96	56.56			77.74	84.26
118	100.72	71.2	54.32			81.23	76.38
135.04	46.96	186.56	50.08			73.69	58.35
118.24	41.84	158.8	65.52			65.61	75.87
127.84	63.68	185.28	50.96			71.77	73.5
184.32	29.44	186.24	49.28			78.5	74.35
173.04	44.96	165.6	45.76			76.67	63.48
						70.02	78.79

## Sheet: Fig. 1f
Cul3+/+		Cul3+/-				Social novelty index
Mouse 1	Mouse 2	Mouse 1	Mouse 2			Social WT	Social KO
35.92	122.88	54	41.64			73.37	67.58
38.56	242	85.2	116.84			54.3	64.21
50.56	108.48	87.92	102.92			75.85	61.7
44.08	70.32	53.28	80.44			65.03	72.73
39.04	132.72	82	42.52			61.09	48.46
67.76	68.24	44.64	75			77.08	47.86
54.16	84.24	46.96	62.48			46.71	38.62
48.4	83.76	74	73.36			58.78	61.14
29.52	78.96	54.64	106.8			62.27	40.58
51.6	92.96	65.76	51.96			78.88	68.27
147.04	55.36	54.64	104.72			66.79	61.12
42.36	116.72	70.2	146.32			47.98	53.34
38.04	45.2	33.08	59.36			61.7	32.92
53.4	167.68	70.36	113.36
41.56	77.28	28.92	77.12			77.38	43.54
59.88	94	100.92	94.88			86.26	57.83
27.72	93.2	93.96	86.24			68.21	53.93
87.24	76.48	54.04	34			61.47	60.16
50.44	71.92	54.92	86.4			77.27	34.15
45.8	75.6	97.24	66.4			50.18	62.69
29.48	110.08	44.2	95.12			60.87	57.09
34.72	69.84	89.88	141.28			63.38	49.78
109.88	101.36	106.36	121.6			72.79	66.15
50.36	81.12	132.2	64.88			64.31	44.14
						27.35	65.71

## Sheet: Fig. 1g
	Cul3+/+																								Cul3+/-
	time spent sniffing (sec)																								time spent sniffing (sec)
Water-1	9.4	3.04	16.31	10.27	20.88	16.19	10.29	10.99	9.04	4.59	8.66	7.56	7.7	16.37	6.22	2.72	7.05	8.04	21.77	6.27	4.47	4.65	11.79	5.21	23.35	14.9	15.28	6.88	17.22	23.8	8.54	12.8	16.86	35.86	8.68	5.66	15.92	27.01	8.68	12.56	6.46	8.13	11.75	44.08	26.74	12.8	10.16	48.12
Water-2	3.39	0.59	11.75	7.38	3.7	13.66	9.87	6.07	9.06	4.52	4.37	1.39	2.38	7.35	5.41	3.11	4.03	5.82	12.03	4	3.22	4.41	7.41	1.44	8.75	5.25	3.53	3.45	23.19	32.31	4.3	5.72	10.33	27.34	7.17	4.89	11.49	14.64	9.46	7.19	7.21	7.95	7.91	10.31	20.87	10.3	6.28	15.31
Water-3	3.53	0.54	6.06	5.03	4.42	2.04	3.84	3.29	6.59	2.71	4.49	1.66	3.31	5.72	3.58	1.34	1.45	4.97	4.42	3.26	2.28	1.6	1.78	2.22	2.76	6.35	4.5	3.39	42.3	17.89	4.36	6.18	7.85	5.52	4.9	3.61	7.89	6.2	3.82	6.67	4.32	6.21	1.78	3.08	6.71	5.81	2.31	11.89
Almond-1	4.09	0	9.11	4.8	8.45	6.41	3.96	8.89	7.06	3.19	8.47	3.7	5.28	6.51	6.95	3.84	4.16	2.42	4.4	4.58	7.7	3.75	3.52	2.03	15.52	6.33	5.73	3.75	31.94	9.63	8.12	11.34	8.48	9.75	8.04	4.69	12.16	34.28	8.77	4.6	2.25	12.79	5.83	11.27	13.07	6.42	10.39	25.92
Almond-2	1.14	0.87	1.73	1.84	4.58	2.59	2.57	3.24	2.42	2.84	1.19	1.78	3.9	1.56	3.08	2	4.31	3.13	4.17	0.84	3.55	0	1.25	0	3.74	0.41	0.72	2.41	15.52	5.36	4.1	3.42	5.39	4.39	4.38	3.25	16.75	14.26	2.87	1.98	87	8.42	0	3.2	9.96	3.73	2.62	4.79
Almond-3	0	0	2.54	2.14	3.37	3.23	2.99	0.27	1.13	3.17	1.96	0.82	3.23	5.23	1.58	1.33	0.14	3.13	2.73	0.5	2.91	0.53	0	0.53	4.58	0.4	0	2.05	27.3	8.32	3.18	3.78	8.14	12.19	2.37	2.94	33.04	3.19	2.24	2.27	2.06	2.58	0.35	15.95	0	3.35	0	1.42
Banana-1	5.13	0.53	24.18	14.76	39.6	31.66	12.02	5.15	12.39	2.9	8.5	4.19	4.41	41.78	6.74	2.7	2.27	12.19	16.06	2.47	20.62	11.75	5.68	3.85	22.9	10.69	6.56	3.86	57	48.54	5.62	11.44	7.39	58.28	38.6	8.32	21.96	66.04	32.62	16.66	7.75	6.49	1.84	61.01	40.59	5.83	6.6	12.7
Banana-2	1.66	1.35	0.66	0	4.35	5.7	3.38	5.81	4.54	3.63	4.09	0	1	5.05	2.62	0.33	0	6.54	5.7	0.81	4.19	1.78	0	0	34.34	10.62	0	0.27	27.79	59.38	3.25	4.62	9.52	17.23	12.79	2.72	11.68	6.66	11.65	10.18	1.71	2.51	0.53	7.54	6.4	1.5	0	0.5
Banana-3	0	0	0	1.4	3.04	4.93	1.72	6.49	0	0.67	2.05	0.6	2.43	0	0	0.4	0.71	3.24	0.47	0.37	0.31	0	0	0	6.64	0.87	0	1.39	6.84	15.68	2.09	1.32	17.72	12.96	12.07	2.58	9.74	1.65	6.44	1.79	2.71	3.93	0	3.3	0	0.43	0	0.57
Social-A-1	23.67	11.24	79.35	35.67	76.04	69.31	69.7	71.1	35.2	16.87	47.02	2.31	48.37	81.05	16.37	6.53	9.11	14.13	90.37	32.13	46.48	22.11	8.23	13.82	56.36	27.39	15.08	14.31	102.96	33.94	47.27	43.49	89.98	67.84	74.32	61.98	72.05	84.46	65.12	15.88	14.57	51.74	4.56	110.04	95.33	46.62	75.8	63.6
Social-A-2	3.61	2.84	13.41	18.9	28.87	49.32	21.71	30.97	5.71	0	12.58	0	13.73	61.35	1.15	0.78	2.43	60.4	77.39	30.62	14.34	0.31	1.19	1.91	9.95	4.07	10.03	5.59	58.88	48.96	39.6	14.92	51.82	28.71	12.66	64.5	65.05	62.04	13.93	6.63	3.54	20.69	1.32	90.32	32.69	28.95	48.28	31.14
Social-A-3	1.86	0	4.98	5.12	5.25	20.41	5.59	3.89	3.21	5.21	0	0.53	5.93	37.05	0	0	0	26.03	54.23	24.39	0	0	0	0	3.16	2.32	0	0	72.03	38.22	15.23	4.67	30.6	19.6	5.18	24.41	26.63	23.54	4.15	1.45	2.39	1.93	18.24	30.92	36.59	4.59	0.66	39.83
Social-B-1	10.46	0	0	34.68	16.07	36.61	85.82	34.25	20.85	4.45	24.17	0	25.68	40.45	0	1.32	1.78	37.11	36.05	31.99	66.13	6.16	7.21	14.07	38.25	12.16	1.54	16.7	85.45	32.53	29.47	50.78	25.51	84.08	47.73	66.7	68.46	101.73	26.69	0.67	0	32.47	20.54	40.29	87.44	17.77	27.65	41.26
Social-B-2	5.18	0	0	8.22	49	10.62	20.36	25.82	0	0	23.56	0	43.24	2.78	0.28	0.53	0	11.14	6.15	13.71	7.3	0	0.38	0	7.18	0	0	21.77	39.26	21.84	1.72	10.24	13.8	15.51	46.77	6.79	6.01	52.37	2.92	0.4	0	19.34	1.16	8.16	24.64	8.44	1.69	4.56
Social-B-3	0	0	0	4.09	4.93	4.21	25.94	8.39	1.29	0	2.31	0	8.9	12.46	0	0.27	1.78	5.84	3.88	4.35	1.63	0	0	0	1.27	0	0	2.56	18.47	10.23	2.46	5.88	51.47	9.85	0	14.47	2.37	6.35	2.75	4.34	0.8	6.2	0.72	17.21	2.12	0	0	2.37

## Sheet: Fig. 1h, h`
Fig. 1h		Cul3 +/+																										Cul3+/-
	Retention	11.1	55.6	22.2	55.6	44.4	16.7	27.8	55.5556	66.6667	38.8889	55.5556	27.7778	27.7778	55.5556	27.7778	33.3333	50	50	55.5556	61.1	33.3	66.7	16.7	77.8	11.1	50	27.8	72.2	44.4	27.8	38.9	77.8	11.1	44.4444	44.4444	16.6667	27.7778	61.1111	44.4444	38.8889	72.2222	27.7778	44.4444	38.8889	33.3333	50	5.6	66.7
	Extinction	5.6	22.2	0	27.8	16.7	11.1	22.2	5.55556	5.55556	11.1111	0	0	0	11.1111	0	16.6667	11.1111	22.2222	27.7778	5.6	5.6	16.7	0	11.1	5.6	11.1	5.6	27.8	50	33.3	22.2	38.9	22.2	16.6667	44.4444	11.1111	16.6667	33.3333	38.8889	5.55556	5.55556	5.55556	16.6667	33.3333	27.7778	50	0	27.8
Fig. 1h'		minute	Cul3+/+																										Cul3+/-
	2		0	0	0	0	0	0	0	0	0	0	0	0	0	0	0	0	0	0	0	0	0	0	0	0	0	0	0	0	0	0	0	0	0	0	0	0	0	0	0	0	0	0	0	0	0	0	0
	3		0	33.33	0	0	0	0	0	0	16.7	0	16.7	0	16.7	0	0	0	16.7	16.7	0	0	0	0	0	0	0	0	0	0	0	16.67	0	0	0	0	16.7	0	16.7	16.7	0	16.7	16.7	0	16.7	0	16.7	0	16.7
	4		16.67	50	16.67	16.67	16.67	16.67	16.67	16.7	50	50	33.3	33.3	33.3	16.7	16.7	0	33.3	50	50	33.3	0	33.3	16.7	33.3	16.7	50	16.67	50	50	16.67	33.33	50	0	50	33.3	16.7	16.7	33.3	50	16.7	33.3	33.3	33.3	16.7	50	16.7	33.3
	5		33.33	50	33.33	50	50	33.33	16.67	50	50	66.7	66.7	66.7	66.7	50	50	33.3	66.7	66.7	66.7	66.7	16.7	33.3	33.3	66.7	66.7	83.3	66.67	50	83.33	33.33	50	66.67	33.33	66.7	66.7	66.7	50	66.7	66.7	50	66.7	66.7	50	50	50	33.3	16.7
[truncated: 5 more columns]

## Sheet: Fig. 2b
Figure 2b - Full scan image

## Sheet: Fig. 2d
Cul3+/fl +TAM	Cul3+/fl CagCreER + V	Cul3+/fl CagCreER+ TAM
0.67	0	0.33
0.33	0.33	1.33
0.67	0	0.33
0.67	0	0.67
0.67	0.33	0.67
0	0.33	0
0.67	2	0.67
0	0	0.67
0	0.33	1.67
0.33	0	0.33
0.33	0	0.67
0	0	0.33
0	0.33	0.33
	0.33	0
	0	0.33
	0	0.33
	0.33	0
	0	0
	0.67	0.33
	0.33	0
	0	0
	0.67	0.33
		0.33
		0

## Sheet: Fig. 2e, e`
Fig. 2e		Cul3+/fl CagCreER + V																									Cul3+/fl +TAM
	Day 1	484	548	512	544	757	509	451	602	529																	568	669	556	421	150	365	451	455	301	624	461	418	309	307	566	573
	Day 2	495	632	517	657	807	588	483	728	718																	584	693	829	463	275	611	635	679	354	705	498	504	622	618	547	638
	Day 3	451	760	627	675	811	776	488	822	651																	742	666	775	450	431	635	670	775	542	774	655	545	825	656	656	701
Fig. 2e'
Cul3+/fl +TAM	Cul3+/fl CagCreER + V	Cul3+/fl CagCreER+ TAM
21	20	14
8	18	28
19	22	20
25	24	23
13	34	9
14	25	23
22	32	17
20	25	23
25	26	16
20		26
8		27
26		20
23		22
		22

[truncated: 65 more sheets: Fig. 2f, Fig. 2g, Fig. 2h, Fig. 2i, Fig. 3b, Fig. 3d, e, Fig. 3h, i, Fig. 3k, l, Fig. 3m, n, Fig. 4f, Fig. 4h, Fig. 5h, Fig. 5i-j, Fig. 5k, Fig. 6b, Fig. 6c, Fig. 6e, Fig. 6f, Fig. 8b, Fig. 8d …]
